# Supplementary material for: Genetic Characterization of a Novel Equus caballus Papillomavirus Isolated from a Thoroughbred Mare
Source: Viruses. 2023 Feb 28;15(3):650. doi: 10.3390/v15030650 (PMC10059215; doi:10.3390/v15030650)
Supplement: Supplementary file 1 [file viruses-15-00650-s001.zip]

Archive with 5 entries (5 files):
- Figure S1.pdf
- File S1.pdf
- Table S1.xlsx
- Table S2.xlsx
- Table S3.xlsx
