# Supplementary material for: Genetic Characterization of a Novel Equus caballus Papillomavirus Isolated from a Thoroughbred Mare
Source: Viruses. 2023 Feb 28;15(3):650. doi: 10.3390/v15030650 (PMC10059215; doi:10.3390/v15030650)
Supplement: Supplementary file 1 [file viruses-15-00650-s001.zip › Table S2.xlsx]

## Sheet: Foglio1
Table S2: Total amount of raw reads, filtered reads, and number of assembled contigs in the three replicates.
	Replicate 1	Replicate 2	Replicate 3
Total number of raw reads	23030128	54486578	29029110
Number of filtered reads	5833006	16944102	8712514
Number of contigs	278167	642959	257732
