# Supplementary material for: Genetic Characterization of a Novel Equus caballus Papillomavirus Isolated from a Thoroughbred Mare
Source: Viruses. 2023 Feb 28;15(3):650. doi: 10.3390/v15030650 (PMC10059215; doi:10.3390/v15030650)
Supplement: Supplementary file 1 [file viruses-15-00650-s001.zip › Table S3.xlsx]

## Sheet: Replicate1
Table S3: BLASTn results of the assembled contigs towards the in-house built PV database.
Query	qstart	qend	qlen	subject	sstart send		pident	len	evalue	seq
EcPV2_Equus_caballus_papillomavirus_2_ON989001	5601	7080	7800	NODE_183_length_7543_cov_4.284892	3132	4590	66.266	1497	4.68e-107	GGCCTGTATGACCTGCACCCCAGCTTGCACCCTAGACGCAGGCGCAAACGCAGGCGTTCC---TTCTGTTTTGCAGATGGCAGTGTGGACACAAAACAAGCAGAAGCTTTTTCTGCCTCCGCCGCCTGTTACTAGAGTCCCTAACACAGATGAGTATGTCGTGCGACACAACATATTTTACCATGGTAACAGTGACCGACTGCTTATGGTCGGCCACCCTTTCTTTCCTGTGAAGAGTGGCA---ACA---TAGATGTTCCTAAGGTGTCTGCAAATCAATTCAGGGTCTTTAAGGTGCTTCTGCCTGACCCTAATAAGTTTGCTCTGGCCGACCCTGACTTATACAACCCGGAGACGGGCCGCCTGGTATGGGCCCTAAAGGGCTTGGAGGTTAGCAG…
EcPV9_Equus_caballus_papillomavirus_9_ON989003	2367	3839	7758	NODE_183_length_7543_cov_4.284892	3127	4581	67.114	1490	1.62e-125	TCAGTGGCCTGTATGACCTGCACCCCAGCTTGCACCCTAGACGCAGGCGCAAACGCAGGCGTTCCTTCTGTTTTGCAGATGGCAGTGTGGACACAAAACAAGCAGAAGCTTTTTCTGCCTCCGCCGCCTGTTACTAGAGTCCCTAACACAGATGAGTATGTCGTGCGACACAACATATTTTACCATGGTAACAGTGACCGACTGCTTATGGTCGGCCACCCTTTCTTTCCTGTGAAGAGTGG------CAACATAGATGTTCCTAAGGTGTCTGCAAATCAATTCAGGGTCTTTAAGGTGCTTCTGCCTGACCCTAATAAGTTTGCTCTGGCCGACCCTGACTTATACAACCCGGAGACGGGCCGCCTGGTATGGGCCCTAAAGGGCTTGGAGGTTAGC…
EcPV9_Equus_caballus_papillomavirus_9_ON989004	2368	3840	7760	NODE_183_length_7543_cov_4.284892	3127	4581	67.114	1490	1.62e-125	TCAGTGGCCTGTATGACCTGCACCCCAGCTTGCACCCTAGACGCAGGCGCAAACGCAGGCGTTCCTTCTGTTTTGCAGATGGCAGTGTGGACACAAAACAAGCAGAAGCTTTTTCTGCCTCCGCCGCCTGTTACTAGAGTCCCTAACACAGATGAGTATGTCGTGCGACACAACATATTTTACCATGGTAACAGTGACCGACTGCTTATGGTCGGCCACCCTTTCTTTCCTGTGAAGAGTGG------CAACATAGATGTTCCTAAGGTGTCTGCAAATCAATTCAGGGTCTTTAAGGTGCTTCTGCCTGACCCTAATAAGTTTGCTCTGGCCGACCCTGACTTATACAACCCGGAGACGGGCCGCCTGGTATGGGCCCTAAAGGGCTTGGAGGTTAGC…
Equus_caballus_papillomavirus_9_strain_complete_genome_SW_MN117918.1	6076	7548	7656	NODE_183_length_7543_cov_4.284892	3127	4581	67.114	1490	1.6e-125	TCAGTGGCCTGTATGACCTGCACCCCAGCTTGCACCCTAGACGCAGGCGCAAACGCAGGCGTTCCTTCTGTTTTGCAGATGGCAGTGTGGACACAAAACAAGCAGAAGCTTTTTCTGCCTCCGCCGCCTGTTACTAGAGTCCCTAACACAGATGAGTATGTCGTGCGACACAACATATTTTACCATGGTAACAGTGACCGACTGCTTATGGTCGGCCACCCTTTCTTTCCTGTGAAGAGTGG------CAACATAGATGTTCCTAAGGTGTCTGCAAATCAATTCAGGGTCTTTAAGGTGCTTCTGCCTGACCCTAATAAGTTTGCTCTGGCCGACCCTGACTTATACAACCCGGAGACGGGCCGCCTGGTATGGGCCCTAAAGGGCTTGGAGGTTAGC…
Equus_ferus_caballus_papillomavirus_type_4_complete_genome_NC_020085.1	5393	6820	7554	NODE_183_length_7543_cov_4.284892	3169	4590	65.078	1469	1.48e-62	GCAGGCGCAAACGCAGGCGTTCCTTCTGTTTTGCAGATGGCAGTGTGGACACAAAACAAGCAGAAGCTTTTTCTGCCTCCGCCGCCTGTTACTAGAGTCCCTAACACAGATGAGTATGTCGTGCGACACAACATATTTTACCATGGTAACAGTGACCGACTGCTTA-TG---GTCGGCCACCC-TTTCTTTCCTGTGAAGAGTGGCAACATAGATGTTCCTAAGGTGTCTGCAAATCAATTCAGGGTCTTTAAGGTGCTTCTGCCTGACCCTAATAAGTTTGCTCTGGCCGACCCTGACTTATACAACCCGGAGACGGGCCGCCTGGTATGGGCCCTAAAGGGCTTGGAGGTTAGCAGGGGCCAGCCCCTGGGCATAGGTGTCACAGGTAACCCCCTGT…
Equus_ferus_caballus_papillomavirus_type_5_complete_genome_NC_020084.1	5382	6803	7519	NODE_183_length_7543_cov_4.284892	3169	4590	64.859	1457	4.52e-69	GCAGGCGCAAACGCAGGCGTTCCTTCTGTTTTGCAGATGGCAGTGTGGACACAAAACAAGCAGAAGCTTTTTCTGCCTCCGCCGCCTGTTACTAGAGTCCCTAACACAGATGAGTATGTCGTGCGACACAACATATTTTACCATGGTAACAGTGACCGACTGCTTATGGTCGGCCACCCTTTCTTTCCTGTGAAGAGTGGCAACATAGATGTTCCTAAGGTGTCTGCAAATCAATTCAGGGTCTTTAAGGTGCTTCTGCCTGACCCTAATAAGTTTGCTCTGGCCGACCCTGACTTATACAACCCGGAGACGGGCCGCCTGGTATGGGCCCTAAAGGGCTTGGAGGTTAGCAGGGGCCAGCCCCTGGGCATAGGTGTCACAGGTAACCCCCTGTTTAAC…
EcPV2_Equus_caballus_papillomavirus_2_ON989000	5604	6966	7803	NODE_183_length_7543_cov_4.284892	3132	4473	66.86	1376	3.84e-108	GGCCTGTATGACCTGCACCCCAGCTTGCACCCTAGACGCAGGCGCAAACGCAGGCGTTCC---TTCTGTTTTGCAGATGGCAGTGTGGACACAAAACAAGCAGAAGCTTTTTCTGCCTCCGCCGCCTGTTACTAGAGTCCCTAACACAGATGAGTATGTCGTGCGACACAACATATTTTACCATGGTAACAGTGACCGACTGCTTATGGTCGGCCACCCTTTCTTTCCTGTGAAGAGTGGCA---ACA---TAGATGTTCCTAAGGTGTCTGCAAATCAATTCAGGGTCTTTAAGGTGCTTCTGCCTGACCCTAATAAGTTTGCTCTGGCCGACCCTGACTTATACAACCCGGAGACGGGCCGCCTGGTATGGGCCCTAAAGGGCTTGGAGGTTAGCAG…
Equine_papillomavirus_2_complete_genome_EU503122.1	5603	6965	7802	NODE_183_length_7543_cov_4.284892	3132	4473	66.86	1376	3.84e-108	GGCCTGTATGACCTGCACCCCAGCTTGCACCCTAGACGCAGGCGCAAACGCAGGCGTTCC---TTCTGTTTTGCAGATGGCAGTGTGGACACAAAACAAGCAGAAGCTTTTTCTGCCTCCGCCGCCTGTTACTAGAGTCCCTAACACAGATGAGTATGTCGTGCGACACAACATATTTTACCATGGTAACAGTGACCGACTGCTTATGGTCGGCCACCCTTTCTTTCCTGTGAAGAGTGGCA---ACA---TAGATGTTCCTAAGGTGTCTGCAAATCAATTCAGGGTCTTTAAGGTGCTTCTGCCTGACCCTAATAAGTTTGCTCTGGCCGACCCTGACTTATACAACCCGGAGACGGGCCGCCTGGTATGGGCCCTAAAGGGCTTGGAGGTTAGCAG…
Equus_caballus_papillomavirus_2_isolate_XJ-ks1391_MW410986.1__complete_genome	5603	6965	7802	NODE_183_length_7543_cov_4.284892	3132	4473	66.86	1376	3.84e-108	GGCCTGTATGACCTGCACCCCAGCTTGCACCCTAGACGCAGGCGCAAACGCAGGCGTTCC---TTCTGTTTTGCAGATGGCAGTGTGGACACAAAACAAGCAGAAGCTTTTTCTGCCTCCGCCGCCTGTTACTAGAGTCCCTAACACAGATGAGTATGTCGTGCGACACAACATATTTTACCATGGTAACAGTGACCGACTGCTTATGGTCGGCCACCCTTTCTTTCCTGTGAAGAGTGGCA---ACA---TAGATGTTCCTAAGGTGTCTGCAAATCAATTCAGGGTCTTTAAGGTGCTTCTGCCTGACCCTAATAAGTTTGCTCTGGCCGACCCTGACTTATACAACCCGGAGACGGGCCGCCTGGTATGGGCCCTAAAGGGCTTGGAGGTTAGCAG…
Equine_papillomavirus_2_complete_genome_NC_012123.1	5603	6965	7802	NODE_183_length_7543_cov_4.284892	3132	4473	66.86	1376	3.84e-108	GGCCTGTATGACCTGCACCCCAGCTTGCACCCTAGACGCAGGCGCAAACGCAGGCGTTCC---TTCTGTTTTGCAGATGGCAGTGTGGACACAAAACAAGCAGAAGCTTTTTCTGCCTCCGCCGCCTGTTACTAGAGTCCCTAACACAGATGAGTATGTCGTGCGACACAACATATTTTACCATGGTAACAGTGACCGACTGCTTATGGTCGGCCACCCTTTCTTTCCTGTGAAGAGTGGCA---ACA---TAGATGTTCCTAAGGTGTCTGCAAATCAATTCAGGGTCTTTAAGGTGCTTCTGCCTGACCCTAATAAGTTTGCTCTGGCCGACCCTGACTTATACAACCCGGAGACGGGCCGCCTGGTATGGGCCCTAAAGGGCTTGGAGGTTAGCAG…
EcPV2_Equus_caballus_papillomavirus_2_ON942231	5604	6966	7803	NODE_183_length_7543_cov_4.284892	3132	4473	66.788	1376	4.68e-107	GGCCTGTATGACCTGCACCCCAGCTTGCACCCTAGACGCAGGCGCAAACGCAGGCGTTCC---TTCTGTTTTGCAGATGGCAGTGTGGACACAAAACAAGCAGAAGCTTTTTCTGCCTCCGCCGCCTGTTACTAGAGTCCCTAACACAGATGAGTATGTCGTGCGACACAACATATTTTACCATGGTAACAGTGACCGACTGCTTATGGTCGGCCACCCTTTCTTTCCTGTGAAGAGTGGCA---ACA---TAGATGTTCCTAAGGTGTCTGCAAATCAATTCAGGGTCTTTAAGGTGCTTCTGCCTGACCCTAATAAGTTTGCTCTGGCCGACCCTGACTTATACAACCCGGAGACGGGCCGCCTGGTATGGGCCCTAAAGGGCTTGGAGGTTAGCAG…
EcPV2_Equus_caballus_papillomavirus_2_ON942232	5598	6960	7797	NODE_183_length_7543_cov_4.284892	3132	4473	66.715	1376	1.99e-105	GGCCTGTATGACCTGCACCCCAGCTTGCACCCTAGACGCAGGCGCAAACGCAGGCGTTCC---TTCTGTTTTGCAGATGGCAGTGTGGACACAAAACAAGCAGAAGCTTTTTCTGCCTCCGCCGCCTGTTACTAGAGTCCCTAACACAGATGAGTATGTCGTGCGACACAACATATTTTACCATGGTAACAGTGACCGACTGCTTATGGTCGGCCACCCTTTCTTTCCTGTGAAGAGTGGCA---ACA---TAGATGTTCCTAAGGTGTCTGCAAATCAATTCAGGGTCTTTAAGGTGCTTCTGCCTGACCCTAATAAGTTTGCTCTGGCCGACCCTGACTTATACAACCCGGAGACGGGCCGCCTGGTATGGGCCCTAAAGGGCTTGGAGGTTAGCAG…
EcPV2_Equus_caballus_papillomavirus_2_ON942233	5598	6960	7797	NODE_183_length_7543_cov_4.284892	3132	4473	66.715	1376	1.99e-105	GGCCTGTATGACCTGCACCCCAGCTTGCACCCTAGACGCAGGCGCAAACGCAGGCGTTCC---TTCTGTTTTGCAGATGGCAGTGTGGACACAAAACAAGCAGAAGCTTTTTCTGCCTCCGCCGCCTGTTACTAGAGTCCCTAACACAGATGAGTATGTCGTGCGACACAACATATTTTACCATGGTAACAGTGACCGACTGCTTATGGTCGGCCACCCTTTCTTTCCTGTGAAGAGTGGCA---ACA---TAGATGTTCCTAAGGTGTCTGCAAATCAATTCAGGGTCTTTAAGGTGCTTCTGCCTGACCCTAATAAGTTTGCTCTGGCCGACCCTGACTTATACAACCCGGAGACGGGCCGCCTGGTATGGGCCCTAAAGGGCTTGGAGGTTAGCAG…
EcPV2_Equus_caballus_papillomavirus_2_ON989002	5598	6960	7797	NODE_183_length_7543_cov_4.284892	3132	4473	66.715	1376	1.99e-105	GGCCTGTATGACCTGCACCCCAGCTTGCACCCTAGACGCAGGCGCAAACGCAGGCGTTCC---TTCTGTTTTGCAGATGGCAGTGTGGACACAAAACAAGCAGAAGCTTTTTCTGCCTCCGCCGCCTGTTACTAGAGTCCCTAACACAGATGAGTATGTCGTGCGACACAACATATTTTACCATGGTAACAGTGACCGACTGCTTATGGTCGGCCACCCTTTCTTTCCTGTGAAGAGTGGCA---ACA---TAGATGTTCCTAAGGTGTCTGCAAATCAATTCAGGGTCTTTAAGGTGCTTCTGCCTGACCCTAATAAGTTTGCTCTGGCCGACCCTGACTTATACAACCCGGAGACGGGCCGCCTGGTATGGGCCCTAAAGGGCTTGGAGGTTAGCAG…
Equine_papillomavirus_2_isolate_Zurich_2009_HM461973.1_complete_genome	5604	6966	7803	NODE_183_length_7543_cov_4.284892	3132	4473	66.642	1376	2.42e-104	GGCCTGTATGACCTGCACCCCAGCTTGCACCCTAGACGCAGGCGCAAACGCAGGCGTTCC---TTCTGTTTTGCAGATGGCAGTGTGGACACAAAACAAGCAGAAGCTTTTTCTGCCTCCGCCGCCTGTTACTAGAGTCCCTAACACAGATGAGTATGTCGTGCGACACAACATATTTTACCATGGTAACAGTGACCGACTGCTTATGGTCGGCCACCCTTTCTTTCCTGTGAAGAGTGGCA---ACA---TAGATGTTCCTAAGGTGTCTGCAAATCAATTCAGGGTCTTTAAGGTGCTTCTGCCTGACCCTAATAAGTTTGCTCTGGCCGACCCTGACTTATACAACCCGGAGACGGGCCGCCTGGTATGGGCCCTAAAGGGCTTGGAGGTTAGCAG…
Equus_caballus_papillomavirus_type_1_complete_genome_AF498323.1	5310	6021	7610	NODE_183_length_7543_cov_4.284892	3301	3991	64.06	729	5.96e-17	ATATTTTACCATGGTAACAGTGACCGACTGCTTATGGTCGGCCACCCTTTCTTTCCTGTGAAGAGTGG-------CAA--CATAGATGTTCCTAAGGTGTCTGCAAATCAATTCAGGGTCTTTAAGGTGCTTCTGCCTGACCCTAATAAGTTTGCTCTGGCCGACCCTGACTTATACAACCCGGAGACGGGCCGCCTGGTATGGGCCCTAAAGGGCTTGGAGGTTAGCAGGGGCCAGCCCCT-GGGCAT-AGGTGTCACAGGTAACCCCCTGTTTAACAAAAAGAATGATGTTGAAAACCCTAGCAAGCTA-----CAGGG---GGCA--GGTGCCAAGGATGACAGGGTGAACATGGGCTTTGATGTGAAGCAACACCAGCTGCTGCTGGTGGGTTGC…
Equus_caballus_papillomavirus_type_1_complete_genome_NC_003748.1	5310	6021	7610	NODE_183_length_7543_cov_4.284892	3301	3991	64.06	729	5.96e-17	ATATTTTACCATGGTAACAGTGACCGACTGCTTATGGTCGGCCACCCTTTCTTTCCTGTGAAGAGTGG-------CAA--CATAGATGTTCCTAAGGTGTCTGCAAATCAATTCAGGGTCTTTAAGGTGCTTCTGCCTGACCCTAATAAGTTTGCTCTGGCCGACCCTGACTTATACAACCCGGAGACGGGCCGCCTGGTATGGGCCCTAAAGGGCTTGGAGGTTAGCAGGGGCCAGCCCCT-GGGCAT-AGGTGTCACAGGTAACCCCCTGTTTAACAAAAAGAATGATGTTGAAAACCCTAGCAAGCTA-----CAGGG---GGCA--GGTGCCAAGGATGACAGGGTGAACATGGGCTTTGATGTGAAGCAACACCAGCTGCTGCTGGTGGGTTGC…
Equus_caballus_papillomavirus_1_isolate_G2_complete_genome_MN164462.1	5310	6021	7611	NODE_183_length_7543_cov_4.284892	3301	3991	63.237	729	1.01e-07	ATATTTTACCATGGTAACAGTGACCGACTGCTTATGGTCGGCCACCCTTTCTTTCCTGTGAAGAGTGG-------CAA--CATAGATGTTCCTAAGGTGTCTGCAAATCAATTCAGGGTCTTTAAGGTGCTTCTGCCTGACCCTAATAAGTTTGCTCTGGCCGACCCTGACTTATACAACCCGGAGACGGGCCGCCTGGTATGGGCCCTAAAGGGCTTGGAGGTTAGCAGGGGCCAGCCCCT-GGGCAT-AGGTGTCACAGGTAACCCCCTGTTTAACAAAAAGAATGATGTTGAAAACCCTAGCAAGCTA-----CAGGG---GGCA--GGTGCCAAGGATGACAGGGTGAACATGGGCTTTGATGTGAAGCAACACCAGCTGCTGCTGGTGGGTTGC…
Equus_caballus_papillomavirus_1_strain_150904_complete_genome_MF288893.1	5313	6024	7613	NODE_183_length_7543_cov_4.284892	3301	3991	64.148	728	1.4e-18	ATATTTTACCATGGTAACAGTGACCGACTGCTTATGGTCGGCCACCCTTTCTTTCCTGTGAAGAGTGG-------CAA--CATAGATGTTCCTAAGGTGTCTGCAAATCAATTCAGGGTCTTTAAGGTGCTTCTGCCTGACCCTAATAAGTTTGCTCTGGCCGACCCTGACTTATACAACCCGGAGACGGGCCGCCTGGTATGGGCCCTAAAGGGCTTGGAGGTTAGCAGGGGCCAGCCCCT-GGGCATAGGTGTCACAGGTAACCCCCTGTTTAACAAAAAGAATGATGTTGAAAACCCTAGCAAGCTA-----CAGGG---GGCA--GGTGCCAAGGATGACAGGGTGAACATGGGCTTTGATGTGAAGCAACACCAGCTGCTGCTGGTGGGTTGCA…
Equine_papillomavirus_2_isolate_Zurich_2009_HM461973.1_complete_genome	4194	4856	7803	NODE_183_length_7543_cov_4.284892	1725	2378	65.825	673	4.12e-38	AAGCGGCGGCGCCGCGCCGCGGAGGGTGACCTGTACCGAGGGTGCATTATGGGGCAGGACTGCCCGCCGGACATCAAGGCAAAGTTTGAGAACGACACACTTGCAGACCGCTTTCTAAAGTGGGTCAGCTCCTTCCTCTACCTAGGCAACCTGGGTTTCAGCACGGG--CAGGGGCAA----TCCCAGGTTTGGGTACAGACCTGTGGGGGGCGGGGTAGGCGAGGCGGGTGGGGGGGTGCGGGTCGGGACGCCCATTACGGACGTGTCCCCGGGGGTCACTGTGGAGACGGTGGGGCCCGCGGAGGTGGTCCCAGTAGACAGTTTAAGCCCCTCAGCCCCGGCTGTGGTGCCTGCGGGGGAAGGCACAGGGGGCGCTG----TGGATGTGGAGTTGGT…
EcPV2_Equus_caballus_papillomavirus_2_ON989000	4194	4856	7803	NODE_183_length_7543_cov_4.284892	1725	2378	65.527	673	1.75e-36	AAGCGGCGGCGCCGCGCCGCGGAGGGTGACCTGTACCGAGGGTGCATTATGGGGCAGGACTGCCCGCCGGACATCAAGGCAAAGTTTGAGAACGACACACTTGCAGACCGCTTTCTAAAGTGGGTCAGCTCCTTCCTCTACCTAGGCAACCTGGGTTTCAGCACGGGCAGGGGCAATCC------CAGGTTTGGGTACAGACCTGTGGGGGGCGGGGTAGGCGAGGCGGGTGGGGGGGTGCGGGTCGGGACGCCCATTACGGACGTGTCCCCGGGGGTCACTGTGGAGACGGTGGGGCCCGCGGAGGTGGTCCCAGTAGACAGTTTAAGCCCCTCAGCCCCGGCTGTGGTGCCTGCGGGGGAAGGCACAGGGGGCGCTG----TGGATGTGGAGTTGGT…
Equus_caballus_papillomavirus_2_isolate_XJ-ks1391_MW410986.1__complete_genome	4193	4855	7802	NODE_183_length_7543_cov_4.284892	1725	2378	65.527	673	1.75e-36	AAGCGGCGGCGCCGCGCCGCGGAGGGTGACCTGTACCGAGGGTGCATTATGGGGCAGGACTGCCCGCCGGACATCAAGGCAAAGTTTGAGAACGACACACTTGCAGACCGCTTTCTAAAGTGGGTCAGCTCCTTCCTCTACCTAGGCAACCTGGGTTTCAGCACGGGCAGGGGCAATCC------CAGGTTTGGGTACAGACCTGTGGGGGGCGGGGTAGGCGAGGCGGGTGGGGGGGTGCGGGTCGGGACGCCCATTACGGACGTGTCCCCGGGGGTCACTGTGGAGACGGTGGGGCCCGCGGAGGTGGTCCCAGTAGACAGTTTAAGCCCCTCAGCCCCGGCTGTGGTGCCTGCGGGGGAAGGCACAGGGGGCGCTG----TGGATGTGGAGTTGGT…
EcPV2_Equus_caballus_papillomavirus_2_ON942231	4194	4856	7803	NODE_183_length_7543_cov_4.284892	1725	2378	65.379	673	2.13e-35	AAGCGGCGGCGCCGCGCCGCGGAGGGTGACCTGTACCGAGGGTGCATTATGGGGCAGGACTGCCCGCCGGACATCAAGGCAAAGTTTGAGAACGACACACTTGCAGACCGCTTTCTAAAGTGGGTCAGCTCCTTCCTCTACCTAGGCAACCTGGGTTTCAGCACGGGCAGGGGCAATCC------CAGGTTTGGGTACAGACCTGTGGGGGGCGGGGTAGGCGAGGCGGGTGGGGGGGTGCGGGTCGGGACGCCCATTACGGACGTGTCCCCGGGGGTCACTGTGGAGACGGTGGGGCCCGCGGAGGTGGTCCCAGTAGACAGTTTAAGCCCCTCAGCCCCGGCTGTGGTGCCTGCGGGGGAAGGCACAGGGGGCGCTG----TGGATGTGGAGTTGGT…
Equine_papillomavirus_2_complete_genome_EU503122.1	4193	4855	7802	NODE_183_length_7543_cov_4.284892	1725	2378	65.379	673	2.13e-35	AAGCGGCGGCGCCGCGCCGCGGAGGGTGACCTGTACCGAGGGTGCATTATGGGGCAGGACTGCCCGCCGGACATCAAGGCAAAGTTTGAGAACGACACACTTGCAGACCGCTTTCTAAAGTGGGTCAGCTCCTTCCTCTACCTAGGCAACCTGGGTTTCAGCACGGGCAGGGGCAATCC------CAGGTTTGGGTACAGACCTGTGGGGGGCGGGGTAGGCGAGGCGGGTGGGGGGGTGCGGGTCGGGACGCCCATTACGGACGTGTCCCCGGGGGTCACTGTGGAGACGGTGGGGCCCGCGGAGGTGGTCCCAGTAGACAGTTTAAGCCCCTCAGCCCCGGCTGTGGTGCCTGCGGGGGAAGGCACAGGGGGCGCTG----TGGATGTGGAGTTGGT…
Equine_papillomavirus_2_complete_genome_NC_012123.1	4193	4855	7802	NODE_183_length_7543_cov_4.284892	1725	2378	65.379	673	2.13e-35	AAGCGGCGGCGCCGCGCCGCGGAGGGTGACCTGTACCGAGGGTGCATTATGGGGCAGGACTGCCCGCCGGACATCAAGGCAAAGTTTGAGAACGACACACTTGCAGACCGCTTTCTAAAGTGGGTCAGCTCCTTCCTCTACCTAGGCAACCTGGGTTTCAGCACGGGCAGGGGCAATCC------CAGGTTTGGGTACAGACCTGTGGGGGGCGGGGTAGGCGAGGCGGGTGGGGGGGTGCGGGTCGGGACGCCCATTACGGACGTGTCCCCGGGGGTCACTGTGGAGACGGTGGGGCCCGCGGAGGTGGTCCCAGTAGACAGTTTAAGCCCCTCAGCCCCGGCTGTGGTGCCTGCGGGGGAAGGCACAGGGGGCGCTG----TGGATGTGGAGTTGGT…
EcPV2_Equus_caballus_papillomavirus_2_ON989001	4191	4853	7800	NODE_183_length_7543_cov_4.284892	1725	2378	65.872	671	1.18e-38	AAGCGGCGGCGCCGCGCCGCGGAGGGTGACCTGTACCGAGGGTGCATTATGGGGCAGGACTGCCCGCCGGACATCAAGGCAAAGTTTGAGAACGACACACTTGCAGACCGCTTTCTAAAGTGGGTCAGCTCCTTCCTCTACCTAGGCAACCTGGGTTTCAGCACGGGCAGGGGCAATCC------CAGGTTTGGGTACAGACCTGTGGGGGGCGGGGTAGGCGAGGCGGGTGGGGGGGTGCGGGTCGGGACGCCCATTACGGACGTGTCCCCGGGGGTCACTGTGGAGACGGTGGGGCCCGCGGAGGTGGTCCCAGTAGACAGTTTAAGCCCCTCAGCCCCGGCTGTGGTGCCTGCGGGGGAAGGCACAG--GGGGCGCTGTGGATGTGGAGTTGGTGG…
EcPV2_Equus_caballus_papillomavirus_2_ON942232	4188	4850	7797	NODE_183_length_7543_cov_4.284892	1725	2378	65.574	671	6.11e-36	AAGCGGCGGCGCCGCGCCGCGGAGGGTGACCTGTACCGAGGGTGCATTATGGGGCAGGACTGCCCGCCGGACATCAAGGCAAAGTTTGAGAACGACACACTTGCAGACCGCTTTCTAAAGTGGGTCAGCTCCTTCCTCTACCTAGGCAACCTGGGTTTCAGCACGGGCAGGGGCAATCC------CAGGTTTGGGTACAGACCTGTGGGGGGCGGGGTAGGCGAGGCGGGTGGGGGGGTGCGGGTCGGGACGCCCATTACGGACGTGTCCCCGGGGGTCACTGTGGAGACGGTGGGGCCCGCGGAGGTGGTCCCAGTAGACAGTTTAAGCCCCTCAGCCCCGGCTGTGGTGCCTGCGGGGGAAGGCACAG--GGGGCGCTGTGGATGTGGAGTTGGTGG…
EcPV2_Equus_caballus_papillomavirus_2_ON942233	4188	4850	7797	NODE_183_length_7543_cov_4.284892	1725	2378	65.574	671	6.11e-36	AAGCGGCGGCGCCGCGCCGCGGAGGGTGACCTGTACCGAGGGTGCATTATGGGGCAGGACTGCCCGCCGGACATCAAGGCAAAGTTTGAGAACGACACACTTGCAGACCGCTTTCTAAAGTGGGTCAGCTCCTTCCTCTACCTAGGCAACCTGGGTTTCAGCACGGGCAGGGGCAATCC------CAGGTTTGGGTACAGACCTGTGGGGGGCGGGGTAGGCGAGGCGGGTGGGGGGGTGCGGGTCGGGACGCCCATTACGGACGTGTCCCCGGGGGTCACTGTGGAGACGGTGGGGCCCGCGGAGGTGGTCCCAGTAGACAGTTTAAGCCCCTCAGCCCCGGCTGTGGTGCCTGCGGGGGAAGGCACAG--GGGGCGCTGTGGATGTGGAGTTGGTGG…
EcPV2_Equus_caballus_papillomavirus_2_ON989002	4188	4850	7797	NODE_183_length_7543_cov_4.284892	1725	2378	65.574	671	6.11e-36	AAGCGGCGGCGCCGCGCCGCGGAGGGTGACCTGTACCGAGGGTGCATTATGGGGCAGGACTGCCCGCCGGACATCAAGGCAAAGTTTGAGAACGACACACTTGCAGACCGCTTTCTAAAGTGGGTCAGCTCCTTCCTCTACCTAGGCAACCTGGGTTTCAGCACGGGCAGGGGCAATCC------CAGGTTTGGGTACAGACCTGTGGGGGGCGGGGTAGGCGAGGCGGGTGGGGGGGTGCGGGTCGGGACGCCCATTACGGACGTGTCCCCGGGGGTCACTGTGGAGACGGTGGGGCCCGCGGAGGTGGTCCCAGTAGACAGTTTAAGCCCCTCAGCCCCGGCTGTGGTGCCTGCGGGGGAAGGCACAG--GGGGCGCTGTGGATGTGGAGTTGGTGG…
EcPV9_Equus_caballus_papillomavirus_9_ON989003	6750	7370	7758	NODE_183_length_7543_cov_4.284892	1	621	66.507	627	9.63e-40	GGACGATGCAACCATACCTGCCTGGGATTACCTAGACACATTCATGAGGAATGCCATGGACGGGAACCCCATCTGTATAGACCTGAAGCATCGGGCGCCCGTCCAAACACGCTGCCCCCCTTTGTTAGTAACCACTAATGTAGACGTGGCAAACAACCCCAGATATCAATACCTCCACACACGGATGGCCTGTTTCACCTTTCCTAATGACTTTATCTTAGATGAGAATGGGCAGCCTGTGCACCAACTAACTGTAGCCAATTGGGCCTGTTTTTTCAAAAGGTTGTGGAGCAGATTAGAGTTCAGTGAACAGGAAGACGAGGGCGAAGATGGAGAAGCTCCACAGACACTTAGAGTCTGTTACAGAAAGGCAGATGGAGATGTATGAAAGGGGCAGCA…
EcPV9_Equus_caballus_papillomavirus_9_ON989004	6751	7371	7760	NODE_183_length_7543_cov_4.284892	1	621	66.507	627	9.63e-40	GGACGATGCAACCATACCTGCCTGGGATTACCTAGACACATTCATGAGGAATGCCATGGACGGGAACCCCATCTGTATAGACCTGAAGCATCGGGCGCCCGTCCAAACACGCTGCCCCCCTTTGTTAGTAACCACTAATGTAGACGTGGCAAACAACCCCAGATATCAATACCTCCACACACGGATGGCCTGTTTCACCTTTCCTAATGACTTTATCTTAGATGAGAATGGGCAGCCTGTGCACCAACTAACTGTAGCCAATTGGGCCTGTTTTTTCAAAAGGTTGTGGAGCAGATTAGAGTTCAGTGAACAGGAAGACGAGGGCGAAGATGGAGAAGCTCCACAGACACTTAGAGTCTGTTACAGAAAGGCAGATGGAGATGTATGAAAGGGGCAGCA…
Equus_caballus_papillomavirus_9_strain_complete_genome_SW_MN117918.1	2803	3423	7656	NODE_183_length_7543_cov_4.284892	1	621	66.507	627	9.5e-40	GGACGATGCAACCATACCTGCCTGGGATTACCTAGACACATTCATGAGGAATGCCATGGACGGGAACCCCATCTGTATAGACCTGAAGCATCGGGCGCCCGTCCAAACACGCTGCCCCCCTTTGTTAGTAACCACTAATGTAGACGTGGCAAACAACCCCAGATATCAATACCTCCACACACGGATGGCCTGTTTCACCTTTCCTAATGACTTTATCTTAGATGAGAATGGGCAGCCTGTGCACCAACTAACTGTAGCCAATTGGGCCTGTTTTTTCAAAAGGTTGTGGAGCAGATTAGAGTTCAGTGAACAGGAAGACGAGGGCGAAGATGGAGAAGCTCCACAGACACTTAGAGTCTGTTACAGAAAGGCAGATGGAGATGTATGAAAGGGGCAGCA…
Equine_papillomavirus_type_6_complete_genome_NC_020500.1	5280	5841	7551	NODE_183_length_7543_cov_4.284892	3156	3702	64.956	565	1.49e-24	TTGCACCCTAGACGCAGGCGCAAACGCAGGCGTTCCTTCTGTTTTGCAGATGGCAGTGTGGACACAAAACAAGCAGAAGCTTTTTCTGCCTCCGCCGCCTGTTACTAGAGTCCCTAACACAGATGAGTATGTCGTGCGACACAACATATTTTACCATGGTAACAGTGACCGACTGCTTATGGTCGGCCACCCTTTCTTTCC-------TGTGAAGAGTGGCAACATA-----GATGTTCCTAAGGTGTCTGCAAATCAATTCAGGGTCTTTAAGGTGCTTCTGCCTGACCCTAATAAGTTTGCTCTGGCCGACCCTGACTTATACAACCCGGAGACGGGCCGCCTGGTATGGGCCCTAAAGGGCTTGGAGGTTAGCAGGGGCCAGCCCCTGGGCATAGG…
EcPV2_Equus_caballus_papillomavirus_2_ON942232	1909	2419	7797	NODE_183_length_7543_cov_4.284892	7029	7539	68.689	511	1.64e-49	CAACAGACTGAGGAGGCGGTCAAATTTGACCTGTCAGACATGATACAGTGGGCGCTGGACAATGACATAACTGAGGAGAGCAAATTGGCATATGGGTACGCCCTCCTGGCCGAGAGCGACCCCAATGCAGCCGCCTTCCTGTCCTCCAACAACCAGGCAAAACACGTGCGTGACGCGGCCACTATGGTCCGCCATTACAAGCGGGCACAGATGCTGACCATGTCAATGTCCGCATGGGTGCACAGGCGGTGTGAGGCGGTGGAGGAGCAAGGGGACTGGCGACCAATTATTTATTTTCTGAAATATCAGAATGTGGAAATTGCTGCATTTTTGCAGTGCCTCAAACAGTTCTTTAAAGGGGTCCCCAAAAGAAATTGTCTAGTAATCCAGGGACCACCA…
EcPV2_Equus_caballus_papillomavirus_2_ON942233	1909	2419	7797	NODE_183_length_7543_cov_4.284892	7029	7539	68.689	511	1.64e-49	CAACAGACTGAGGAGGCGGTCAAATTTGACCTGTCAGACATGATACAGTGGGCGCTGGACAATGACATAACTGAGGAGAGCAAATTGGCATATGGGTACGCCCTCCTGGCCGAGAGCGACCCCAATGCAGCCGCCTTCCTGTCCTCCAACAACCAGGCAAAACACGTGCGTGACGCGGCCACTATGGTCCGCCATTACAAGCGGGCACAGATGCTGACCATGTCAATGTCCGCATGGGTGCACAGGCGGTGTGAGGCGGTGGAGGAGCAAGGGGACTGGCGACCAATTATTTATTTTCTGAAATATCAGAATGTGGAAATTGCTGCATTTTTGCAGTGCCTCAAACAGTTCTTTAAAGGGGTCCCCAAAAGAAATTGTCTAGTAATCCAGGGACCACCA…
EcPV2_Equus_caballus_papillomavirus_2_ON989001	1912	2422	7800	NODE_183_length_7543_cov_4.284892	7029	7539	68.689	511	1.64e-49	CAACAGACTGAGGAGGCGGTCAAATTTGACCTGTCAGACATGATACAGTGGGCGCTGGACAATGACATAACTGAGGAGAGCAAATTGGCATATGGGTACGCCCTCCTGGCCGAGAGCGACCCCAATGCAGCCGCCTTCCTGTCCTCCAACAACCAGGCAAAACACGTGCGTGACGCGGCCACTATGGTCCGCCATTACAAGCGGGCACAGATGCTGACCATGTCAATGTCCGCATGGGTGCACAGGCGGTGTGAGGCGGTGGAGGAGCAAGGGGACTGGCGACCAATTATTTATTTTCTGAAATATCAGAATGTGGAAATTGCTGCATTTTTGCAGTGCCTCAAACAGTTCTTTAAAGGGGTCCCCAAAAGAAATTGTCTAGTAATCCAGGGACCACCA…
EcPV2_Equus_caballus_papillomavirus_2_ON989002	1909	2419	7797	NODE_183_length_7543_cov_4.284892	7029	7539	68.689	511	1.64e-49	CAACAGACTGAGGAGGCGGTCAAATTTGACCTGTCAGACATGATACAGTGGGCGCTGGACAATGACATAACTGAGGAGAGCAAATTGGCATATGGGTACGCCCTCCTGGCCGAGAGCGACCCCAATGCAGCCGCCTTCCTGTCCTCCAACAACCAGGCAAAACACGTGCGTGACGCGGCCACTATGGTCCGCCATTACAAGCGGGCACAGATGCTGACCATGTCAATGTCCGCATGGGTGCACAGGCGGTGTGAGGCGGTGGAGGAGCAAGGGGACTGGCGACCAATTATTTATTTTCTGAAATATCAGAATGTGGAAATTGCTGCATTTTTGCAGTGCCTCAAACAGTTCTTTAAAGGGGTCCCCAAAAGAAATTGTCTAGTAATCCAGGGACCACCA…
EcPV2_Equus_caballus_papillomavirus_2_ON942231	1915	2425	7803	NODE_183_length_7543_cov_4.284892	7029	7539	68.297	511	8.49e-47	CAACAGACTGAGGAGGCGGTCAAATTTGACCTGTCAGACATGATACAGTGGGCGCTGGACAATGACATAACTGAGGAGAGCAAATTGGCATATGGGTACGCCCTCCTGGCCGAGAGCGACCCCAATGCAGCCGCCTTCCTGTCCTCCAACAACCAGGCAAAACACGTGCGTGACGCGGCCACTATGGTCCGCCATTACAAGCGGGCACAGATGCTGACCATGTCAATGTCCGCATGGGTGCACAGGCGGTGTGAGGCGGTGGAGGAGCAAGGGGACTGGCGACCAATTATTTATTTTCTGAAATATCAGAATGTGGAAATTGCTGCATTTTTGCAGTGCCTCAAACAGTTCTTTAAAGGGGTCCCCAAAAGAAATTGTCTAGTAATCCAGGGACCACCA…
EcPV2_Equus_caballus_papillomavirus_2_ON989000	1915	2425	7803	NODE_183_length_7543_cov_4.284892	7029	7539	68.297	511	8.49e-47	CAACAGACTGAGGAGGCGGTCAAATTTGACCTGTCAGACATGATACAGTGGGCGCTGGACAATGACATAACTGAGGAGAGCAAATTGGCATATGGGTACGCCCTCCTGGCCGAGAGCGACCCCAATGCAGCCGCCTTCCTGTCCTCCAACAACCAGGCAAAACACGTGCGTGACGCGGCCACTATGGTCCGCCATTACAAGCGGGCACAGATGCTGACCATGTCAATGTCCGCATGGGTGCACAGGCGGTGTGAGGCGGTGGAGGAGCAAGGGGACTGGCGACCAATTATTTATTTTCTGAAATATCAGAATGTGGAAATTGCTGCATTTTTGCAGTGCCTCAAACAGTTCTTTAAAGGGGTCCCCAAAAGAAATTGTCTAGTAATCCAGGGACCACCA…
Equine_papillomavirus_2_isolate_Zurich_2009_HM461973.1_complete_genome	1915	2425	7803	NODE_183_length_7543_cov_4.284892	7029	7539	68.297	511	8.49e-47	CAACAGACTGAGGAGGCGGTCAAATTTGACCTGTCAGACATGATACAGTGGGCGCTGGACAATGACATAACTGAGGAGAGCAAATTGGCATATGGGTACGCCCTCCTGGCCGAGAGCGACCCCAATGCAGCCGCCTTCCTGTCCTCCAACAACCAGGCAAAACACGTGCGTGACGCGGCCACTATGGTCCGCCATTACAAGCGGGCACAGATGCTGACCATGTCAATGTCCGCATGGGTGCACAGGCGGTGTGAGGCGGTGGAGGAGCAAGGGGACTGGCGACCAATTATTTATTTTCTGAAATATCAGAATGTGGAAATTGCTGCATTTTTGCAGTGCCTCAAACAGTTCTTTAAAGGGGTCCCCAAAAGAAATTGTCTAGTAATCCAGGGACCACCA…
Equine_papillomavirus_2_complete_genome_EU503122.1	1914	2424	7802	NODE_183_length_7543_cov_4.284892	7029	7539	68.297	511	8.49e-47	CAACAGACTGAGGAGGCGGTCAAATTTGACCTGTCAGACATGATACAGTGGGCGCTGGACAATGACATAACTGAGGAGAGCAAATTGGCATATGGGTACGCCCTCCTGGCCGAGAGCGACCCCAATGCAGCCGCCTTCCTGTCCTCCAACAACCAGGCAAAACACGTGCGTGACGCGGCCACTATGGTCCGCCATTACAAGCGGGCACAGATGCTGACCATGTCAATGTCCGCATGGGTGCACAGGCGGTGTGAGGCGGTGGAGGAGCAAGGGGACTGGCGACCAATTATTTATTTTCTGAAATATCAGAATGTGGAAATTGCTGCATTTTTGCAGTGCCTCAAACAGTTCTTTAAAGGGGTCCCCAAAAGAAATTGTCTAGTAATCCAGGGACCACCA…
Equus_caballus_papillomavirus_2_isolate_XJ-ks1391_MW410986.1__complete_genome	1914	2424	7802	NODE_183_length_7543_cov_4.284892	7029	7539	68.297	511	8.49e-47	CAACAGACTGAGGAGGCGGTCAAATTTGACCTGTCAGACATGATACAGTGGGCGCTGGACAATGACATAACTGAGGAGAGCAAATTGGCATATGGGTACGCCCTCCTGGCCGAGAGCGACCCCAATGCAGCCGCCTTCCTGTCCTCCAACAACCAGGCAAAACACGTGCGTGACGCGGCCACTATGGTCCGCCATTACAAGCGGGCACAGATGCTGACCATGTCAATGTCCGCATGGGTGCACAGGCGGTGTGAGGCGGTGGAGGAGCAAGGGGACTGGCGACCAATTATTTATTTTCTGAAATATCAGAATGTGGAAATTGCTGCATTTTTGCAGTGCCTCAAACAGTTCTTTAAAGGGGTCCCCAAAAGAAATTGTCTAGTAATCCAGGGACCACCA…
Equine_papillomavirus_2_complete_genome_NC_012123.1	1914	2424	7802	NODE_183_length_7543_cov_4.284892	7029	7539	68.297	511	8.49e-47	CAACAGACTGAGGAGGCGGTCAAATTTGACCTGTCAGACATGATACAGTGGGCGCTGGACAATGACATAACTGAGGAGAGCAAATTGGCATATGGGTACGCCCTCCTGGCCGAGAGCGACCCCAATGCAGCCGCCTTCCTGTCCTCCAACAACCAGGCAAAACACGTGCGTGACGCGGCCACTATGGTCCGCCATTACAAGCGGGCACAGATGCTGACCATGTCAATGTCCGCATGGGTGCACAGGCGGTGTGAGGCGGTGGAGGAGCAAGGGGACTGGCGACCAATTATTTATTTTCTGAAATATCAGAATGTGGAAATTGCTGCATTTTTGCAGTGCCTCAAACAGTTCTTTAAAGGGGTCCCCAAAAGAAATTGTCTAGTAATCCAGGGACCACCA…
EcPV9_Equus_caballus_papillomavirus_9_ON989003	6226	6731	7758	NODE_183_length_7543_cov_4.284892	7029	7534	66.339	508	5.69e-30	CAACAGACTGAGGAGGCGGTCAAATTTGACCTGTCAGACATGATACAGTGGGCGCTGGACAATGACATAACTGAGGAGAGCAAATTGGCATATGGGTACGCCCTCCTGGCCGAGAGCGACCCCAATGCAGCCGCCTTCCTGTCCTCCAACAACCAGGCAAAACACGTGCGTGACGCGGCCACTATGGTCCGCCATTACAAGCGGGCACAGATGCTGACCATGTCAATGTCCGCATGGGTGCACAGGCGGTGTGAGGCGGTGGAG-GAGCAAGGG-GACTGGCGACCAATTATTTATTTTCTGAAATATCAGAATGTGGAAATTGCTGCATTTTTGCAGTGCCTCAAACAGTTCTTTAAAGGGGTCCCCAAAAGAAATTGTCTAGTAATCCAGGGACCAC…
EcPV9_Equus_caballus_papillomavirus_9_ON989004	6227	6732	7760	NODE_183_length_7543_cov_4.284892	7029	7534	66.339	508	5.69e-30	CAACAGACTGAGGAGGCGGTCAAATTTGACCTGTCAGACATGATACAGTGGGCGCTGGACAATGACATAACTGAGGAGAGCAAATTGGCATATGGGTACGCCCTCCTGGCCGAGAGCGACCCCAATGCAGCCGCCTTCCTGTCCTCCAACAACCAGGCAAAACACGTGCGTGACGCGGCCACTATGGTCCGCCATTACAAGCGGGCACAGATGCTGACCATGTCAATGTCCGCATGGGTGCACAGGCGGTGTGAGGCGGTGGAG-GAGCAAGGG-GACTGGCGACCAATTATTTATTTTCTGAAATATCAGAATGTGGAAATTGCTGCATTTTTGCAGTGCCTCAAACAGTTCTTTAAAGGGGTCCCCAAAAGAAATTGTCTAGTAATCCAGGGACCAC…
Equus_caballus_papillomavirus_9_strain_complete_genome_SW_MN117918.1	2279	2784	7656	NODE_183_length_7543_cov_4.284892	7029	7534	66.339	508	5.61e-30	CAACAGACTGAGGAGGCGGTCAAATTTGACCTGTCAGACATGATACAGTGGGCGCTGGACAATGACATAACTGAGGAGAGCAAATTGGCATATGGGTACGCCCTCCTGGCCGAGAGCGACCCCAATGCAGCCGCCTTCCTGTCCTCCAACAACCAGGCAAAACACGTGCGTGACGCGGCCACTATGGTCCGCCATTACAAGCGGGCACAGATGCTGACCATGTCAATGTCCGCATGGGTGCACAGGCGGTGTGAGGCGGTGGAG-GAGCAAGGG-GACTGGCGACCAATTATTTATTTTCTGAAATATCAGAATGTGGAAATTGCTGCATTTTTGCAGTGCCTCAAACAGTTCTTTAAAGGGGTCCCCAAAAGAAATTGTCTAGTAATCCAGGGACCAC…
Equus_ferus_caballus_papillomavirus_type_4_complete_genome_NC_020085.1	2154	2610	7554	NODE_183_length_7543_cov_4.284892	17	470	65.944	461	5.19e-24	CCTGCCTGGGATTACCTAGACACATTCATGAGGAATGCCATGGACGGGAACCCCATCTGTATAGACCTGAAGCATCGGGCGCCCGTCCAAACACGCTGCCCCCCTTTGTTAGTAACCACTAATGTAGACGTGGCAAACAACCCCAGATATCAATACCTCCACACACGGATGGCCTGTTTCACCTTTCCTAATGACTTTATCTTAGATGAGAATGGGCAGCCTGTGCACCAACTAACTGTAGCCAATTGGGCCTGTTTTTTCAAAAGGTTGTGGAGCAGATTAGAGTTCAGTG-AACAGGAAGACG---AGGG---CGAAGATGGAGAAGCTCCACAGACACTTAGAGTCTGTTACAGAAAGGCAGATGGAGATGTATGAAAGGGGCAGCACACGCCTGA…
Equine_papillomavirus_type_6_complete_genome_NC_020500.1	2176	2633	7551	NODE_20391_length_615_cov_1.109665	16	467	65.944	461	3.27e-20	AGGATGCAAGGTGTGCCCTTATAGATGATGCCACAAGAGCAACG-TGGGATTATATAGACACAAATCTCAGAAATGCTCTTGATGGGAACCCTATATCCCTAGATGTGAAGCACAGGGCCCTGAAGCAAATTAAATGTCCCCCTCTAATGATAACTAGCAATCTACCAGT-CACCAAAAACGACCGGTGGCCATATTTACATAGCCGCATCAAAGAATTTGA-ATTCAAGGAGCCCTGCCCACTAGATGACGCTGGTAAACCGTTATATGAATTAACCAACCAAACCTGGAACTGTTTTTTTCAAAGGTTTTGGCAGCGATTAGAGCTAAGTGTGGAGGAGGACGAGGG------GGACGATGGAGACCCTCCAGCGCCGTTTAGATGCTGTGCAAGAA…
Equus_ferus_caballus_papillomavirus_type_7_complete_genome_NC_020501.1	2174	2579	7619	NODE_20391_length_615_cov_1.109665	16	415	70.244	410	1.4e-37	AGGATGC-AAGGTGTGCCCTTATAGATGATGCCACAAGAGCAACGTGGGATTATATAGACACAAATCTCAGAAATGCTCTTGATGGGAACCCTATATCCCTAGATGTGAAGCACAGGGCCCTGAAGCAAATTAAATGTCCCCCTCTAATGATAACTAGCAATCTACCAGTCACCAAAAACGACCGGTGGCCATATTTACATAGCCGCATCAAAGAATTTGAATTCAAGGAGCCC-TGCCCACTAGATGACGCTGGTA-AACCGTTATATGAATTAACCAACCAAACCTGGAACTGTTTTTTTCAAAGGTTTTGGCAGCGATTAGAGCTAAGTGTGGAGGAGGACGAGGG------GGACGATGGAGACCCTCCAGCGC-CGTTTAGATGCTGTGCAAGA…
EcPV2_Equus_caballus_papillomavirus_2_ON942232	2433	2833	7797	NODE_183_length_7543_cov_4.284892	1	401	68.719	406	3.61e-26	GGACGATGCAACCATACCTGCCTGGGATTACCTAGACACATT-CATGAGGAATGCCATGGACGGGAACCCCATCTGTATAGACCTGAAGCATCGGGCGCCCGTCCAAACACGCTGCCCCCCTTTGTTAGTAACCACTAATGTAGACGTG-GCAAACAACCCCAGATATCAATACCTCCACACACGGATGGCC-TGTTTCACCTTTCCTAATGACTTTA-TCTTAGATGAGAATGGGCAGCCTGTGCACCAACTAACTGTAGCCAATTGGGCCTGTTTTTTCAAAAGGTTGTGG-AGCAGATTAGAGTTCAGTGAACAGGAAGACGAGGGCGAAGATGGAGAAGCTCCACAGACACTTAGAGTCTGTTACAGAAAGGCAGATGGAGATGTATGAAAGGGG…
EcPV2_Equus_caballus_papillomavirus_2_ON942233	2433	2833	7797	NODE_183_length_7543_cov_4.284892	1	401	68.719	406	3.61e-26	GGACGATGCAACCATACCTGCCTGGGATTACCTAGACACATT-CATGAGGAATGCCATGGACGGGAACCCCATCTGTATAGACCTGAAGCATCGGGCGCCCGTCCAAACACGCTGCCCCCCTTTGTTAGTAACCACTAATGTAGACGTG-GCAAACAACCCCAGATATCAATACCTCCACACACGGATGGCC-TGTTTCACCTTTCCTAATGACTTTA-TCTTAGATGAGAATGGGCAGCCTGTGCACCAACTAACTGTAGCCAATTGGGCCTGTTTTTTCAAAAGGTTGTGG-AGCAGATTAGAGTTCAGTGAACAGGAAGACGAGGGCGAAGATGGAGAAGCTCCACAGACACTTAGAGTCTGTTACAGAAAGGCAGATGGAGATGTATGAAAGGGG…
EcPV2_Equus_caballus_papillomavirus_2_ON989002	2433	2833	7797	NODE_183_length_7543_cov_4.284892	1	401	68.719	406	3.61e-26	GGACGATGCAACCATACCTGCCTGGGATTACCTAGACACATT-CATGAGGAATGCCATGGACGGGAACCCCATCTGTATAGACCTGAAGCATCGGGCGCCCGTCCAAACACGCTGCCCCCCTTTGTTAGTAACCACTAATGTAGACGTG-GCAAACAACCCCAGATATCAATACCTCCACACACGGATGGCC-TGTTTCACCTTTCCTAATGACTTTA-TCTTAGATGAGAATGGGCAGCCTGTGCACCAACTAACTGTAGCCAATTGGGCCTGTTTTTTCAAAAGGTTGTGG-AGCAGATTAGAGTTCAGTGAACAGGAAGACGAGGGCGAAGATGGAGAAGCTCCACAGACACTTAGAGTCTGTTACAGAAAGGCAGATGGAGATGTATGAAAGGGG…
EcPV2_Equus_caballus_papillomavirus_2_ON942231	2439	2839	7803	NODE_183_length_7543_cov_4.284892	1	401	68.148	405	4.4e-25	GGACGATGCAACCATACCTGCCTGGGATTACCTAGACACATT-CATGAGGAATGCCATGGACGGGAACCCCATCTGTATAGACCTGAAGCATCGGGCGCCCGTCCAAACACGCTGCCCCCCTTTGTTAGTAACCACTAATGTAGACGTG-GCAAACAACCCCAGATATCAATACCTCCACACACGGATGGCC-TGTTTCACCTTTCCTAATGACTTTA-TCTTAGATGAGAATGGGCAGCCTGTGCACCAACTAACTGTAGCCAATTGGGCCTGTTTTTTCAAAAGGTTGTGGAGCAGATTAGAGTTCAGTGAACAGGAAGACGAGGGCGAAGATGGAGAAGCTCCACAGACACTTAGAGTCTGTTACAGAAAGGCAGATGGAGATGTATGAAAGGGGC…
EcPV2_Equus_caballus_papillomavirus_2_ON989000	2439	2839	7803	NODE_183_length_7543_cov_4.284892	1	401	68.148	405	4.4e-25	GGACGATGCAACCATACCTGCCTGGGATTACCTAGACACATT-CATGAGGAATGCCATGGACGGGAACCCCATCTGTATAGACCTGAAGCATCGGGCGCCCGTCCAAACACGCTGCCCCCCTTTGTTAGTAACCACTAATGTAGACGTG-GCAAACAACCCCAGATATCAATACCTCCACACACGGATGGCC-TGTTTCACCTTTCCTAATGACTTTA-TCTTAGATGAGAATGGGCAGCCTGTGCACCAACTAACTGTAGCCAATTGGGCCTGTTTTTTCAAAAGGTTGTGGAGCAGATTAGAGTTCAGTGAACAGGAAGACGAGGGCGAAGATGGAGAAGCTCCACAGACACTTAGAGTCTGTTACAGAAAGGCAGATGGAGATGTATGAAAGGGGC…
EcPV2_Equus_caballus_papillomavirus_2_ON989001	2436	2836	7800	NODE_183_length_7543_cov_4.284892	1	401	68.148	405	4.4e-25	GGACGATGCAACCATACCTGCCTGGGATTACCTAGACACATT-CATGAGGAATGCCATGGACGGGAACCCCATCTGTATAGACCTGAAGCATCGGGCGCCCGTCCAAACACGCTGCCCCCCTTTGTTAGTAACCACTAATGTAGACGTG-GCAAACAACCCCAGATATCAATACCTCCACACACGGATGGCC-TGTTTCACCTTTCCTAATGACTTTA-TCTTAGATGAGAATGGGCAGCCTGTGCACCAACTAACTGTAGCCAATTGGGCCTGTTTTTTCAAAAGGTTGTGGAGCAGATTAGAGTTCAGTGAACAGGAAGACGAGGGCGAAGATGGAGAAGCTCCACAGACACTTAGAGTCTGTTACAGAAAGGCAGATGGAGATGTATGAAAGGGGC…
Equine_papillomavirus_2_isolate_Zurich_2009_HM461973.1_complete_genome	2439	2839	7803	NODE_183_length_7543_cov_4.284892	1	401	68.148	405	4.4e-25	GGACGATGCAACCATACCTGCCTGGGATTACCTAGACACATT-CATGAGGAATGCCATGGACGGGAACCCCATCTGTATAGACCTGAAGCATCGGGCGCCCGTCCAAACACGCTGCCCCCCTTTGTTAGTAACCACTAATGTAGACGTG-GCAAACAACCCCAGATATCAATACCTCCACACACGGATGGCC-TGTTTCACCTTTCCTAATGACTTTA-TCTTAGATGAGAATGGGCAGCCTGTGCACCAACTAACTGTAGCCAATTGGGCCTGTTTTTTCAAAAGGTTGTGGAGCAGATTAGAGTTCAGTGAACAGGAAGACGAGGGCGAAGATGGAGAAGCTCCACAGACACTTAGAGTCTGTTACAGAAAGGCAGATGGAGATGTATGAAAGGGGC…
Equine_papillomavirus_2_complete_genome_EU503122.1	2438	2838	7802	NODE_183_length_7543_cov_4.284892	1	401	68.148	405	4.4e-25	GGACGATGCAACCATACCTGCCTGGGATTACCTAGACACATT-CATGAGGAATGCCATGGACGGGAACCCCATCTGTATAGACCTGAAGCATCGGGCGCCCGTCCAAACACGCTGCCCCCCTTTGTTAGTAACCACTAATGTAGACGTG-GCAAACAACCCCAGATATCAATACCTCCACACACGGATGGCC-TGTTTCACCTTTCCTAATGACTTTA-TCTTAGATGAGAATGGGCAGCCTGTGCACCAACTAACTGTAGCCAATTGGGCCTGTTTTTTCAAAAGGTTGTGGAGCAGATTAGAGTTCAGTGAACAGGAAGACGAGGGCGAAGATGGAGAAGCTCCACAGACACTTAGAGTCTGTTACAGAAAGGCAGATGGAGATGTATGAAAGGGGC…
Equus_caballus_papillomavirus_2_isolate_XJ-ks1391_MW410986.1__complete_genome	2438	2838	7802	NODE_183_length_7543_cov_4.284892	1	401	68.148	405	4.4e-25	GGACGATGCAACCATACCTGCCTGGGATTACCTAGACACATT-CATGAGGAATGCCATGGACGGGAACCCCATCTGTATAGACCTGAAGCATCGGGCGCCCGTCCAAACACGCTGCCCCCCTTTGTTAGTAACCACTAATGTAGACGTG-GCAAACAACCCCAGATATCAATACCTCCACACACGGATGGCC-TGTTTCACCTTTCCTAATGACTTTA-TCTTAGATGAGAATGGGCAGCCTGTGCACCAACTAACTGTAGCCAATTGGGCCTGTTTTTTCAAAAGGTTGTGGAGCAGATTAGAGTTCAGTGAACAGGAAGACGAGGGCGAAGATGGAGAAGCTCCACAGACACTTAGAGTCTGTTACAGAAAGGCAGATGGAGATGTATGAAAGGGGC…
Equine_papillomavirus_2_complete_genome_NC_012123.1	2438	2838	7802	NODE_183_length_7543_cov_4.284892	1	401	68.148	405	4.4e-25	GGACGATGCAACCATACCTGCCTGGGATTACCTAGACACATT-CATGAGGAATGCCATGGACGGGAACCCCATCTGTATAGACCTGAAGCATCGGGCGCCCGTCCAAACACGCTGCCCCCCTTTGTTAGTAACCACTAATGTAGACGTG-GCAAACAACCCCAGATATCAATACCTCCACACACGGATGGCC-TGTTTCACCTTTCCTAATGACTTTA-TCTTAGATGAGAATGGGCAGCCTGTGCACCAACTAACTGTAGCCAATTGGGCCTGTTTTTTCAAAAGGTTGTGGAGCAGATTAGAGTTCAGTGAACAGGAAGACGAGGGCGAAGATGGAGAAGCTCCACAGACACTTAGAGTCTGTTACAGAAAGGCAGATGGAGATGTATGAAAGGGGC…
Equine_papillomavirus_3_isolate_Haflinger_complete_genome_GU384895.1	2147	2545	7582	NODE_20391_length_615_cov_1.109665	22	415	67.5	400	6.77e-29	CAAGGTGTGCCCTTATAGATGATGCCACAAGAGCAACGTGGGATTATATAGACACAAATCTCAGAAATGCTCTTGATGGGAACCCTATATCCCTAGATGTGAAGCACAGGGCCCTGAAGCAAATTAAATGTCCCCCTCTAATGATAACTAGCAATCTACCAGTCACCAAAAACGACCGGTGGCCATATTTACATAGCCGCATCAAAGAATTTGAATTCAAGGAGCCCTGCCCACTAGATGACGCTGGTAAACCGTTATATGAATTAACCAACCAAACCTGGAACTGTTTTTTTCAAAGGTTTTGGCAGCGATTAGAGCTAAGTGTGGAGGAGGACGAGGGGGAC------GATGGAGACCCTCCAGCGCCGTTTAGATGCTGTGCAAGAAGGGCTGATGA
Equine_papillomavirus_3_complete_genome_NC_017862.1	2147	2545	7582	NODE_20391_length_615_cov_1.109665	22	415	67.5	400	6.77e-29	CAAGGTGTGCCCTTATAGATGATGCCACAAGAGCAACGTGGGATTATATAGACACAAATCTCAGAAATGCTCTTGATGGGAACCCTATATCCCTAGATGTGAAGCACAGGGCCCTGAAGCAAATTAAATGTCCCCCTCTAATGATAACTAGCAATCTACCAGTCACCAAAAACGACCGGTGGCCATATTTACATAGCCGCATCAAAGAATTTGAATTCAAGGAGCCCTGCCCACTAGATGACGCTGGTAAACCGTTATATGAATTAACCAACCAAACCTGGAACTGTTTTTTTCAAAGGTTTTGGCAGCGATTAGAGCTAAGTGTGGAGGAGGACGAGGGGGAC------GATGGAGACCCTCCAGCGCCGTTTAGATGCTGTGCAAGAAGGGCTGATGA
Equine_papillomavirus_3_isolate_Haflinger_complete_genome_GU384895.1	5260	5649	7582	NODE_183_length_7543_cov_4.284892	3157	3537	67.003	397	1.82e-23	TGCACCCTAGACGCAGGCGCAAACGCAGGCGTTCCTTCTGTTTTGCAGATGGCAGTGTGGACACAAAACAAGCAGAAGCTTTTTCTGCCTCCGCCGCCTGTTACTAGAGTCCCTAACACAGATGAGTATGTCGTGCGACACA---ACATATTTTACCATGGTAACAGTGACCGACTGCTTATGGTCGGCCACCCTTTCTTTCC-------TGTGA------AGAGTGGCAACATAGATGTTCCTAAGGTGTCTGCAAATCAATTCAGGGTCTTTAAGGTGCTTCTGCCTGACCCTAATAAGTTTGCTCTGGCCGACCCTGACTTATACAACCCGGAGACGGGCCGCCTGGTATGGGCCCTAAAGGGCTTGGAGGTTAGCAGGGGCCAGCCCCTGGGC
Equine_papillomavirus_3_complete_genome_NC_017862.1	5260	5649	7582	NODE_183_length_7543_cov_4.284892	3157	3537	67.003	397	1.82e-23	TGCACCCTAGACGCAGGCGCAAACGCAGGCGTTCCTTCTGTTTTGCAGATGGCAGTGTGGACACAAAACAAGCAGAAGCTTTTTCTGCCTCCGCCGCCTGTTACTAGAGTCCCTAACACAGATGAGTATGTCGTGCGACACA---ACATATTTTACCATGGTAACAGTGACCGACTGCTTATGGTCGGCCACCCTTTCTTTCC-------TGTGA------AGAGTGGCAACATAGATGTTCCTAAGGTGTCTGCAAATCAATTCAGGGTCTTTAAGGTGCTTCTGCCTGACCCTAATAAGTTTGCTCTGGCCGACCCTGACTTATACAACCCGGAGACGGGCCGCCTGGTATGGGCCCTAAAGGGCTTGGAGGTTAGCAGGGGCCAGCCCCTGGGC
Equus_caballus_papillomavirus_8_strain_NCSU_complete_genome_NC_031756.1	1740	2134	8155	NODE_183_length_7543_cov_4.284892	7065	7459	64.484	397	8.89e-09	GACATGATACAGTGGGCGCTGGACAATGACATAACTGAGGAGAGCAAATTGGCATATGGGTACGCCCTCCTGGCCGAGAGCGACCCCAATGCAGCCGCCTTCCTGTCCTCCAACAACCAGGCAAAACACGTGCGTGACGCGGCCACTATGGTCCGCCATTACAAGCGGGCACAGATGCTGACCATGTCAATGTCCGCATGGGTGCACAGGCGGTGTG-AGGCGGTGGAGGAGCAAGGGGACTGGCGACCAATTATTTATTTTCTGAAATATCAGAATGTGGAAATTGCTGCATTTTTGCAGTGCCTCAAA-CAGTTCTTTAAAGGGGTCCCCAAAAGAAATTGTCTAGTAATCCAGGGACCACCAAACACAGGCAAGTCCACCTTCTGTATGAGCCT
Equus_caballus_papillomavirus_1_strain_150904_complete_genome_MF288893.1	6142	6520	7613	NODE_183_length_7543_cov_4.284892	4106	4472	64.23	383	2.89e-08	CACAGATATTTAACAGGCCGTACTGGCTGGCACGCGCACAGGGCCAGAATAATGGCATCTGCTGGCACAA-CACTTTGTATGTGACCGTGTTTGACAACACACGTGGCACAAACTTGACCATTACAGTGAACCCCCAGA--------------ACACATATGATTCCACAGGCTTTAATGCATACGTGCGACATGTGGAGGAGTTTGAGCTCTCCTTTATCTTTCAGCTGTGCACGGTCCCCTTGACACCCCAGGTCCTTGCCCACCTCCATACAAC-CGATGCCAGCCTCCTTGAGGAGTGGGAGATTGGGGTAAACCCCCCCTCCTCCTCGCAGCTGGAGGACACATACCGGTTTATTACCTCTACTGCCACAAAGTGCCC
Equus_caballus_papillomavirus_type_1_complete_genome_AF498323.1	6139	6517	7610	NODE_183_length_7543_cov_4.284892	4106	4472	64.23	383	2.89e-08	CACAGATATTTAACAGGCCGTACTGGCTGGCACGCGCACAGGGCCAGAATAATGGCATCTGCTGGCACAA-CACTTTGTATGTGACCGTGTTTGACAACACACGTGGCACAAACTTGACCATTACAGTGAACCCCCAGA--------------ACACATATGATTCCACAGGCTTTAATGCATACGTGCGACATGTGGAGGAGTTTGAGCTCTCCTTTATCTTTCAGCTGTGCACGGTCCCCTTGACACCCCAGGTCCTTGCCCACCTCCATACAAC-CGATGCCAGCCTCCTTGAGGAGTGGGAGATTGGGGTAAACCCCCCCTCCTCCTCGCAGCTGGAGGACACATACCGGTTTATTACCTCTACTGCCACAAAGTGCCC
Equus_caballus_papillomavirus_type_1_complete_genome_NC_003748.1	6139	6517	7610	NODE_183_length_7543_cov_4.284892	4106	4472	64.23	383	2.89e-08	CACAGATATTTAACAGGCCGTACTGGCTGGCACGCGCACAGGGCCAGAATAATGGCATCTGCTGGCACAA-CACTTTGTATGTGACCGTGTTTGACAACACACGTGGCACAAACTTGACCATTACAGTGAACCCCCAGA--------------ACACATATGATTCCACAGGCTTTAATGCATACGTGCGACATGTGGAGGAGTTTGAGCTCTCCTTTATCTTTCAGCTGTGCACGGTCCCCTTGACACCCCAGGTCCTTGCCCACCTCCATACAAC-CGATGCCAGCCTCCTTGAGGAGTGGGAGATTGGGGTAAACCCCCCCTCCTCCTCGCAGCTGGAGGACACATACCGGTTTATTACCTCTACTGCCACAAAGTGCCC
Equus_caballus_papillomavirus_1_isolate_G2_complete_genome_MN164462.1	6139	6517	7611	NODE_183_length_7543_cov_4.284892	4106	4472	63.969	383	3.53e-07	CACAGATATTTAACAGGCCGTACTGGCTGGCACGCGCACAGGGCCAGAATAATGGCATCTGCTGGCACAA-CACTTTGTATGTGACCGTGTTTGACAACACACGTGGCACAAACTTGACCATTACAGTGAACCCCCAGA--------------ACACATATGATTCCACAGGCTTTAATGCATACGTGCGACATGTGGAGGAGTTTGAGCTCTCCTTTATCTTTCAGCTGTGCACGGTCCCCTTGACACCCCAGGTCCTTGCCCACCTCCATACAAC-CGATGCCAGCCTCCTTGAGGAGTGGGAGATTGGGGTAAACCCCCCCTCCTCCTCGCAGCTGGAGGACACATACCGGTTTATTACCTCTACTGCCACAAAGTGCCC
Equus_caballus_papillomavirus_1_strain_150904_complete_genome_MF288893.1	2196	2567	7613	NODE_20391_length_615_cov_1.109665	84	455	67.292	373	5.23e-24	AGAAATGCTCTTGATGGGAACCCTATATCCCTAGATGTGAAGCACAGGGCCCTGAAGCAAATTAAATGTCCCCCTCTAATGATAACTAGCAATCTACCAGTCACCAAAAACGACCGGTGGCCATATTTACATAGCCGCATCAAAGAATTTGAATTCAAGGAGCCCTGCCCACTAGATGACGCTGGTAAACCGTTATATGAATTAACCAACCAAACCTGGAACTGTTTTTTTCAAAGGTTTTGGC-AGCGATTAGAGCTAAGTGTGGAGGAGGACGAGGGGGACGATGGAGACCCTCCAGCGCCGTTTAGATGCTGTGCAAGAAGGGCTGATGAAGTGTTTTGAGGCAGACAGCCAGGAGCTGTCTTCCCAAAT
Equus_caballus_papillomavirus_1_isolate_G2_complete_genome_MN164462.1	2196	2567	7611	NODE_20391_length_615_cov_1.109665	84	455	67.292	373	5.23e-24	AGAAATGCTCTTGATGGGAACCCTATATCCCTAGATGTGAAGCACAGGGCCCTGAAGCAAATTAAATGTCCCCCTCTAATGATAACTAGCAATCTACCAGTCACCAAAAACGACCGGTGGCCATATTTACATAGCCGCATCAAAGAATTTGAATTCAAGGAGCCCTGCCCACTAGATGACGCTGGTAAACCGTTATATGAATTAACCAACCAAACCTGGAACTGTTTTTTTCAAAGGTTTTGGC-AGCGATTAGAGCTAAGTGTGGAGGAGGACGAGGGGGACGATGGAGACCCTCCAGCGCCGTTTAGATGCTGTGCAAGAAGGGCTGATGAAGTGTTTTGAGGCAGACAGCCAGGAGCTGTCTTCCCAAAT
Equus_caballus_papillomavirus_type_1_complete_genome_AF498323.1	2196	2567	7610	NODE_20391_length_615_cov_1.109665	84	455	67.292	373	5.23e-24	AGAAATGCTCTTGATGGGAACCCTATATCCCTAGATGTGAAGCACAGGGCCCTGAAGCAAATTAAATGTCCCCCTCTAATGATAACTAGCAATCTACCAGTCACCAAAAACGACCGGTGGCCATATTTACATAGCCGCATCAAAGAATTTGAATTCAAGGAGCCCTGCCCACTAGATGACGCTGGTAAACCGTTATATGAATTAACCAACCAAACCTGGAACTGTTTTTTTCAAAGGTTTTGGC-AGCGATTAGAGCTAAGTGTGGAGGAGGACGAGGGGGACGATGGAGACCCTCCAGCGCCGTTTAGATGCTGTGCAAGAAGGGCTGATGAAGTGTTTTGAGGCAGACAGCCAGGAGCTGTCTTCCCAAAT
Equus_caballus_papillomavirus_type_1_complete_genome_NC_003748.1	2196	2567	7610	NODE_20391_length_615_cov_1.109665	84	455	67.292	373	5.23e-24	AGAAATGCTCTTGATGGGAACCCTATATCCCTAGATGTGAAGCACAGGGCCCTGAAGCAAATTAAATGTCCCCCTCTAATGATAACTAGCAATCTACCAGTCACCAAAAACGACCGGTGGCCATATTTACATAGCCGCATCAAAGAATTTGAATTCAAGGAGCCCTGCCCACTAGATGACGCTGGTAAACCGTTATATGAATTAACCAACCAAACCTGGAACTGTTTTTTTCAAAGGTTTTGGC-AGCGATTAGAGCTAAGTGTGGAGGAGGACGAGGGGGACGATGGAGACCCTCCAGCGCCGTTTAGATGCTGTGCAAGAAGGGCTGATGAAGTGTTTTGAGGCAGACAGCCAGGAGCTGTCTTCCCAAAT
Equus_ferus_caballus_papillomavirus_type_5_complete_genome_NC_020084.1	2185	2546	7519	NODE_70378_length_356_cov_0.706093	356	1	66.484	364	5.89e-17	TGTGGGCCTACTTTGACCAGTATATGCGCAACGCGCTGGATGGCAATCCAATCTGTGTGGACCTCAAGCATAGGACGCCTCAGCAGATTAGGTGCCCCCCACTCATAATAACTTCTAACATAGATGTTAGGCAGGA-GCAGAAGTACTATTACCTACATAGTAGGCTGTC-TGTGTTCACCTTTGAAAACCCCTACCCTTTGGATGAGAACGGCCAACCCCTGTATGAACTAACCGTGAAAAATTGGAAATCTCTCTTTAAAAGGTTGTGGCAGCGCTTAGAATTGAGTGACCAGGAGGACGAG------GGAGACGATGGAGAACCTACACAGGGCTTTAGATGCACTGGCCGAAAGACAAAT
Equus_ferus_caballus_papillomavirus_type_4_complete_genome_NC_020085.1	2160	2516	7554	NODE_70378_length_356_cov_0.706093	354	1	67.59	361	2.21e-22	TGGGCCTACTTTGACCAGTATATGCGCAACGCGCTGGATGGCAATCCAATCTGTGTGGACCTCAAGCATAGGACGCCTCAGCAGATTAGGTGCCCCCCACTCATAATAACTTCTAACATAGATGTT-AGGCAGGAGCAGAAGTACTATTACCTACATAGTAGGCTGTCTGTGTTCACCTTTGAAAACCCCTACCCTTTGGATGAGAACGGCCAACCCCTGTATGAACTAACCGTGAAAAATTGGAAATCTCTCTTTAAAAGGTTGTGGCAGCGCTTAGAATTGAGTGACCAGGAGGACG---AGGGA---GACGATGGAGAACCTACACAGGGCTTTAGATGCACTGGCCGAAAGACAAAT
EcPV2_Equus_caballus_papillomavirus_2_ON942232	2453	2808	7797	NODE_70378_length_356_cov_0.706093	356	1	80.618	356	1.34e-88	TGTGGGCCTACTTTGACCAGTATATGCGCAACGCGCTGGATGGCAATCCAATCTGTGTGGACCTCAAGCATAGGACGCCTCAGCAGATTAGGTGCCCCCCACTCATAATAACTTCTAACATAGATGTTAGGCAGGAGCAGAAGTACTATTACCTACATAGTAGGCTGTCTGTGTTCACCTTTGAAAACCCCTACCCTTTGGATGAGAACGGCCAACCCCTGTATGAACTAACCGTGAAAAATTGGAAATCTCTCTTTAAAAGGTTGTGGCAGCGCTTAGAATTGAGTGACCAGGAGGACGAGGGAGACGATGGAGAACCTACACAGGGCTTTAGATGCACTGGCCGAAAGACAAAT
EcPV2_Equus_caballus_papillomavirus_2_ON942233	2453	2808	7797	NODE_70378_length_356_cov_0.706093	356	1	80.618	356	1.34e-88	TGTGGGCCTACTTTGACCAGTATATGCGCAACGCGCTGGATGGCAATCCAATCTGTGTGGACCTCAAGCATAGGACGCCTCAGCAGATTAGGTGCCCCCCACTCATAATAACTTCTAACATAGATGTTAGGCAGGAGCAGAAGTACTATTACCTACATAGTAGGCTGTCTGTGTTCACCTTTGAAAACCCCTACCCTTTGGATGAGAACGGCCAACCCCTGTATGAACTAACCGTGAAAAATTGGAAATCTCTCTTTAAAAGGTTGTGGCAGCGCTTAGAATTGAGTGACCAGGAGGACGAGGGAGACGATGGAGAACCTACACAGGGCTTTAGATGCACTGGCCGAAAGACAAAT
EcPV2_Equus_caballus_papillomavirus_2_ON989002	2453	2808	7797	NODE_70378_length_356_cov_0.706093	356	1	80.618	356	1.34e-88	TGTGGGCCTACTTTGACCAGTATATGCGCAACGCGCTGGATGGCAATCCAATCTGTGTGGACCTCAAGCATAGGACGCCTCAGCAGATTAGGTGCCCCCCACTCATAATAACTTCTAACATAGATGTTAGGCAGGAGCAGAAGTACTATTACCTACATAGTAGGCTGTCTGTGTTCACCTTTGAAAACCCCTACCCTTTGGATGAGAACGGCCAACCCCTGTATGAACTAACCGTGAAAAATTGGAAATCTCTCTTTAAAAGGTTGTGGCAGCGCTTAGAATTGAGTGACCAGGAGGACGAGGGAGACGATGGAGAACCTACACAGGGCTTTAGATGCACTGGCCGAAAGACAAAT
EcPV2_Equus_caballus_papillomavirus_2_ON989001	2456	2811	7800	NODE_70378_length_356_cov_0.706093	356	1	80.337	356	1.63e-87	TGTGGGCCTACTTTGACCAGTATATGCGCAACGCGCTGGATGGCAATCCAATCTGTGTGGACCTCAAGCATAGGACGCCTCAGCAGATTAGGTGCCCCCCACTCATAATAACTTCTAACATAGATGTTAGGCAGGAGCAGAAGTACTATTACCTACATAGTAGGCTGTCTGTGTTCACCTTTGAAAACCCCTACCCTTTGGATGAGAACGGCCAACCCCTGTATGAACTAACCGTGAAAAATTGGAAATCTCTCTTTAAAAGGTTGTGGCAGCGCTTAGAATTGAGTGACCAGGAGGACGAGGGAGACGATGGAGAACCTACACAGGGCTTTAGATGCACTGGCCGAAAGACAAAT
EcPV2_Equus_caballus_papillomavirus_2_ON942231	2459	2814	7803	NODE_70378_length_356_cov_0.706093	356	1	80.056	356	6.95e-86	TGTGGGCCTACTTTGACCAGTATATGCGCAACGCGCTGGATGGCAATCCAATCTGTGTGGACCTCAAGCATAGGACGCCTCAGCAGATTAGGTGCCCCCCACTCATAATAACTTCTAACATAGATGTTAGGCAGGAGCAGAAGTACTATTACCTACATAGTAGGCTGTCTGTGTTCACCTTTGAAAACCCCTACCCTTTGGATGAGAACGGCCAACCCCTGTATGAACTAACCGTGAAAAATTGGAAATCTCTCTTTAAAAGGTTGTGGCAGCGCTTAGAATTGAGTGACCAGGAGGACGAGGGAGACGATGGAGAACCTACACAGGGCTTTAGATGCACTGGCCGAAAGACAAAT
EcPV2_Equus_caballus_papillomavirus_2_ON989000	2459	2814	7803	NODE_70378_length_356_cov_0.706093	356	1	80.056	356	6.95e-86	TGTGGGCCTACTTTGACCAGTATATGCGCAACGCGCTGGATGGCAATCCAATCTGTGTGGACCTCAAGCATAGGACGCCTCAGCAGATTAGGTGCCCCCCACTCATAATAACTTCTAACATAGATGTTAGGCAGGAGCAGAAGTACTATTACCTACATAGTAGGCTGTCTGTGTTCACCTTTGAAAACCCCTACCCTTTGGATGAGAACGGCCAACCCCTGTATGAACTAACCGTGAAAAATTGGAAATCTCTCTTTAAAAGGTTGTGGCAGCGCTTAGAATTGAGTGACCAGGAGGACGAGGGAGACGATGGAGAACCTACACAGGGCTTTAGATGCACTGGCCGAAAGACAAAT
Equine_papillomavirus_2_isolate_Zurich_2009_HM461973.1_complete_genome	2459	2814	7803	NODE_70378_length_356_cov_0.706093	356	1	80.056	356	6.95e-86	TGTGGGCCTACTTTGACCAGTATATGCGCAACGCGCTGGATGGCAATCCAATCTGTGTGGACCTCAAGCATAGGACGCCTCAGCAGATTAGGTGCCCCCCACTCATAATAACTTCTAACATAGATGTTAGGCAGGAGCAGAAGTACTATTACCTACATAGTAGGCTGTCTGTGTTCACCTTTGAAAACCCCTACCCTTTGGATGAGAACGGCCAACCCCTGTATGAACTAACCGTGAAAAATTGGAAATCTCTCTTTAAAAGGTTGTGGCAGCGCTTAGAATTGAGTGACCAGGAGGACGAGGGAGACGATGGAGAACCTACACAGGGCTTTAGATGCACTGGCCGAAAGACAAAT
Equine_papillomavirus_2_complete_genome_EU503122.1	2458	2813	7802	NODE_70378_length_356_cov_0.706093	356	1	80.056	356	6.95e-86	TGTGGGCCTACTTTGACCAGTATATGCGCAACGCGCTGGATGGCAATCCAATCTGTGTGGACCTCAAGCATAGGACGCCTCAGCAGATTAGGTGCCCCCCACTCATAATAACTTCTAACATAGATGTTAGGCAGGAGCAGAAGTACTATTACCTACATAGTAGGCTGTCTGTGTTCACCTTTGAAAACCCCTACCCTTTGGATGAGAACGGCCAACCCCTGTATGAACTAACCGTGAAAAATTGGAAATCTCTCTTTAAAAGGTTGTGGCAGCGCTTAGAATTGAGTGACCAGGAGGACGAGGGAGACGATGGAGAACCTACACAGGGCTTTAGATGCACTGGCCGAAAGACAAAT
Equus_caballus_papillomavirus_2_isolate_XJ-ks1391_MW410986.1__complete_genome	2458	2813	7802	NODE_70378_length_356_cov_0.706093	356	1	80.056	356	6.95e-86	TGTGGGCCTACTTTGACCAGTATATGCGCAACGCGCTGGATGGCAATCCAATCTGTGTGGACCTCAAGCATAGGACGCCTCAGCAGATTAGGTGCCCCCCACTCATAATAACTTCTAACATAGATGTTAGGCAGGAGCAGAAGTACTATTACCTACATAGTAGGCTGTCTGTGTTCACCTTTGAAAACCCCTACCCTTTGGATGAGAACGGCCAACCCCTGTATGAACTAACCGTGAAAAATTGGAAATCTCTCTTTAAAAGGTTGTGGCAGCGCTTAGAATTGAGTGACCAGGAGGACGAGGGAGACGATGGAGAACCTACACAGGGCTTTAGATGCACTGGCCGAAAGACAAAT
Equine_papillomavirus_2_complete_genome_NC_012123.1	2458	2813	7802	NODE_70378_length_356_cov_0.706093	356	1	80.056	356	6.95e-86	TGTGGGCCTACTTTGACCAGTATATGCGCAACGCGCTGGATGGCAATCCAATCTGTGTGGACCTCAAGCATAGGACGCCTCAGCAGATTAGGTGCCCCCCACTCATAATAACTTCTAACATAGATGTTAGGCAGGAGCAGAAGTACTATTACCTACATAGTAGGCTGTCTGTGTTCACCTTTGAAAACCCCTACCCTTTGGATGAGAACGGCCAACCCCTGTATGAACTAACCGTGAAAAATTGGAAATCTCTCTTTAAAAGGTTGTGGCAGCGCTTAGAATTGAGTGACCAGGAGGACGAGGGAGACGATGGAGAACCTACACAGGGCTTTAGATGCACTGGCCGAAAGACAAAT
Equus_caballus_papillomavirus_1_isolate_G2_complete_genome_MN164462.1	2172	2507	7611	NODE_70378_length_356_cov_0.706093	354	19	67.059	340	3.76e-13	TGGGCCTACTTTGACCAGTATATGCGCAACGCGCTGGATGGCAATCCAATCTGTGTGGACCTCAAGCATAGGACGCCTCAGCAGATTAGGTGCCCCCCACTCATAATAACTTCTAACATAGATGTTA-GGCAGGAGCAGAAGTA-CTATTACCTACATAGTAGGCTG-TCTGTGTTCACCTTTGAAAACCCCTACCCTTTGGATGAGAACGGCCAACCCCTGTATGAACTAACCGTGAAAAATTGGAAATCTCTCTTTAAAAGGTTGTGGCAGCGC-TTAGAATTGAGTGACCAGGAGGACGAGGGAGACGATGGAGAACCTACACAGGGCTTTAGATGC
EcPV9_Equus_caballus_papillomavirus_9_ON989003	6772	7107	7758	NODE_70378_length_356_cov_0.706093	354	19	71.131	336	9.63e-40	TGGGCCTACTTTGACCAGTATATGCGCAACGCGCTGGATGGCAATCCAATCTGTGTGGACCTCAAGCATAGGACGCCTCAGCAGATTAGGTGCCCCCCACTCATAATAACTTCTAACATAGATGTTAGGCAGGAGCAGAAGTACTATTACCTACATAGTAGGCTGTCTGTGTTCACCTTTGAAAACCCCTACCCTTTGGATGAGAACGGCCAACCCCTGTATGAACTAACCGTGAAAAATTGGAAATCTCTCTTTAAAAGGTTGTGGCAGCGCTTAGAATTGAGTGACCAGGAGGACGAGGGAGACGATGGAGAACCTACACAGGGCTTTAGATGC
EcPV9_Equus_caballus_papillomavirus_9_ON989004	6773	7108	7760	NODE_70378_length_356_cov_0.706093	354	19	71.131	336	9.63e-40	TGGGCCTACTTTGACCAGTATATGCGCAACGCGCTGGATGGCAATCCAATCTGTGTGGACCTCAAGCATAGGACGCCTCAGCAGATTAGGTGCCCCCCACTCATAATAACTTCTAACATAGATGTTAGGCAGGAGCAGAAGTACTATTACCTACATAGTAGGCTGTCTGTGTTCACCTTTGAAAACCCCTACCCTTTGGATGAGAACGGCCAACCCCTGTATGAACTAACCGTGAAAAATTGGAAATCTCTCTTTAAAAGGTTGTGGCAGCGCTTAGAATTGAGTGACCAGGAGGACGAGGGAGACGATGGAGAACCTACACAGGGCTTTAGATGC
Equus_caballus_papillomavirus_9_strain_complete_genome_SW_MN117918.1	2825	3160	7656	NODE_70378_length_356_cov_0.706093	354	19	71.131	336	9.5e-40	TGGGCCTACTTTGACCAGTATATGCGCAACGCGCTGGATGGCAATCCAATCTGTGTGGACCTCAAGCATAGGACGCCTCAGCAGATTAGGTGCCCCCCACTCATAATAACTTCTAACATAGATGTTAGGCAGGAGCAGAAGTACTATTACCTACATAGTAGGCTGTCTGTGTTCACCTTTGAAAACCCCTACCCTTTGGATGAGAACGGCCAACCCCTGTATGAACTAACCGTGAAAAATTGGAAATCTCTCTTTAAAAGGTTGTGGCAGCGCTTAGAATTGAGTGACCAGGAGGACGAGGGAGACGATGGAGAACCTACACAGGGCTTTAGATGC
Equus_caballus_papillomavirus_type_1_complete_genome_AF498323.1	5400	5729	7610	NODE_62209_length_374_cov_1.252525	43	372	63.881	335	1.5e-05	CCCAAGGTGTCCCCTCACCAGTATAGGGTGTTTAGGCTAAAGCTTCCGGACCCCAATAACTTTGCATTTGGGGACAATAGTATCTTTAACCCTGAGGCGGAACGGTTGGTGTGGGCTGTTAGGGCGGTACATGTGGGTCGGGGGCAGCCGCTGGGGGTCGCGGCCTCTGGGTCCCCATATTTCAATCGCCTGGACGATGTGGAGAACCTGTCTAAGCCCTCTACAAACAA-----CAGAACAGGGGACACCAGGCGAAACAATGCTTTTGACCCCAAGCAGGTGCAGATGCTCATTGTGGGGTGCAAGCCCGCCGTAGGTGAGCACTGGGGTAAG
Equus_caballus_papillomavirus_type_1_complete_genome_NC_003748.1	5400	5729	7610	NODE_62209_length_374_cov_1.252525	43	372	63.881	335	1.5e-05	CCCAAGGTGTCCCCTCACCAGTATAGGGTGTTTAGGCTAAAGCTTCCGGACCCCAATAACTTTGCATTTGGGGACAATAGTATCTTTAACCCTGAGGCGGAACGGTTGGTGTGGGCTGTTAGGGCGGTACATGTGGGTCGGGGGCAGCCGCTGGGGGTCGCGGCCTCTGGGTCCCCATATTTCAATCGCCTGGACGATGTGGAGAACCTGTCTAAGCCCTCTACAAACAA-----CAGAACAGGGGACACCAGGCGAAACAATGCTTTTGACCCCAAGCAGGTGCAGATGCTCATTGTGGGGTGCAAGCCCGCCGTAGGTGAGCACTGGGGTAAG
Equus_caballus_papillomavirus_1_strain_150904_complete_genome_MF288893.1	5403	5732	7613	NODE_62209_length_374_cov_1.252525	43	372	63.582	335	0.000638	CCCAAGGTGTCCCCTCACCAGTATAGGGTGTTTAGGCTAAAGCTTCCGGACCCCAATAACTTTGCATTTGGGGACAATAGTATCTTTAACCCTGAGGCGGAACGGTTGGTGTGGGCTGTTAGGGCGGTACATGTGGGTCGGGGGCAGCCGCTGGGGGTCGCGGCCTCTGGGTCCCCATATTTCAATCGCCTGGACGATGTGGAGAACCTGTCTAAGCCCTCTACAAACAA-----CAGAACAGGGGACACCAGGCGAAACAATGCTTTTGACCCCAAGCAGGTGCAGATGCTCATTGTGGGGTGCAAGCCCGCCGTAGGTGAGCACTGGGGTAAG
EcPV9_Equus_caballus_papillomavirus_9_ON989003	2620	2948	7758	NODE_62209_length_374_cov_1.252525	38	366	66.066	333	9.02e-15	ATATTCCCAAGGTGTCCCCTCACCAGTATAGGGTGTTTAGGCTAAAGCTTCCGGACCCCAATAACTTTGCATTTGGGGACAATAGTATCTTTAACCCTGAGGCGGAACGGTTGGTGTGGGCTGTTAGGGCGGTACATGTGGGTCGGGGGCAGCCGCTGGGGGTCGCGGCCTCTGGGTCCCCATATTTCAATCGCCTGGACGATGTGGAGAACCTGTCTAAGCCCTCTACA-AACAACAGAACAGGGGACACCAGGCGAAACAAT---GCTTTTGACCCCAAGCAGGTGCAGATGCTCATTGTGGGGTGCAAGCCCGCCGTAGGTGAGCACTGG
EcPV9_Equus_caballus_papillomavirus_9_ON989004	2621	2949	7760	NODE_62209_length_374_cov_1.252525	38	366	66.066	333	9.03e-15	ATATTCCCAAGGTGTCCCCTCACCAGTATAGGGTGTTTAGGCTAAAGCTTCCGGACCCCAATAACTTTGCATTTGGGGACAATAGTATCTTTAACCCTGAGGCGGAACGGTTGGTGTGGGCTGTTAGGGCGGTACATGTGGGTCGGGGGCAGCCGCTGGGGGTCGCGGCCTCTGGGTCCCCATATTTCAATCGCCTGGACGATGTGGAGAACCTGTCTAAGCCCTCTACA-AACAACAGAACAGGGGACACCAGGCGAAACAAT---GCTTTTGACCCCAAGCAGGTGCAGATGCTCATTGTGGGGTGCAAGCCCGCCGTAGGTGAGCACTGG
Equus_caballus_papillomavirus_9_strain_complete_genome_SW_MN117918.1	6329	6657	7656	NODE_62209_length_374_cov_1.252525	38	366	66.066	333	8.91e-15	ATATTCCCAAGGTGTCCCCTCACCAGTATAGGGTGTTTAGGCTAAAGCTTCCGGACCCCAATAACTTTGCATTTGGGGACAATAGTATCTTTAACCCTGAGGCGGAACGGTTGGTGTGGGCTGTTAGGGCGGTACATGTGGGTCGGGGGCAGCCGCTGGGGGTCGCGGCCTCTGGGTCCCCATATTTCAATCGCCTGGACGATGTGGAGAACCTGTCTAAGCCCTCTACA-AACAACAGAACAGGGGACACCAGGCGAAACAAT---GCTTTTGACCCCAAGCAGGTGCAGATGCTCATTGTGGGGTGCAAGCCCGCCGTAGGTGAGCACTGG
Equus_caballus_papillomavirus_8_strain_NCSU_complete_genome_NC_031756.1	2267	2588	8155	NODE_70378_length_356_cov_0.706093	337	16	67.683	328	7.79e-16	GTATATGCGCAACGCGCTGGATGGCAATCCAATCTGTGTGGACCTCAAGCATAGGACGCCTCAGCAGATTAGGTGCCCCCCACTCATAATAACTTCTAACATAGATGTTAGG--CAGGAGCAGAAGTACTATTACCTACATAGTAGGCTGTC-TGTGTTCACCTTTGAAAACCCCTACCCTTTGGATGAGAACGGCCAACCCCTGTATGAACTAACCGTGAAAAAT--TGGAAATCTCTCTTTAAAAGGTTGTGGCAGCGCTTAGAATTGAGTGACCAGGAGGACGAGGGAGACGATGGAGAACCT-ACACAGGGCTTTAGATGCACT
Equine_papillomavirus_type_6_complete_genome_NC_020500.1	2256	2565	7551	NODE_70378_length_356_cov_0.706093	318	15	65.625	320	2.87e-08	GATGGCAATCCAATCTGTGTGGACCTCAAGCATAGGACGCCTCAGCAGATTAGGTGCCCCCCACTCATAATAACTTCTAAC---ATAG---ATGTTAGGCAGGAGCAGAAGTACTATTACCTACATAGTAGGCTGTCTGTGTTCACCTTTGAAAACCCCTACCCTTTGGATGA---GAACG-GCCAACCCCTGTATGAACTAACCGTGAAAAATTGGAAATCTCTCTTTAAAAGGTTGTGGCAGCGCTTAGAATTGAGTGACCAGGAGGACGAGGG------AGACGATGGAGAACCTACACAGGGCTTTAGATGCACTG
Equus_ferus_caballus_papillomavirus_type_5_complete_genome_NC_020084.1	1863	2146	7519	NODE_183_length_7543_cov_4.284892	7248	7534	66.319	288	5.52e-11	ATGTCAATGTCCGCATGGGTGCACAGGCGGTGTGAGGCGGTGGAGGAGCAAGGGGACTGGCGACCAATTATTTATTTTCTGAAATATCAGAATGTGGAAATTGCTGCATTTTTGCAGTG-CCTCAAACAGTTCTTTAAAGGGGTCCCCAAAAGAAATTGTCTAGTAATCCAGGGACCACCAAACACAGGCAAGTCCACCTTCTGTATGAGCCTCATCAATTTCCTTGCAGGGAAGGTGCTGTCCTTTGTTAATAGCAGGAGCCAGTTCTGGCTTATGCCCCTAGCTGA
Equine_papillomavirus_3_isolate_Haflinger_complete_genome_GU384895.1	1976	2260	7582	NODE_63930_length_370_cov_1.017065	294	10	68.421	285	7.73e-22	CCTGAAAGACTTTTTCAAAGGTACCCCCAAAAGAAACTGCATTCTGTTTTCGGGGCCCCCAAACACTGGAAAGTCAGCCTTTACTATGAGTCTACTGAGATTTGTAGGGGGAAGAGTGTTGTCATTTGTTAACTATCGCAGCCACTTTTGGTTGCAACCTATCATAGATGCAAAGGTGGCATTAATTGATGATGCCACCTGGCAATTCTGGGATTATGCAGATACCTATCTCAGAAACCTGTTTGATGGAAATCCTGTCAGTATTGACTGCAAATACAAAGCCCT
Equine_papillomavirus_3_complete_genome_NC_017862.1	1976	2260	7582	NODE_63930_length_370_cov_1.017065	294	10	68.421	285	7.73e-22	CCTGAAAGACTTTTTCAAAGGTACCCCCAAAAGAAACTGCATTCTGTTTTCGGGGCCCCCAAACACTGGAAAGTCAGCCTTTACTATGAGTCTACTGAGATTTGTAGGGGGAAGAGTGTTGTCATTTGTTAACTATCGCAGCCACTTTTGGTTGCAACCTATCATAGATGCAAAGGTGGCATTAATTGATGATGCCACCTGGCAATTCTGGGATTATGCAGATACCTATCTCAGAAACCTGTTTGATGGAAATCCTGTCAGTATTGACTGCAAATACAAAGCCCT
Equine_papillomavirus_type_6_complete_genome_NC_020500.1	6210	6467	7551	NODE_183_length_7543_cov_4.284892	4077	4328	67.829	258	5.92e-17	CCCCAGTGGGTCTCTCGTGTCCACAGACTCACAGATATTTAACAGGCCGTACTGGCTGGCACGCGCACAGGGCCAGAATAATGGCATCTGCTGGCACAACACTTTGTATGTGACCGTGTTTGACAACACACGTGGCACAAACTTGACCATTACAGTGAACCCCCAGAACACA------TATGATTCCACAGGCTTTAATGCATACGTGCGACATGTGGAGGAGTTTGAGCTCTCCTTTATCTTTCAGCTGTGCACGGT
Equus_ferus_caballus_papillomavirus_type_7_complete_genome_NC_020501.1	6234	6490	7619	NODE_183_length_7543_cov_4.284892	4078	4328	67.315	257	8.86e-15	CCCAGTGGGTCTCTCGTGTCCACAGACTCACAGATATTTAACAGGCCGTACTGGCTGGCACGCGCACAGGGCCAGAATAATGGCATCTGCTGGCACAACACTTTGTATGTGACCGTGTTTGACAACACACGTGGCACAAACTTGACCA------TTACAGTGAACCCCCAGAACACATATGATTCCACAGGCTTTAATGCATACGTGCGACATGTGGAGGAGTTTGAGCTCTCCTTTATCTTTCAGCTGTGCACGGT
EcPV2_Equus_caballus_papillomavirus_2_ON942232	2436	2691	7797	NODE_164664_length_256_cov_1.698324	1	256	99.609	256	1.34e-126	CGATGCCACAGGGCCTGTGTGGGATTTCTTTGACCATTACATGCGCAATGCCATGGATGGCAACCCCATTTCTGTGGACCAGAAGCATAAGCAGCCTCTGCAGCTAAGATGCCCCCCTCTGTTGATGACCACAAACGTGGACATCAGCCAGGAGTCGAAGTATTGGTACCTGCACAGTCGCATGATTGTGCTTAGATTCCCCAACCCCTTCCCTCTTGATGAAAACCAGCAGCCCGTATTTTAATTAACTGTGAAA
EcPV2_Equus_caballus_papillomavirus_2_ON942233	2436	2691	7797	NODE_164664_length_256_cov_1.698324	1	256	99.609	256	1.34e-126	CGATGCCACAGGGCCTGTGTGGGATTTCTTTGACCATTACATGCGCAATGCCATGGATGGCAACCCCATTTCTGTGGACCAGAAGCATAAGCAGCCTCTGCAGCTAAGATGCCCCCCTCTGTTGATGACCACAAACGTGGACATCAGCCAGGAGTCGAAGTATTGGTACCTGCACAGTCGCATGATTGTGCTTAGATTCCCCAACCCCTTCCCTCTTGATGAAAACCAGCAGCCCGTATTTTAATTAACTGTGAAA
EcPV2_Equus_caballus_papillomavirus_2_ON989001	2439	2694	7800	NODE_164664_length_256_cov_1.698324	1	256	99.609	256	1.34e-126	CGATGCCACAGGGCCTGTGTGGGATTTCTTTGACCATTACATGCGCAATGCCATGGATGGCAACCCCATTTCTGTGGACCAGAAGCATAAGCAGCCTCTGCAGCTAAGATGCCCCCCTCTGTTGATGACCACAAACGTGGACATCAGCCAGGAGTCGAAGTATTGGTACCTGCACAGTCGCATGATTGTGCTTAGATTCCCCAACCCCTTCCCTCTTGATGAAAACCAGCAGCCCGTATTTTAATTAACTGTGAAA
EcPV2_Equus_caballus_papillomavirus_2_ON989002	2436	2691	7797	NODE_164664_length_256_cov_1.698324	1	256	99.609	256	1.34e-126	CGATGCCACAGGGCCTGTGTGGGATTTCTTTGACCATTACATGCGCAATGCCATGGATGGCAACCCCATTTCTGTGGACCAGAAGCATAAGCAGCCTCTGCAGCTAAGATGCCCCCCTCTGTTGATGACCACAAACGTGGACATCAGCCAGGAGTCGAAGTATTGGTACCTGCACAGTCGCATGATTGTGCTTAGATTCCCCAACCCCTTCCCTCTTGATGAAAACCAGCAGCCCGTATTTTAATTAACTGTGAAA
EcPV2_Equus_caballus_papillomavirus_2_ON942231	2442	2697	7803	NODE_164664_length_256_cov_1.698324	1	256	98.828	256	6.94e-124	CGATGCCACAGGGCCTGTGTGGGATTTCTTTGACCATTACATGCGCAATGCCATGGATGGCAACCCCATTTCTGTGGACCAGAAGCATAAGCAGCCTCTGCAGCTAAGATGCCCCCCTCTGTTGATGACCACAAACGTGGACATCAGCCAGGAGTCGAAGTATTGGTACCTGCACAGTCGCATGATTGTGCTTAGATTCCCCAACCCCTTCCCTCTTGATGAAAACCAGCAGCCCGTATTTTAATTAACTGTGAAA
EcPV2_Equus_caballus_papillomavirus_2_ON989000	2442	2697	7803	NODE_164664_length_256_cov_1.698324	1	256	98.828	256	6.94e-124	CGATGCCACAGGGCCTGTGTGGGATTTCTTTGACCATTACATGCGCAATGCCATGGATGGCAACCCCATTTCTGTGGACCAGAAGCATAAGCAGCCTCTGCAGCTAAGATGCCCCCCTCTGTTGATGACCACAAACGTGGACATCAGCCAGGAGTCGAAGTATTGGTACCTGCACAGTCGCATGATTGTGCTTAGATTCCCCAACCCCTTCCCTCTTGATGAAAACCAGCAGCCCGTATTTTAATTAACTGTGAAA
Equine_papillomavirus_2_isolate_Zurich_2009_HM461973.1_complete_genome	2442	2697	7803	NODE_164664_length_256_cov_1.698324	1	256	98.828	256	6.94e-124	CGATGCCACAGGGCCTGTGTGGGATTTCTTTGACCATTACATGCGCAATGCCATGGATGGCAACCCCATTTCTGTGGACCAGAAGCATAAGCAGCCTCTGCAGCTAAGATGCCCCCCTCTGTTGATGACCACAAACGTGGACATCAGCCAGGAGTCGAAGTATTGGTACCTGCACAGTCGCATGATTGTGCTTAGATTCCCCAACCCCTTCCCTCTTGATGAAAACCAGCAGCCCGTATTTTAATTAACTGTGAAA
Equine_papillomavirus_2_complete_genome_EU503122.1	2441	2696	7802	NODE_164664_length_256_cov_1.698324	1	256	98.828	256	6.94e-124	CGATGCCACAGGGCCTGTGTGGGATTTCTTTGACCATTACATGCGCAATGCCATGGATGGCAACCCCATTTCTGTGGACCAGAAGCATAAGCAGCCTCTGCAGCTAAGATGCCCCCCTCTGTTGATGACCACAAACGTGGACATCAGCCAGGAGTCGAAGTATTGGTACCTGCACAGTCGCATGATTGTGCTTAGATTCCCCAACCCCTTCCCTCTTGATGAAAACCAGCAGCCCGTATTTTAATTAACTGTGAAA
Equus_caballus_papillomavirus_2_isolate_XJ-ks1391_MW410986.1__complete_genome	2441	2696	7802	NODE_164664_length_256_cov_1.698324	1	256	98.828	256	6.94e-124	CGATGCCACAGGGCCTGTGTGGGATTTCTTTGACCATTACATGCGCAATGCCATGGATGGCAACCCCATTTCTGTGGACCAGAAGCATAAGCAGCCTCTGCAGCTAAGATGCCCCCCTCTGTTGATGACCACAAACGTGGACATCAGCCAGGAGTCGAAGTATTGGTACCTGCACAGTCGCATGATTGTGCTTAGATTCCCCAACCCCTTCCCTCTTGATGAAAACCAGCAGCCCGTATTTTAATTAACTGTGAAA
Equine_papillomavirus_2_complete_genome_NC_012123.1	2441	2696	7802	NODE_164664_length_256_cov_1.698324	1	256	98.828	256	6.94e-124	CGATGCCACAGGGCCTGTGTGGGATTTCTTTGACCATTACATGCGCAATGCCATGGATGGCAACCCCATTTCTGTGGACCAGAAGCATAAGCAGCCTCTGCAGCTAAGATGCCCCCCTCTGTTGATGACCACAAACGTGGACATCAGCCAGGAGTCGAAGTATTGGTACCTGCACAGTCGCATGATTGTGCTTAGATTCCCCAACCCCTTCCCTCTTGATGAAAACCAGCAGCCCGTATTTTAATTAACTGTGAAA
Equine_papillomavirus_type_6_complete_genome_NC_020500.1	2014	2267	7551	NODE_63930_length_370_cov_1.017065	292	39	67.323	254	3.07e-14	TGAAAGACTTTTTCAAAGGTACCCCCAAAAGAAACTGCATTCTGTTTTCGGGGCCCCCAAACACTGGAAAGTCAGCCTTTACTATGAGTCTACTGAGATTTGTAGGGGGAAGAGTGTTGTCATTTGTTAACTATCGCAGCCACTTTTGGTTGCAACCTATCATAGATGCAAAGGTGGCATTAATTGATGATGCCACCTGGCAATTCTGGGATTATGCAGATACCTATCTCAGAAACCTGTTTGATGGAAATCCT
EcPV9_Equus_caballus_papillomavirus_9_ON989003	5269	5513	7758	NODE_183_length_7543_cov_4.284892	6024	6265	65.476	252	0.096	GAGGATACCATGGCCGATGAACCAGGTAC---CCCCGGGGAAGGCACTAGCGGGGCCTGGTTTCTTGCCAGGGAAGCGGTATGTAGTGGGTCAGATAGCGACGAAGAGGAGGCGGCTGATGTGTATGAAGGCCCAGA--CCTA-GACTTTGTAGACAATGCCTCCTATCACCAGGGAAATTCCCTGTACCTCCTCCAACAGCA--AGAA-GCGGAGGAGGACCG-GCTGCATGTGCAGCTGCTAAAACGAAA
EcPV9_Equus_caballus_papillomavirus_9_ON989004	5270	5514	7760	NODE_183_length_7543_cov_4.284892	6024	6265	65.476	252	0.096	GAGGATACCATGGCCGATGAACCAGGTAC---CCCCGGGGAAGGCACTAGCGGGGCCTGGTTTCTTGCCAGGGAAGCGGTATGTAGTGGGTCAGATAGCGACGAAGAGGAGGCGGCTGATGTGTATGAAGGCCCAGA--CCTA-GACTTTGTAGACAATGCCTCCTATCACCAGGGAAATTCCCTGTACCTCCTCCAACAGCA--AGAA-GCGGAGGAGGACCG-GCTGCATGTGCAGCTGCTAAAACGAAA
Equus_caballus_papillomavirus_9_strain_complete_genome_SW_MN117918.1	1322	1566	7656	NODE_183_length_7543_cov_4.284892	6024	6265	65.476	252	0.095	GAGGATACCATGGCCGATGAACCAGGTAC---CCCCGGGGAAGGCACTAGCGGGGCCTGGTTTCTTGCCAGGGAAGCGGTATGTAGTGGGTCAGATAGCGACGAAGAGGAGGCGGCTGATGTGTATGAAGGCCCAGA--CCTA-GACTTTGTAGACAATGCCTCCTATCACCAGGGAAATTCCCTGTACCTCCTCCAACAGCA--AGAA-GCGGAGGAGGACCG-GCTGCATGTGCAGCTGCTAAAACGAAA
Equus_ferus_caballus_papillomavirus_type_7_complete_genome_NC_020501.1	2012	2261	7619	NODE_63930_length_370_cov_1.017065	292	43	65.2	250	1.23e-06	TGAAAGACTTTTTCAAAGGTACCCCCAAAAGAAACTGCATTCTGTTTTCGGGGCCCCCAAACACTGGAAAGTCAGCCTTTACTATGAGTCTACTGAGATTTGTAGGGGGAAGAGTGTTGTCATTTGTTAACTATCGCAGCCACTTTTGGTTGCAACCTATCATAGATGCAAAGGTGGCATTAATTGATGATGCCACCTGGCAATTCTGGGATTATGCAGATACCTATCTCAGAAACCTGTTTGATGGAAA
EcPV2_Equus_caballus_papillomavirus_2_ON942233	945	1184	7797	NODE_183_length_7543_cov_4.284892	6032	6268	66.935	248	1.54e-05	CATGGCCGATGAACCAGGTAC---CCCCGGGGAAGGCACTAGCGGGGC---CTGGTTTCTTGCCAGGGAAGCGGTATGTAGTGGGTCAGATAGCGACGA---AGAGGAGGCGGCTGATGTGTATGAAGGCCCAGACCTAGACTTTGTAGACAATGCCTCCTATCA-CCAGGGAAATTCCCTGTACCTCCTCCAACAGCAAGAAGCGGAGGAGGACCG-GCTGCATGTGCAGCTGCTAAAACGAAAATA
EcPV2_Equus_caballus_papillomavirus_2_ON989002	945	1184	7797	NODE_183_length_7543_cov_4.284892	6032	6268	66.935	248	1.54e-05	CATGGCCGATGAACCAGGTAC---CCCCGGGGAAGGCACTAGCGGGGC---CTGGTTTCTTGCCAGGGAAGCGGTATGTAGTGGGTCAGATAGCGACGA---AGAGGAGGCGGCTGATGTGTATGAAGGCCCAGACCTAGACTTTGTAGACAATGCCTCCTATCA-CCAGGGAAATTCCCTGTACCTCCTCCAACAGCAAGAAGCGGAGGAGGACCG-GCTGCATGTGCAGCTGCTAAAACGAAAATA
EcPV2_Equus_caballus_papillomavirus_2_ON942231	948	1187	7803	NODE_183_length_7543_cov_4.284892	6032	6268	66.532	248	1.54e-05	CATGGCCGATGAACCAGGTAC---CCCCGGGGAAGGCACTAGCGGGGC---CTGGTTTCTTGCCAGGGAAGCGGTATGTAGTGGGTCAGATAGCGACGA---AGAGGAGGCGGCTGATGTGTATGAAGGCCCAGACCTAGACTTTGTAGACAATGCCTCCTATCA-CCAGGGAAATTCCCTGTACCTCCTCCAACAGCAAGAAGCGGAGGAGGACCG-GCTGCATGTGCAGCTGCTAAAACGAAAATA
EcPV2_Equus_caballus_papillomavirus_2_ON942232	945	1184	7797	NODE_183_length_7543_cov_4.284892	6032	6268	66.532	248	1.54e-05	CATGGCCGATGAACCAGGTAC---CCCCGGGGAAGGCACTAGCGGGGC---CTGGTTTCTTGCCAGGGAAGCGGTATGTAGTGGGTCAGATAGCGACGA---AGAGGAGGCGGCTGATGTGTATGAAGGCCCAGACCTAGACTTTGTAGACAATGCCTCCTATCA-CCAGGGAAATTCCCTGTACCTCCTCCAACAGCAAGAAGCGGAGGAGGACCG-GCTGCATGTGCAGCTGCTAAAACGAAAATA
EcPV2_Equus_caballus_papillomavirus_2_ON989000	948	1187	7803	NODE_183_length_7543_cov_4.284892	6032	6268	66.532	248	1.54e-05	CATGGCCGATGAACCAGGTAC---CCCCGGGGAAGGCACTAGCGGGGC---CTGGTTTCTTGCCAGGGAAGCGGTATGTAGTGGGTCAGATAGCGACGA---AGAGGAGGCGGCTGATGTGTATGAAGGCCCAGACCTAGACTTTGTAGACAATGCCTCCTATCA-CCAGGGAAATTCCCTGTACCTCCTCCAACAGCAAGAAGCGGAGGAGGACCG-GCTGCATGTGCAGCTGCTAAAACGAAAATA
EcPV2_Equus_caballus_papillomavirus_2_ON989001	948	1187	7800	NODE_183_length_7543_cov_4.284892	6032	6268	66.532	248	1.54e-05	CATGGCCGATGAACCAGGTAC---CCCCGGGGAAGGCACTAGCGGGGC---CTGGTTTCTTGCCAGGGAAGCGGTATGTAGTGGGTCAGATAGCGACGA---AGAGGAGGCGGCTGATGTGTATGAAGGCCCAGACCTAGACTTTGTAGACAATGCCTCCTATCA-CCAGGGAAATTCCCTGTACCTCCTCCAACAGCAAGAAGCGGAGGAGGACCG-GCTGCATGTGCAGCTGCTAAAACGAAAATA
Equine_papillomavirus_2_isolate_Zurich_2009_HM461973.1_complete_genome	948	1187	7803	NODE_183_length_7543_cov_4.284892	6032	6268	66.532	248	1.54e-05	CATGGCCGATGAACCAGGTAC---CCCCGGGGAAGGCACTAGCGGGGC---CTGGTTTCTTGCCAGGGAAGCGGTATGTAGTGGGTCAGATAGCGACGA---AGAGGAGGCGGCTGATGTGTATGAAGGCCCAGACCTAGACTTTGTAGACAATGCCTCCTATCA-CCAGGGAAATTCCCTGTACCTCCTCCAACAGCAAGAAGCGGAGGAGGACCG-GCTGCATGTGCAGCTGCTAAAACGAAAATA
EcPV2_Equus_caballus_papillomavirus_2_ON942232	4117	4360	7797	NODE_211074_length_244_cov_0.742515	1	244	100	244	1.03e-121	GAAGAGTAAACTTTTGTACTTTTGTAGAAGGTGTCTGTGTGTTTCTCACCATGTCATACCCGCTGCCTGCCAAGCGGCGGCGCAGGGCTGCAGGGCAGGACCTGTACCGGGCCTGCAAGATGGGGGCGGACTGCATCCCTGATGTGAGGGCAAAATATGAGCAGGACACTGTGGCTGACCGCATTCTAAAATGGCTCAGCTCCTTTCTTTACCTTGGGAACCTGGGTATTGGCACTGGAAGAGG
EcPV2_Equus_caballus_papillomavirus_2_ON942233	4117	4360	7797	NODE_211074_length_244_cov_0.742515	1	244	100	244	1.03e-121	GAAGAGTAAACTTTTGTACTTTTGTAGAAGGTGTCTGTGTGTTTCTCACCATGTCATACCCGCTGCCTGCCAAGCGGCGGCGCAGGGCTGCAGGGCAGGACCTGTACCGGGCCTGCAAGATGGGGGCGGACTGCATCCCTGATGTGAGGGCAAAATATGAGCAGGACACTGTGGCTGACCGCATTCTAAAATGGCTCAGCTCCTTTCTTTACCTTGGGAACCTGGGTATTGGCACTGGAAGAGG
EcPV2_Equus_caballus_papillomavirus_2_ON989001	4120	4363	7800	NODE_211074_length_244_cov_0.742515	1	244	100	244	1.03e-121	GAAGAGTAAACTTTTGTACTTTTGTAGAAGGTGTCTGTGTGTTTCTCACCATGTCATACCCGCTGCCTGCCAAGCGGCGGCGCAGGGCTGCAGGGCAGGACCTGTACCGGGCCTGCAAGATGGGGGCGGACTGCATCCCTGATGTGAGGGCAAAATATGAGCAGGACACTGTGGCTGACCGCATTCTAAAATGGCTCAGCTCCTTTCTTTACCTTGGGAACCTGGGTATTGGCACTGGAAGAGG
EcPV2_Equus_caballus_papillomavirus_2_ON989002	4117	4360	7797	NODE_211074_length_244_cov_0.742515	1	244	100	244	1.03e-121	GAAGAGTAAACTTTTGTACTTTTGTAGAAGGTGTCTGTGTGTTTCTCACCATGTCATACCCGCTGCCTGCCAAGCGGCGGCGCAGGGCTGCAGGGCAGGACCTGTACCGGGCCTGCAAGATGGGGGCGGACTGCATCCCTGATGTGAGGGCAAAATATGAGCAGGACACTGTGGCTGACCGCATTCTAAAATGGCTCAGCTCCTTTCTTTACCTTGGGAACCTGGGTATTGGCACTGGAAGAGG
EcPV2_Equus_caballus_papillomavirus_2_ON942231	4123	4366	7803	NODE_211074_length_244_cov_0.742515	1	244	99.59	244	4.38e-120	GAAGAGTAAACTTTTGTACTTTTGTAGAAGGTGTCTGTGTGTTTCTCACCATGTCATACCCGCTGCCTGCCAAGCGGCGGCGCAGGGCTGCAGGGCAGGACCTGTACCGGGCCTGCAAGATGGGGGCGGACTGCATCCCTGATGTGAGGGCAAAATATGAGCAGGACACTGTGGCTGACCGCATTCTAAAATGGCTCAGCTCCTTTCTTTACCTTGGGAACCTGGGTATTGGCACTGGAAGAGG
Equine_papillomavirus_2_complete_genome_EU503122.1	4122	4365	7802	NODE_211074_length_244_cov_0.742515	1	244	99.59	244	4.38e-120	GAAGAGTAAACTTTTGTACTTTTGTAGAAGGTGTCTGTGTGTTTCTCACCATGTCATACCCGCTGCCTGCCAAGCGGCGGCGCAGGGCTGCAGGGCAGGACCTGTACCGGGCCTGCAAGATGGGGGCGGACTGCATCCCTGATGTGAGGGCAAAATATGAGCAGGACACTGTGGCTGACCGCATTCTAAAATGGCTCAGCTCCTTTCTTTACCTTGGGAACCTGGGTATTGGCACTGGAAGAGG
Equus_caballus_papillomavirus_2_isolate_XJ-ks1391_MW410986.1__complete_genome	4122	4365	7802	NODE_211074_length_244_cov_0.742515	1	244	99.59	244	4.38e-120	GAAGAGTAAACTTTTGTACTTTTGTAGAAGGTGTCTGTGTGTTTCTCACCATGTCATACCCGCTGCCTGCCAAGCGGCGGCGCAGGGCTGCAGGGCAGGACCTGTACCGGGCCTGCAAGATGGGGGCGGACTGCATCCCTGATGTGAGGGCAAAATATGAGCAGGACACTGTGGCTGACCGCATTCTAAAATGGCTCAGCTCCTTTCTTTACCTTGGGAACCTGGGTATTGGCACTGGAAGAGG
Equine_papillomavirus_2_complete_genome_NC_012123.1	4122	4365	7802	NODE_211074_length_244_cov_0.742515	1	244	99.59	244	4.38e-120	GAAGAGTAAACTTTTGTACTTTTGTAGAAGGTGTCTGTGTGTTTCTCACCATGTCATACCCGCTGCCTGCCAAGCGGCGGCGCAGGGCTGCAGGGCAGGACCTGTACCGGGCCTGCAAGATGGGGGCGGACTGCATCCCTGATGTGAGGGCAAAATATGAGCAGGACACTGTGGCTGACCGCATTCTAAAATGGCTCAGCTCCTTTCTTTACCTTGGGAACCTGGGTATTGGCACTGGAAGAGG
EcPV2_Equus_caballus_papillomavirus_2_ON989000	4123	4366	7803	NODE_211074_length_244_cov_0.742515	1	244	99.18	244	5.34e-119	GAAGAGTAAACTTTTGTACTTTTGTAGAAGGTGTCTGTGTGTTTCTCACCATGTCATACCCGCTGCCTGCCAAGCGGCGGCGCAGGGCTGCAGGGCAGGACCTGTACCGGGCCTGCAAGATGGGGGCGGACTGCATCCCTGATGTGAGGGCAAAATATGAGCAGGACACTGTGGCTGACCGCATTCTAAAATGGCTCAGCTCCTTTCTTTACCTTGGGAACCTGGGTATTGGCACTGGAAGAGG
Equine_papillomavirus_2_isolate_Zurich_2009_HM461973.1_complete_genome	4123	4366	7803	NODE_211074_length_244_cov_0.742515	1	244	97.541	244	1.43e-113	GAAGAGTAAACTTTTGTACTTTTGTAGAAGGTGTCTGTGTGTTTCTCACCATGTCATACCCGCTGCCTGCCAAGCGGCGGCGCAGGGCTGCAGGGCAGGACCTGTACCGGGCCTGCAAGATGGGGGCGGACTGCATCCCTGATGTGAGGGCAAAATATGAGCAGGACACTGTGGCTGACCGCATTCTAAAATGGCTCAGCTCCTTTCTTTACCTTGGGAACCTGGGTATTGGCACTGGAAGAGG
Equus_caballus_papillomavirus_1_strain_150904_complete_genome_MF288893.1	1920	2161	7613	NODE_63930_length_370_cov_1.017065	338	97	66.116	242	2.38e-09	TTTCTAAAGTATCAGAATATAGAAATCATAAGGTTCATTACTGCCCTGAAAGACTTTTTCAAAGGTACCCCCAAAAGAAACTGCATTCTGTTTTCGGGGCCCCCAAACACTGGAAAGTCAGCCTTTACTATGAGTCTACTGAGATTTGTAGGGGGAAGAGTGTTGTCATTTGTTAACTATCGCAGCCACTTTTGGTTGCAACCTATCATAGATGCAAAGGTGGCATTAATTGATGATGCCAC
Equus_caballus_papillomavirus_type_1_complete_genome_AF498323.1	1920	2161	7610	NODE_63930_length_370_cov_1.017065	338	97	66.116	242	2.38e-09	TTTCTAAAGTATCAGAATATAGAAATCATAAGGTTCATTACTGCCCTGAAAGACTTTTTCAAAGGTACCCCCAAAAGAAACTGCATTCTGTTTTCGGGGCCCCCAAACACTGGAAAGTCAGCCTTTACTATGAGTCTACTGAGATTTGTAGGGGGAAGAGTGTTGTCATTTGTTAACTATCGCAGCCACTTTTGGTTGCAACCTATCATAGATGCAAAGGTGGCATTAATTGATGATGCCAC
Equus_caballus_papillomavirus_type_1_complete_genome_NC_003748.1	1920	2161	7610	NODE_63930_length_370_cov_1.017065	338	97	66.116	242	2.38e-09	TTTCTAAAGTATCAGAATATAGAAATCATAAGGTTCATTACTGCCCTGAAAGACTTTTTCAAAGGTACCCCCAAAAGAAACTGCATTCTGTTTTCGGGGCCCCCAAACACTGGAAAGTCAGCCTTTACTATGAGTCTACTGAGATTTGTAGGGGGAAGAGTGTTGTCATTTGTTAACTATCGCAGCCACTTTTGGTTGCAACCTATCATAGATGCAAAGGTGGCATTAATTGATGATGCCAC
Equus_caballus_papillomavirus_1_strain_150904_complete_genome_MF288893.1	855	1080	7613	NODE_183_length_7543_cov_4.284892	6189	6420	67.373	236	3.53e-07	CAGGGAAATTCCCTGTACCTCCTCCAACAGCAAGAAGCGGAGGAGGACCGGCTGCATGTGCAGCTGCTAAAACGAAAATA-TGTAGAGAGCCCTAAACAGCGATTATGCCTGGCGCTCAGCCCCAGGCTGCAGGCTATTCAAATTTCCCCCAATAAACAGCC---TGTGAAAAGGCGCCTGTTTCAGCATCAGGACCAGGACAGCGGTCTGGACCTGTCTCTGCAAAATGAAACTG
Equus_caballus_papillomavirus_type_1_complete_genome_AF498323.1	855	1080	7610	NODE_183_length_7543_cov_4.284892	6189	6420	67.373	236	3.53e-07	CAGGGAAATTCCCTGTACCTCCTCCAACAGCAAGAAGCGGAGGAGGACCGGCTGCATGTGCAGCTGCTAAAACGAAAATA-TGTAGAGAGCCCTAAACAGCGATTATGCCTGGCGCTCAGCCCCAGGCTGCAGGCTATTCAAATTTCCCCCAATAAACAGCC---TGTGAAAAGGCGCCTGTTTCAGCATCAGGACCAGGACAGCGGTCTGGACCTGTCTCTGCAAAATGAAACTG
Equus_caballus_papillomavirus_type_1_complete_genome_NC_003748.1	855	1080	7610	NODE_183_length_7543_cov_4.284892	6189	6420	67.373	236	3.53e-07	CAGGGAAATTCCCTGTACCTCCTCCAACAGCAAGAAGCGGAGGAGGACCGGCTGCATGTGCAGCTGCTAAAACGAAAATA-TGTAGAGAGCCCTAAACAGCGATTATGCCTGGCGCTCAGCCCCAGGCTGCAGGCTATTCAAATTTCCCCCAATAAACAGCC---TGTGAAAAGGCGCCTGTTTCAGCATCAGGACCAGGACAGCGGTCTGGACCTGTCTCTGCAAAATGAAACTG
Equus_caballus_papillomavirus_1_isolate_G2_complete_genome_MN164462.1	855	1080	7611	NODE_183_length_7543_cov_4.284892	6189	6420	66.949	236	1.5e-05	CAGGGAAATTCCCTGTACCTCCTCCAACAGCAAGAAGCGGAGGAGGACCGGCTGCATGTGCAGCTGCTAAAACGAAAATA-TGTAGAGAGCCCTAAACAGCGATTATGCCTGGCGCTCAGCCCCAGGCTGCAGGCTATTCAAATTTCCCCCAATAAACAGCC---TGTGAAAAGGCGCCTGTTTCAGCATCAGGACCAGGACAGCGGTCTGGACCTGTCTCTGCAAAATGAAACTG
EcPV9_Equus_caballus_papillomavirus_9_ON989003	6754	6977	7758	NODE_164664_length_256_cov_1.698324	2	225	70.563	231	2.12e-16	GATGCCACAGGGCCTGTGTGGGATTTCTTTGACCATTACATGCGCAATGCCATGGATGGCAACCCCATTTCTGTGGACCAGAAGCATA-AGCAGCCTCTGCAGCTAAGATGCCCCCCTCTGTTGATGACCACAAACGTGGACAT---CAGCCAGGAGTCGAAGTATTGGTACCTGCACAGTCGCATGATTG--TGCTT-AGATTCCCCAACCCCTTCCCTCTTGATGAAAA
EcPV9_Equus_caballus_papillomavirus_9_ON989004	6755	6978	7760	NODE_164664_length_256_cov_1.698324	2	225	70.563	231	2.12e-16	GATGCCACAGGGCCTGTGTGGGATTTCTTTGACCATTACATGCGCAATGCCATGGATGGCAACCCCATTTCTGTGGACCAGAAGCATA-AGCAGCCTCTGCAGCTAAGATGCCCCCCTCTGTTGATGACCACAAACGTGGACAT---CAGCCAGGAGTCGAAGTATTGGTACCTGCACAGTCGCATGATTG--TGCTT-AGATTCCCCAACCCCTTCCCTCTTGATGAAAA
Equus_caballus_papillomavirus_9_strain_complete_genome_SW_MN117918.1	2807	3030	7656	NODE_164664_length_256_cov_1.698324	2	225	70.563	231	2.09e-16	GATGCCACAGGGCCTGTGTGGGATTTCTTTGACCATTACATGCGCAATGCCATGGATGGCAACCCCATTTCTGTGGACCAGAAGCATA-AGCAGCCTCTGCAGCTAAGATGCCCCCCTCTGTTGATGACCACAAACGTGGACAT---CAGCCAGGAGTCGAAGTATTGGTACCTGCACAGTCGCATGATTG--TGCTT-AGATTCCCCAACCCCTTCCCTCTTGATGAAAA
Equus_ferus_caballus_papillomavirus_type_5_complete_genome_NC_020084.1	1201	1414	7519	NODE_183_length_7543_cov_4.284892	6589	6802	65.888	214	4.24e-06	GTAATCGGAGGGCGGCCATGTTGGCGCGCTTTAAAGAAGGCTTCGGTGTCAGCTTTTCTGAGCTCACGCGCAGCTTTAAAAGCGACCGCTCCTGTGTGGGGGACTGGGTCGTGCTGGCGTTTGGCGTCCGAGAACAGTTTGCCGAAACCGCCAAAGAGCAGCTGAAGGGACACTGTGGATACGTGCAGTTCACGTATCGACCGGACGCTAGGGG
EcPV9_Equus_caballus_papillomavirus_9_ON989003	6226	6438	7758	NODE_247914_length_235_cov_0.784810	11	223	72.77	213	3.59e-26	CACCAAACAGAAGATGCCCTGCGTTTTAACTTCTCGGAGATGGTGCAGTGGGCCTTTGACAATGACTATTTGGAGGAAAGCAAGATAGCTTACGAGTATGCGTGTCTGGCAGAGGTGGACAAAAATGCACAAGCCTGGTTAGCCTGTACAACCCAGGCCAAACATGTAAAAGATGTTTGCACAATGGTGAAATATTATAAAAGAGCAGAGATG
EcPV9_Equus_caballus_papillomavirus_9_ON989004	6227	6439	7760	NODE_247914_length_235_cov_0.784810	11	223	72.77	213	3.59e-26	CACCAAACAGAAGATGCCCTGCGTTTTAACTTCTCGGAGATGGTGCAGTGGGCCTTTGACAATGACTATTTGGAGGAAAGCAAGATAGCTTACGAGTATGCGTGTCTGGCAGAGGTGGACAAAAATGCACAAGCCTGGTTAGCCTGTACAACCCAGGCCAAACATGTAAAAGATGTTTGCACAATGGTGAAATATTATAAAAGAGCAGAGATG
Equus_caballus_papillomavirus_9_strain_complete_genome_SW_MN117918.1	2279	2491	7656	NODE_247914_length_235_cov_0.784810	11	223	72.77	213	3.54e-26	CACCAAACAGAAGATGCCCTGCGTTTTAACTTCTCGGAGATGGTGCAGTGGGCCTTTGACAATGACTATTTGGAGGAAAGCAAGATAGCTTACGAGTATGCGTGTCTGGCAGAGGTGGACAAAAATGCACAAGCCTGGTTAGCCTGTACAACCCAGGCCAAACATGTAAAAGATGTTTGCACAATGGTGAAATATTATAAAAGAGCAGAGATG
Equus_caballus_papillomavirus_1_isolate_G2_complete_genome_MN164462.1	1953	2161	7611	NODE_63930_length_370_cov_1.017065	305	97	67.464	209	1.95e-10	TTCATTACTGCCCTGAAAGACTTTTTCAAAGGTACCCCCAAAAGAAACTGCATTCTGTTTTCGGGGCCCCCAAACACTGGAAAGTCAGCCTTTACTATGAGTCTACTGAGATTTGTAGGGGGAAGAGTGTTGTCATTTGTTAACTATCGCAGCCACTTTTGGTTGCAACCTATCATAGATGCAAAGGTGGCATTAATTGATGATGCCAC
Equine_papillomavirus_3_isolate_Haflinger_complete_genome_GU384895.1	1636	1837	7582	NODE_247914_length_235_cov_0.784810	6	210	67.317	205	8.26e-09	TTAGTCACCAAACAGAAGATGCCCTGCGTTTTAACTTCTCGGAGATGGTGCAGTGGGCCTTTGACAATGACTATTTGGAGGAAAGCAAGATAGCTTACGAGTATGCGTGTCTGGCAGAGGTGGACAAAAATGCACAAGCCTGGTTAGCCTGTACAACCCAGGCCAAACATGTAAAAGATGTTTGCACAATGGTGAAATATTATAA
Equine_papillomavirus_3_complete_genome_NC_017862.1	1636	1837	7582	NODE_247914_length_235_cov_0.784810	6	210	67.317	205	8.26e-09	TTAGTCACCAAACAGAAGATGCCCTGCGTTTTAACTTCTCGGAGATGGTGCAGTGGGCCTTTGACAATGACTATTTGGAGGAAAGCAAGATAGCTTACGAGTATGCGTGTCTGGCAGAGGTGGACAAAAATGCACAAGCCTGGTTAGCCTGTACAACCCAGGCCAAACATGTAAAAGATGTTTGCACAATGGTGAAATATTATAA
EcPV2_Equus_caballus_papillomavirus_2_ON942231	1939	2138	7803	NODE_247914_length_235_cov_0.784810	35	234	66.176	204	1.54e-05	TTTAACTTCTCGGAGATGGTGCAGTGGGCCTTTGACAATGACTATTTGGAGGAAAGCAAGATAGCTTACGAGTATGCGTGTCTGGCAGAGGTGGACAAA----AATGCACAAGCCTGGTTAGCCTGTACAACCCAGGCCAAACATGTAAAAGATGTTTGCACAATGGTGAAATATTATAAAAGAGCAGAGATGAAAATGATGTC
EcPV2_Equus_caballus_papillomavirus_2_ON942232	1933	2132	7797	NODE_247914_length_235_cov_0.784810	35	234	66.176	204	1.54e-05	TTTAACTTCTCGGAGATGGTGCAGTGGGCCTTTGACAATGACTATTTGGAGGAAAGCAAGATAGCTTACGAGTATGCGTGTCTGGCAGAGGTGGACAAA----AATGCACAAGCCTGGTTAGCCTGTACAACCCAGGCCAAACATGTAAAAGATGTTTGCACAATGGTGAAATATTATAAAAGAGCAGAGATGAAAATGATGTC
EcPV2_Equus_caballus_papillomavirus_2_ON942233	1933	2132	7797	NODE_247914_length_235_cov_0.784810	35	234	66.176	204	1.54e-05	TTTAACTTCTCGGAGATGGTGCAGTGGGCCTTTGACAATGACTATTTGGAGGAAAGCAAGATAGCTTACGAGTATGCGTGTCTGGCAGAGGTGGACAAA----AATGCACAAGCCTGGTTAGCCTGTACAACCCAGGCCAAACATGTAAAAGATGTTTGCACAATGGTGAAATATTATAAAAGAGCAGAGATGAAAATGATGTC
EcPV2_Equus_caballus_papillomavirus_2_ON989000	1939	2138	7803	NODE_247914_length_235_cov_0.784810	35	234	66.176	204	1.54e-05	TTTAACTTCTCGGAGATGGTGCAGTGGGCCTTTGACAATGACTATTTGGAGGAAAGCAAGATAGCTTACGAGTATGCGTGTCTGGCAGAGGTGGACAAA----AATGCACAAGCCTGGTTAGCCTGTACAACCCAGGCCAAACATGTAAAAGATGTTTGCACAATGGTGAAATATTATAAAAGAGCAGAGATGAAAATGATGTC
EcPV2_Equus_caballus_papillomavirus_2_ON989001	1936	2135	7800	NODE_247914_length_235_cov_0.784810	35	234	66.176	204	1.54e-05	TTTAACTTCTCGGAGATGGTGCAGTGGGCCTTTGACAATGACTATTTGGAGGAAAGCAAGATAGCTTACGAGTATGCGTGTCTGGCAGAGGTGGACAAA----AATGCACAAGCCTGGTTAGCCTGTACAACCCAGGCCAAACATGTAAAAGATGTTTGCACAATGGTGAAATATTATAAAAGAGCAGAGATGAAAATGATGTC
EcPV2_Equus_caballus_papillomavirus_2_ON989002	1933	2132	7797	NODE_247914_length_235_cov_0.784810	35	234	66.176	204	1.54e-05	TTTAACTTCTCGGAGATGGTGCAGTGGGCCTTTGACAATGACTATTTGGAGGAAAGCAAGATAGCTTACGAGTATGCGTGTCTGGCAGAGGTGGACAAA----AATGCACAAGCCTGGTTAGCCTGTACAACCCAGGCCAAACATGTAAAAGATGTTTGCACAATGGTGAAATATTATAAAAGAGCAGAGATGAAAATGATGTC
Equine_papillomavirus_2_isolate_Zurich_2009_HM461973.1_complete_genome	1939	2138	7803	NODE_247914_length_235_cov_0.784810	35	234	66.176	204	1.54e-05	TTTAACTTCTCGGAGATGGTGCAGTGGGCCTTTGACAATGACTATTTGGAGGAAAGCAAGATAGCTTACGAGTATGCGTGTCTGGCAGAGGTGGACAAA----AATGCACAAGCCTGGTTAGCCTGTACAACCCAGGCCAAACATGTAAAAGATGTTTGCACAATGGTGAAATATTATAAAAGAGCAGAGATGAAAATGATGTC
Equine_papillomavirus_2_complete_genome_EU503122.1	1938	2137	7802	NODE_247914_length_235_cov_0.784810	35	234	66.176	204	1.54e-05	TTTAACTTCTCGGAGATGGTGCAGTGGGCCTTTGACAATGACTATTTGGAGGAAAGCAAGATAGCTTACGAGTATGCGTGTCTGGCAGAGGTGGACAAA----AATGCACAAGCCTGGTTAGCCTGTACAACCCAGGCCAAACATGTAAAAGATGTTTGCACAATGGTGAAATATTATAAAAGAGCAGAGATGAAAATGATGTC
Equus_caballus_papillomavirus_2_isolate_XJ-ks1391_MW410986.1__complete_genome	1938	2137	7802	NODE_247914_length_235_cov_0.784810	35	234	66.176	204	1.54e-05	TTTAACTTCTCGGAGATGGTGCAGTGGGCCTTTGACAATGACTATTTGGAGGAAAGCAAGATAGCTTACGAGTATGCGTGTCTGGCAGAGGTGGACAAA----AATGCACAAGCCTGGTTAGCCTGTACAACCCAGGCCAAACATGTAAAAGATGTTTGCACAATGGTGAAATATTATAAAAGAGCAGAGATGAAAATGATGTC
Equine_papillomavirus_2_complete_genome_NC_012123.1	1938	2137	7802	NODE_247914_length_235_cov_0.784810	35	234	66.176	204	1.54e-05	TTTAACTTCTCGGAGATGGTGCAGTGGGCCTTTGACAATGACTATTTGGAGGAAAGCAAGATAGCTTACGAGTATGCGTGTCTGGCAGAGGTGGACAAA----AATGCACAAGCCTGGTTAGCCTGTACAACCCAGGCCAAACATGTAAAAGATGTTTGCACAATGGTGAAATATTATAAAAGAGCAGAGATGAAAATGATGTC
Equus_caballus_papillomavirus_1_strain_150904_complete_genome_MF288893.1	1653	1853	7613	NODE_247914_length_235_cov_0.784810	35	235	67.98	203	2.38e-09	TTTAACTTCTCGGAGATGGTGCAGTGGGCCTTTGACAATGACTATTTGGAGGAAAGCA--AGATAGCTTACGAGTATGCGTGTCTGGCAGAGGTGGACAAAAATGCACAAGCCTGGTTAGCCTGTACAACCCAGGCCAAACATGTAAAAGATGTTTGCACAATGGTGAAATATTATAAAAGAGCAGAGATGAAAATGATGTCT
Equus_caballus_papillomavirus_1_isolate_G2_complete_genome_MN164462.1	1653	1853	7611	NODE_247914_length_235_cov_0.784810	35	235	67.98	203	2.38e-09	TTTAACTTCTCGGAGATGGTGCAGTGGGCCTTTGACAATGACTATTTGGAGGAAAGCA--AGATAGCTTACGAGTATGCGTGTCTGGCAGAGGTGGACAAAAATGCACAAGCCTGGTTAGCCTGTACAACCCAGGCCAAACATGTAAAAGATGTTTGCACAATGGTGAAATATTATAAAAGAGCAGAGATGAAAATGATGTCT
Equus_caballus_papillomavirus_type_1_complete_genome_AF498323.1	1653	1853	7610	NODE_247914_length_235_cov_0.784810	35	235	67.98	203	2.38e-09	TTTAACTTCTCGGAGATGGTGCAGTGGGCCTTTGACAATGACTATTTGGAGGAAAGCA--AGATAGCTTACGAGTATGCGTGTCTGGCAGAGGTGGACAAAAATGCACAAGCCTGGTTAGCCTGTACAACCCAGGCCAAACATGTAAAAGATGTTTGCACAATGGTGAAATATTATAAAAGAGCAGAGATGAAAATGATGTCT
Equus_caballus_papillomavirus_type_1_complete_genome_NC_003748.1	1653	1853	7610	NODE_247914_length_235_cov_0.784810	35	235	67.98	203	2.38e-09	TTTAACTTCTCGGAGATGGTGCAGTGGGCCTTTGACAATGACTATTTGGAGGAAAGCA--AGATAGCTTACGAGTATGCGTGTCTGGCAGAGGTGGACAAAAATGCACAAGCCTGGTTAGCCTGTACAACCCAGGCCAAACATGTAAAAGATGTTTGCACAATGGTGAAATATTATAAAAGAGCAGAGATGAAAATGATGTCT
EcPV2_Equus_caballus_papillomavirus_2_ON942231	2207	2407	7803	NODE_130846_length_277_cov_0.930000	209	9	68.657	201	1.35e-12	ACTTTCTCAGACACCAGGGGGTGGAATTCCCTACCTTCTTGTCCCACCTGAAAAGCTTTTTGCAGGGGATCCCAAAACACAATTGTCTAGTGTTTACAGGGCCCCCAAACACTGGCAAATCATATTTTACCATGACATTCCTGCAGTTTATGGGGGGAAAGGTGCTGTCCGCAGCAAACTCTAAAAGTCATTTCTGGTTAA
EcPV2_Equus_caballus_papillomavirus_2_ON989000	2207	2407	7803	NODE_130846_length_277_cov_0.930000	209	9	68.657	201	1.35e-12	ACTTTCTCAGACACCAGGGGGTGGAATTCCCTACCTTCTTGTCCCACCTGAAAAGCTTTTTGCAGGGGATCCCAAAACACAATTGTCTAGTGTTTACAGGGCCCCCAAACACTGGCAAATCATATTTTACCATGACATTCCTGCAGTTTATGGGGGGAAAGGTGCTGTCCGCAGCAAACTCTAAAAGTCATTTCTGGTTAA
Equine_papillomavirus_2_isolate_Zurich_2009_HM461973.1_complete_genome	2207	2407	7803	NODE_130846_length_277_cov_0.930000	209	9	68.657	201	1.35e-12	ACTTTCTCAGACACCAGGGGGTGGAATTCCCTACCTTCTTGTCCCACCTGAAAAGCTTTTTGCAGGGGATCCCAAAACACAATTGTCTAGTGTTTACAGGGCCCCCAAACACTGGCAAATCATATTTTACCATGACATTCCTGCAGTTTATGGGGGGAAAGGTGCTGTCCGCAGCAAACTCTAAAAGTCATTTCTGGTTAA
Equine_papillomavirus_2_complete_genome_EU503122.1	2206	2406	7802	NODE_130846_length_277_cov_0.930000	209	9	68.657	201	1.35e-12	ACTTTCTCAGACACCAGGGGGTGGAATTCCCTACCTTCTTGTCCCACCTGAAAAGCTTTTTGCAGGGGATCCCAAAACACAATTGTCTAGTGTTTACAGGGCCCCCAAACACTGGCAAATCATATTTTACCATGACATTCCTGCAGTTTATGGGGGGAAAGGTGCTGTCCGCAGCAAACTCTAAAAGTCATTTCTGGTTAA
Equus_caballus_papillomavirus_2_isolate_XJ-ks1391_MW410986.1__complete_genome	2206	2406	7802	NODE_130846_length_277_cov_0.930000	209	9	68.657	201	1.35e-12	ACTTTCTCAGACACCAGGGGGTGGAATTCCCTACCTTCTTGTCCCACCTGAAAAGCTTTTTGCAGGGGATCCCAAAACACAATTGTCTAGTGTTTACAGGGCCCCCAAACACTGGCAAATCATATTTTACCATGACATTCCTGCAGTTTATGGGGGGAAAGGTGCTGTCCGCAGCAAACTCTAAAAGTCATTTCTGGTTAA
Equine_papillomavirus_2_complete_genome_NC_012123.1	2206	2406	7802	NODE_130846_length_277_cov_0.930000	209	9	68.657	201	1.35e-12	ACTTTCTCAGACACCAGGGGGTGGAATTCCCTACCTTCTTGTCCCACCTGAAAAGCTTTTTGCAGGGGATCCCAAAACACAATTGTCTAGTGTTTACAGGGCCCCCAAACACTGGCAAATCATATTTTACCATGACATTCCTGCAGTTTATGGGGGGAAAGGTGCTGTCCGCAGCAAACTCTAAAAGTCATTTCTGGTTAA
EcPV2_Equus_caballus_papillomavirus_2_ON942232	2201	2401	7797	NODE_130846_length_277_cov_0.930000	209	9	67.662	201	6.97e-10	ACTTTCTCAGACACCAGGGGGTGGAATTCCCTACCTTCTTGTCCCACCTGAAAAGCTTTTTGCAGGGGATCCCAAAACACAATTGTCTAGTGTTTACAGGGCCCCCAAACACTGGCAAATCATATTTTACCATGACATTCCTGCAGTTTATGGGGGGAAAGGTGCTGTCCGCAGCAAACTCTAAAAGTCATTTCTGGTTAA
EcPV2_Equus_caballus_papillomavirus_2_ON942233	2201	2401	7797	NODE_130846_length_277_cov_0.930000	209	9	67.662	201	6.97e-10	ACTTTCTCAGACACCAGGGGGTGGAATTCCCTACCTTCTTGTCCCACCTGAAAAGCTTTTTGCAGGGGATCCCAAAACACAATTGTCTAGTGTTTACAGGGCCCCCAAACACTGGCAAATCATATTTTACCATGACATTCCTGCAGTTTATGGGGGGAAAGGTGCTGTCCGCAGCAAACTCTAAAAGTCATTTCTGGTTAA
EcPV2_Equus_caballus_papillomavirus_2_ON989001	2204	2404	7800	NODE_130846_length_277_cov_0.930000	209	9	67.662	201	6.98e-10	ACTTTCTCAGACACCAGGGGGTGGAATTCCCTACCTTCTTGTCCCACCTGAAAAGCTTTTTGCAGGGGATCCCAAAACACAATTGTCTAGTGTTTACAGGGCCCCCAAACACTGGCAAATCATATTTTACCATGACATTCCTGCAGTTTATGGGGGGAAAGGTGCTGTCCGCAGCAAACTCTAAAAGTCATTTCTGGTTAA
EcPV2_Equus_caballus_papillomavirus_2_ON989002	2201	2401	7797	NODE_130846_length_277_cov_0.930000	209	9	67.662	201	6.97e-10	ACTTTCTCAGACACCAGGGGGTGGAATTCCCTACCTTCTTGTCCCACCTGAAAAGCTTTTTGCAGGGGATCCCAAAACACAATTGTCTAGTGTTTACAGGGCCCCCAAACACTGGCAAATCATATTTTACCATGACATTCCTGCAGTTTATGGGGGGAAAGGTGCTGTCCGCAGCAAACTCTAAAAGTCATTTCTGGTTAA
Equus_ferus_caballus_papillomavirus_type_7_complete_genome_NC_020501.1	868	1057	7619	NODE_10905_length_817_cov_2.027027	774	582	67.677	198	1.23e-06	GATAATGATCCTGTATTTCAGGGGAATTCCCTGGCACTGTATCAAGCACAGACCGCAGAGGCAGACAAGGCAGAGCT--GCTGTTTCTAAAAAGAAAGTAC---AGTAGCCCTACAACCAAGGTGTGTGAGCTGAGTCCGCGCCTTCAGAATATAAAAATCTCCCCCGAAAAGCCTCTTGCAAAACGCCGACTGTTTC
EcPV9_Equus_caballus_papillomavirus_9_ON989003	3022	3213	7758	NODE_43314_length_437_cov_1.722222	42	233	69.072	194	8.45e-09	AGGATGGTGATATGGCTGACCTGGGCTTTGGGGCCTTAAACTTTTCTACCCTGCAGGAGAATAAGGCTGGGGTTCCCCTGGACCTTGTTACCACCATCAGCAAATACCCTGACTACTTGGGCATGGCCAAGGAGTCCACTGGTGACCGC-TGCTTCT-TTTGTTCTGCACGGGAGCAGTTATTCTCTAGGCATT
EcPV9_Equus_caballus_papillomavirus_9_ON989004	3023	3214	7760	NODE_43314_length_437_cov_1.722222	42	233	69.072	194	8.45e-09	AGGATGGTGATATGGCTGACCTGGGCTTTGGGGCCTTAAACTTTTCTACCCTGCAGGAGAATAAGGCTGGGGTTCCCCTGGACCTTGTTACCACCATCAGCAAATACCCTGACTACTTGGGCATGGCCAAGGAGTCCACTGGTGACCGC-TGCTTCT-TTTGTTCTGCACGGGAGCAGTTATTCTCTAGGCATT
Equus_caballus_papillomavirus_9_strain_complete_genome_SW_MN117918.1	6731	6922	7656	NODE_43314_length_437_cov_1.722222	42	233	69.072	194	8.34e-09	AGGATGGTGATATGGCTGACCTGGGCTTTGGGGCCTTAAACTTTTCTACCCTGCAGGAGAATAAGGCTGGGGTTCCCCTGGACCTTGTTACCACCATCAGCAAATACCCTGACTACTTGGGCATGGCCAAGGAGTCCACTGGTGACCGC-TGCTTCT-TTTGTTCTGCACGGGAGCAGTTATTCTCTAGGCATT
Equus_ferus_caballus_papillomavirus_type_7_complete_genome_NC_020501.1	5964	6148	7619	NODE_43314_length_437_cov_1.722222	65	249	69.73	185	1.08e-13	GGCTTTGGGGCCTTAAACTTTTCTACCCTGCAGGAGAATAAGGCTGGGGTTCCCCTGGACCTTGTTACCACCATCAGCAAATACCCTGACTACTTGGGCATGGCCAAGGAGTCCACTGGTGACCGCTGCTTCTTTTGTTCTGCACGGGAGCAGTTATTCTCTAGGCATTACTGGAATAGAGATGG
Equus_ferus_caballus_papillomavirus_type_7_complete_genome_NC_020501.1	582	754	7619	NODE_180025_length_252_cov_1.062857	179	1	69.565	184	1.01e-07	CCCTACAGGGTGCTAACCTGCTGCAAGTACTGCGAACGCGGGGTACGTGTGGTGGTTGTGAGCACC-GTCAGTGCGATTAGACAGCTCAACTGGCTGCTAGAGGAC-GAGCTAGTC---ATTGTGTGTCCAGTGTGCGCCGAGGCGAGAGGCTACAACAATGGACCCTGACGCCGAGCCAGGTA
EcPV9_Equus_caballus_papillomavirus_9_ON989003	941	1107	7758	NODE_183_length_7543_cov_4.284892	1725	1891	67.262	168	0.002	AAGCGGCGGCGCCGCGCCGCGGAGGGTGACCTGTACCGAGGGTGCATTATGGGGCAGGACTGCCCGCCGGACATCA-AGGCAAAGTTTGAGAACGACACACTTGCAGACCGCTTTCTAAAGTGGGTCAGCTCCTTCCTCTACCTAGGCAACCTGGGTTTCAGCACGGG
EcPV9_Equus_caballus_papillomavirus_9_ON989004	941	1107	7760	NODE_183_length_7543_cov_4.284892	1725	1891	67.262	168	0.002	AAGCGGCGGCGCCGCGCCGCGGAGGGTGACCTGTACCGAGGGTGCATTATGGGGCAGGACTGCCCGCCGGACATCA-AGGCAAAGTTTGAGAACGACACACTTGCAGACCGCTTTCTAAAGTGGGTCAGCTCCTTCCTCTACCTAGGCAACCTGGGTTTCAGCACGGG
Equus_caballus_papillomavirus_9_strain_complete_genome_SW_MN117918.1	4650	4816	7656	NODE_183_length_7543_cov_4.284892	1725	1891	67.262	168	0.002	AAGCGGCGGCGCCGCGCCGCGGAGGGTGACCTGTACCGAGGGTGCATTATGGGGCAGGACTGCCCGCCGGACATCA-AGGCAAAGTTTGAGAACGACACACTTGCAGACCGCTTTCTAAAGTGGGTCAGCTCCTTCCTCTACCTAGGCAACCTGGGTTTCAGCACGGG
Equus_ferus_caballus_papillomavirus_type_5_complete_genome_NC_020084.1	4085	4251	7519	NODE_183_length_7543_cov_4.284892	1818	1975	67.066	167	5.17e-05	GACACACTTGCAGACCGCTTTCTAAAGTGGGTCAGCTCCTTCCTCTACCTAGGCAACCTGGGTTTCAGCACGGGCAGGGGCAATCCCAGG---TTTGGGTACAGACCTGTGGGGGGCGGGGTAGGCGAGGCGG------GTGGGGGGGTGCGGGTCGGGACGCCCAT
Equine_papillomavirus_2_isolate_Zurich_2009_HM461973.1_complete_genome	5855	6019	7803	NODE_62209_length_374_cov_1.252525	41	205	67.273	165	1.54e-05	TTCCCAAGGTGTCCCCTCACCAGTATAGGGTGTTTAGGCTAAAGCTTCCGGACCCCAATAACTTTGCATTTGGGGACAATAGTATCTTTAACCCTGAGGCGGAACGGTTGGTGTGGGCTGTTAGGGCGGTACATGTGGGTCGGGGGCAGCCGCTGGGGGTCGCGG
EcPV2_Equus_caballus_papillomavirus_2_ON942231	5855	6019	7803	NODE_62209_length_374_cov_1.252525	41	205	66.667	165	0.000654	TTCCCAAGGTGTCCCCTCACCAGTATAGGGTGTTTAGGCTAAAGCTTCCGGACCCCAATAACTTTGCATTTGGGGACAATAGTATCTTTAACCCTGAGGCGGAACGGTTGGTGTGGGCTGTTAGGGCGGTACATGTGGGTCGGGGGCAGCCGCTGGGGGTCGCGG
EcPV2_Equus_caballus_papillomavirus_2_ON942232	5849	6013	7797	NODE_62209_length_374_cov_1.252525	41	205	66.667	165	0.000653	TTCCCAAGGTGTCCCCTCACCAGTATAGGGTGTTTAGGCTAAAGCTTCCGGACCCCAATAACTTTGCATTTGGGGACAATAGTATCTTTAACCCTGAGGCGGAACGGTTGGTGTGGGCTGTTAGGGCGGTACATGTGGGTCGGGGGCAGCCGCTGGGGGTCGCGG
EcPV2_Equus_caballus_papillomavirus_2_ON942233	5849	6013	7797	NODE_62209_length_374_cov_1.252525	41	205	66.667	165	0.000653	TTCCCAAGGTGTCCCCTCACCAGTATAGGGTGTTTAGGCTAAAGCTTCCGGACCCCAATAACTTTGCATTTGGGGACAATAGTATCTTTAACCCTGAGGCGGAACGGTTGGTGTGGGCTGTTAGGGCGGTACATGTGGGTCGGGGGCAGCCGCTGGGGGTCGCGG
EcPV2_Equus_caballus_papillomavirus_2_ON989000	5855	6019	7803	NODE_62209_length_374_cov_1.252525	41	205	66.667	165	0.000654	TTCCCAAGGTGTCCCCTCACCAGTATAGGGTGTTTAGGCTAAAGCTTCCGGACCCCAATAACTTTGCATTTGGGGACAATAGTATCTTTAACCCTGAGGCGGAACGGTTGGTGTGGGCTGTTAGGGCGGTACATGTGGGTCGGGGGCAGCCGCTGGGGGTCGCGG
EcPV2_Equus_caballus_papillomavirus_2_ON989001	5852	6016	7800	NODE_62209_length_374_cov_1.252525	41	205	66.667	165	0.000653	TTCCCAAGGTGTCCCCTCACCAGTATAGGGTGTTTAGGCTAAAGCTTCCGGACCCCAATAACTTTGCATTTGGGGACAATAGTATCTTTAACCCTGAGGCGGAACGGTTGGTGTGGGCTGTTAGGGCGGTACATGTGGGTCGGGGGCAGCCGCTGGGGGTCGCGG
EcPV2_Equus_caballus_papillomavirus_2_ON989002	5849	6013	7797	NODE_62209_length_374_cov_1.252525	41	205	66.667	165	0.000653	TTCCCAAGGTGTCCCCTCACCAGTATAGGGTGTTTAGGCTAAAGCTTCCGGACCCCAATAACTTTGCATTTGGGGACAATAGTATCTTTAACCCTGAGGCGGAACGGTTGGTGTGGGCTGTTAGGGCGGTACATGTGGGTCGGGGGCAGCCGCTGGGGGTCGCGG
Equine_papillomavirus_2_complete_genome_EU503122.1	5854	6018	7802	NODE_62209_length_374_cov_1.252525	41	205	66.667	165	0.000653	TTCCCAAGGTGTCCCCTCACCAGTATAGGGTGTTTAGGCTAAAGCTTCCGGACCCCAATAACTTTGCATTTGGGGACAATAGTATCTTTAACCCTGAGGCGGAACGGTTGGTGTGGGCTGTTAGGGCGGTACATGTGGGTCGGGGGCAGCCGCTGGGGGTCGCGG
Equus_caballus_papillomavirus_2_isolate_XJ-ks1391_MW410986.1__complete_genome	5854	6018	7802	NODE_62209_length_374_cov_1.252525	41	205	66.667	165	0.000653	TTCCCAAGGTGTCCCCTCACCAGTATAGGGTGTTTAGGCTAAAGCTTCCGGACCCCAATAACTTTGCATTTGGGGACAATAGTATCTTTAACCCTGAGGCGGAACGGTTGGTGTGGGCTGTTAGGGCGGTACATGTGGGTCGGGGGCAGCCGCTGGGGGTCGCGG
Equine_papillomavirus_2_complete_genome_NC_012123.1	5854	6018	7802	NODE_62209_length_374_cov_1.252525	41	205	66.667	165	0.000653	TTCCCAAGGTGTCCCCTCACCAGTATAGGGTGTTTAGGCTAAAGCTTCCGGACCCCAATAACTTTGCATTTGGGGACAATAGTATCTTTAACCCTGAGGCGGAACGGTTGGTGTGGGCTGTTAGGGCGGTACATGTGGGTCGGGGGCAGCCGCTGGGGGTCGCGG
EcPV9_Equus_caballus_papillomavirus_9_ON989003	2359	2521	7758	NODE_145208_length_266_cov_0.984127	157	1	75.46	163	1.86e-23	GTTTTCTATTAGTGGTACCTTTGACCTGCATCCTTCCCT------GCGCCCTCGCAAACGAAAGTACGCGTGCTGTTTTGCAGATGGCGGTGTGGACCAAGAACAGACAGCAGCTGTACTTGCCGCCGTCCCCGGTAACTAGGGTCCTGCCCACTGATGAGTA
EcPV9_Equus_caballus_papillomavirus_9_ON989004	2360	2522	7760	NODE_145208_length_266_cov_0.984127	157	1	75.46	163	1.86e-23	GTTTTCTATTAGTGGTACCTTTGACCTGCATCCTTCCCT------GCGCCCTCGCAAACGAAAGTACGCGTGCTGTTTTGCAGATGGCGGTGTGGACCAAGAACAGACAGCAGCTGTACTTGCCGCCGTCCCCGGTAACTAGGGTCCTGCCCACTGATGAGTA
Equus_caballus_papillomavirus_9_strain_complete_genome_SW_MN117918.1	6068	6230	7656	NODE_145208_length_266_cov_0.984127	157	1	75.46	163	1.84e-23	GTTTTCTATTAGTGGTACCTTTGACCTGCATCCTTCCCT------GCGCCCTCGCAAACGAAAGTACGCGTGCTGTTTTGCAGATGGCGGTGTGGACCAAGAACAGACAGCAGCTGTACTTGCCGCCGTCCCCGGTAACTAGGGTCCTGCCCACTGATGAGTA
Equus_ferus_caballus_papillomavirus_type_7_complete_genome_NC_020501.1	5541	5698	7619	NODE_62209_length_374_cov_1.252525	43	200	69.565	161	1.01e-07	CCCAAGGTGTCCCCTCACCAGTATAGGGTGTTTAGGCTAAAGCTTCCGGACCCCAATAACTTTGCATTTGGGGACAATAGTATCTTTAACCCTGAGGCGGAACGGTTGGTGTGGGCTGTTAGGGCGGTACATGTGGGT---CGGGGGCAGCCGCTGGGGGT
Equus_caballus_papillomavirus_8_strain_NCSU_complete_genome_NC_031756.1	1278	1434	8155	NODE_183_length_7543_cov_4.284892	6597	6753	67.296	159	0.1	AGGGCGGCCATGTTGGCGCGCTTTAAAGAAGGCTTC--GGTGTCAGCTTTTCTGAGCTCACGCGCAGCTTTAAAAGCGACCGCTCCTGTGTGGGGGACTGGGTCGTGCTGGCGTTTGGCGTCCGAGAACAGTTTGCCGAAACCGCCAAAGAGCAGCTGA
Equus_ferus_caballus_papillomavirus_type_4_complete_genome_NC_020085.1	1233	1387	7554	NODE_183_length_7543_cov_4.284892	6648	6802	68.354	158	0.094	GAGCTCACGCGCAGCTTTAAAAGCGACCGCTCCTGTGTG-GGGGACTGGGTCGTGCTGGCGTTTGGC--GTCCGAGAACAGTTTGCCGAAACCGCCAAAGAGCAGCTGAAGGGACACTGTGGATACGTGCAGTTCACGTATCGACCGGACGCTAGGGG
Equine_papillomavirus_type_6_complete_genome_NC_020500.1	5944	6095	7551	NODE_43314_length_437_cov_1.722222	65	216	69.281	153	4.26e-06	GGCTTTGGGGCCTTAAACTTTTCTACCCTGCAGGAGAATAAGGCTGGGGTTCCCCTGGACCTTGTTACCACCATCAGCAAATACCCTGACTACTTGGGCATGGCCAAGGAGTCCACTGGTGACCG-CTGCTTCTTTTGTTCTGCACGGGAGCA
Equine_papillomavirus_type_6_complete_genome_NC_020500.1	1713	1864	7551	NODE_247914_length_235_cov_0.784810	50	201	69.737	152	2.36e-09	ATGGTGCAGTGGGCCTTTGACAATGACTATTTGGAGGAAAGCAAGATAGCTTACGAGTATGCGTGTCTGGCAGAGGTGGACAAAAATGCACAAGCCTGGTTAGCCTGTACAACCCAGGCCAAACATGTAAAAGATGTTTGCACAATGGTGAA
Equine_papillomavirus_3_isolate_Haflinger_complete_genome_GU384895.1	6181	6329	7582	NODE_183_length_7543_cov_4.284892	4078	4226	73.826	149	5.94e-17	CCCAGTGGGTCTCTCGTGTCCACAGACTCACAGATATTTAACAGGCCGTACTGGCTGGCACGCGCACAGGGCCAGAATAATGGCATCTGCTGGCACAACACTTTGTATGTGACCGTGTTTGACAACACACGTGGCACAAACTTGACCAT
Equine_papillomavirus_3_complete_genome_NC_017862.1	6181	6329	7582	NODE_183_length_7543_cov_4.284892	4078	4226	73.826	149	5.94e-17	CCCAGTGGGTCTCTCGTGTCCACAGACTCACAGATATTTAACAGGCCGTACTGGCTGGCACGCGCACAGGGCCAGAATAATGGCATCTGCTGGCACAACACTTTGTATGTGACCGTGTTTGACAACACACGTGGCACAAACTTGACCAT
Equus_ferus_caballus_papillomavirus_type_7_complete_genome_NC_020501.1	2014	2160	7619	NODE_183_length_7543_cov_4.284892	7371	7517	70.748	147	1.95e-10	AAACAGTTCTTTAAAGGGGTCCCCAAAAGAAATTGTCTAGTAATCCAGGGACCACCAAACACAGGCAAGTCCACCTTCTGTATGAGCCTCATCAATTTCCTTGCAGGGAAGGTGCTGTCCTTTGTTAATAGCAGGAGCCAGTTCTGG
EcPV2_Equus_caballus_papillomavirus_2_ON942231	5610	5753	7803	NODE_145208_length_266_cov_0.984127	138	1	73.611	144	7.45e-16	TTTGACCTGCATCCTTCCCTGCGCCCTCGCAAACGAAA------GTACGCGTGCTGTTTTGCAGATGGCGGTGTGGACCAAGAACAGACAGCAGCTGTACTTGCCGCCGTCCCCGGTAACTAGGGTCCTGCCCACTGATGAGTA
EcPV2_Equus_caballus_papillomavirus_2_ON942232	5604	5747	7797	NODE_145208_length_266_cov_0.984127	138	1	73.611	144	7.45e-16	TTTGACCTGCATCCTTCCCTGCGCCCTCGCAAACGAAA------GTACGCGTGCTGTTTTGCAGATGGCGGTGTGGACCAAGAACAGACAGCAGCTGTACTTGCCGCCGTCCCCGGTAACTAGGGTCCTGCCCACTGATGAGTA
EcPV2_Equus_caballus_papillomavirus_2_ON942233	5604	5747	7797	NODE_145208_length_266_cov_0.984127	138	1	73.611	144	7.45e-16	TTTGACCTGCATCCTTCCCTGCGCCCTCGCAAACGAAA------GTACGCGTGCTGTTTTGCAGATGGCGGTGTGGACCAAGAACAGACAGCAGCTGTACTTGCCGCCGTCCCCGGTAACTAGGGTCCTGCCCACTGATGAGTA
EcPV2_Equus_caballus_papillomavirus_2_ON989000	5610	5753	7803	NODE_145208_length_266_cov_0.984127	138	1	73.611	144	7.45e-16	TTTGACCTGCATCCTTCCCTGCGCCCTCGCAAACGAAA------GTACGCGTGCTGTTTTGCAGATGGCGGTGTGGACCAAGAACAGACAGCAGCTGTACTTGCCGCCGTCCCCGGTAACTAGGGTCCTGCCCACTGATGAGTA
EcPV2_Equus_caballus_papillomavirus_2_ON989001	5607	5750	7800	NODE_145208_length_266_cov_0.984127	138	1	73.611	144	7.45e-16	TTTGACCTGCATCCTTCCCTGCGCCCTCGCAAACGAAA------GTACGCGTGCTGTTTTGCAGATGGCGGTGTGGACCAAGAACAGACAGCAGCTGTACTTGCCGCCGTCCCCGGTAACTAGGGTCCTGCCCACTGATGAGTA
EcPV2_Equus_caballus_papillomavirus_2_ON989002	5604	5747	7797	NODE_145208_length_266_cov_0.984127	138	1	73.611	144	7.45e-16	TTTGACCTGCATCCTTCCCTGCGCCCTCGCAAACGAAA------GTACGCGTGCTGTTTTGCAGATGGCGGTGTGGACCAAGAACAGACAGCAGCTGTACTTGCCGCCGTCCCCGGTAACTAGGGTCCTGCCCACTGATGAGTA
Equine_papillomavirus_2_isolate_Zurich_2009_HM461973.1_complete_genome	5610	5753	7803	NODE_145208_length_266_cov_0.984127	138	1	73.611	144	7.45e-16	TTTGACCTGCATCCTTCCCTGCGCCCTCGCAAACGAAA------GTACGCGTGCTGTTTTGCAGATGGCGGTGTGGACCAAGAACAGACAGCAGCTGTACTTGCCGCCGTCCCCGGTAACTAGGGTCCTGCCCACTGATGAGTA
Equine_papillomavirus_2_complete_genome_EU503122.1	5609	5752	7802	NODE_145208_length_266_cov_0.984127	138	1	73.611	144	7.45e-16	TTTGACCTGCATCCTTCCCTGCGCCCTCGCAAACGAAA------GTACGCGTGCTGTTTTGCAGATGGCGGTGTGGACCAAGAACAGACAGCAGCTGTACTTGCCGCCGTCCCCGGTAACTAGGGTCCTGCCCACTGATGAGTA
Equus_caballus_papillomavirus_2_isolate_XJ-ks1391_MW410986.1__complete_genome	5609	5752	7802	NODE_145208_length_266_cov_0.984127	138	1	73.611	144	7.45e-16	TTTGACCTGCATCCTTCCCTGCGCCCTCGCAAACGAAA------GTACGCGTGCTGTTTTGCAGATGGCGGTGTGGACCAAGAACAGACAGCAGCTGTACTTGCCGCCGTCCCCGGTAACTAGGGTCCTGCCCACTGATGAGTA
Equine_papillomavirus_2_complete_genome_NC_012123.1	5609	5752	7802	NODE_145208_length_266_cov_0.984127	138	1	73.611	144	7.45e-16	TTTGACCTGCATCCTTCCCTGCGCCCTCGCAAACGAAA------GTACGCGTGCTGTTTTGCAGATGGCGGTGTGGACCAAGAACAGACAGCAGCTGTACTTGCCGCCGTCCCCGGTAACTAGGGTCCTGCCCACTGATGAGTA
EcPV2_Equus_caballus_papillomavirus_2_ON942232	2195	2336	7797	NODE_63930_length_370_cov_1.017065	346	205	69.718	142	1.03e-07	TCATGCAATTTCTAAAGTATCAGAATATAGAAATCATAAGGTTCATTACTGCCCTGAAAGACTTTTTCAAAGGTACCCCCAAAAGAAACTGCATTCTGTTTTCGGGGCCCCCAAACACTGGAAAGTCAGCCTTTACTATGAG
EcPV2_Equus_caballus_papillomavirus_2_ON942233	2195	2336	7797	NODE_63930_length_370_cov_1.017065	346	205	69.718	142	1.03e-07	TCATGCAATTTCTAAAGTATCAGAATATAGAAATCATAAGGTTCATTACTGCCCTGAAAGACTTTTTCAAAGGTACCCCCAAAAGAAACTGCATTCTGTTTTCGGGGCCCCCAAACACTGGAAAGTCAGCCTTTACTATGAG
EcPV2_Equus_caballus_papillomavirus_2_ON989001	2198	2339	7800	NODE_63930_length_370_cov_1.017065	346	205	69.718	142	1.04e-07	TCATGCAATTTCTAAAGTATCAGAATATAGAAATCATAAGGTTCATTACTGCCCTGAAAGACTTTTTCAAAGGTACCCCCAAAAGAAACTGCATTCTGTTTTCGGGGCCCCCAAACACTGGAAAGTCAGCCTTTACTATGAG
EcPV2_Equus_caballus_papillomavirus_2_ON989002	2195	2336	7797	NODE_63930_length_370_cov_1.017065	346	205	69.718	142	1.03e-07	TCATGCAATTTCTAAAGTATCAGAATATAGAAATCATAAGGTTCATTACTGCCCTGAAAGACTTTTTCAAAGGTACCCCCAAAAGAAACTGCATTCTGTTTTCGGGGCCCCCAAACACTGGAAAGTCAGCCTTTACTATGAG
Equus_caballus_papillomavirus_8_strain_NCSU_complete_genome_NC_031756.1	6171	6305	8155	NODE_179262_length_252_cov_1.440000	112	252	68.794	141	0.002	GAGCACTGATGAATATGTCAAGCGCACAAACATTTATTACTATGCAGGCAGTGAGCGTTTGCTCACTGTGGGCCATCCCTACTGGGAGATCACAGGGCCTGGTGACCCTAAGGTGAAGGTCCCCAAGGTGTCTCCTAATCA
Equus_ferus_caballus_papillomavirus_type_7_complete_genome_NC_020501.1	5999	6136	7619	NODE_183_length_7543_cov_4.284892	3840	3977	68.085	141	0.002	CAGTAAGGCCGATGTGCCTCTGGACCTCGTGGGCACTGCCTCGAAGTACCCCGACTACATTAAGATGGGGCAGGAGCCTGCAGGGGACAGCATGTGGTT---TTTCGCCAGGAGGGAGCAGTACTATGCCAGGCACTTTTT
Equus_caballus_papillomavirus_1_strain_150904_complete_genome_MF288893.1	2154	2287	7613	NODE_164664_length_256_cov_1.698324	2	135	72.464	138	2.38e-09	GATGCCACAGGGCCTGTG---TGGGATTTCTTTGACCATTACATGCGCAATGCCATG-GATGGCAACCCCATTTCTGTGGACCAGAAGCATAAGCAGCCTCTGCAGCTAAGATGCCCCCCTCTGTTGATGACCACAAA
Equus_caballus_papillomavirus_1_isolate_G2_complete_genome_MN164462.1	2154	2287	7611	NODE_164664_length_256_cov_1.698324	2	135	72.464	138	2.38e-09	GATGCCACAGGGCCTGTG---TGGGATTTCTTTGACCATTACATGCGCAATGCCATG-GATGGCAACCCCATTTCTGTGGACCAGAAGCATAAGCAGCCTCTGCAGCTAAGATGCCCCCCTCTGTTGATGACCACAAA
Equus_caballus_papillomavirus_type_1_complete_genome_AF498323.1	2154	2287	7610	NODE_164664_length_256_cov_1.698324	2	135	72.464	138	2.38e-09	GATGCCACAGGGCCTGTG---TGGGATTTCTTTGACCATTACATGCGCAATGCCATG-GATGGCAACCCCATTTCTGTGGACCAGAAGCATAAGCAGCCTCTGCAGCTAAGATGCCCCCCTCTGTTGATGACCACAAA
Equus_caballus_papillomavirus_type_1_complete_genome_NC_003748.1	2154	2287	7610	NODE_164664_length_256_cov_1.698324	2	135	72.464	138	2.38e-09	GATGCCACAGGGCCTGTG---TGGGATTTCTTTGACCATTACATGCGCAATGCCATG-GATGGCAACCCCATTTCTGTGGACCAGAAGCATAAGCAGCCTCTGCAGCTAAGATGCCCCCCTCTGTTGATGACCACAAA
Equine_papillomavirus_type_6_complete_genome_NC_020500.1	1683	1818	7551	NODE_183_length_7543_cov_4.284892	7038	7173	70.073	137	1.49e-05	GAGGAGGCGGTCAAATTTGACCTGTCAGACATGATACAGTGGGCGCTGGACAATGACATAACTGAG-GAGAGCAAATTGGCATATGGGTACGCCCTCCTGGCCGAGAGCGACCCCAATGCAGCCGCCTTCCTGTCCT
Equus_ferus_caballus_papillomavirus_type_4_complete_genome_NC_020085.1	1659	1791	7554	NODE_247914_length_235_cov_0.784810	53	185	69.63	135	0.000633	GTGCAGTGGGCCTTTGA-CAATGACTATTTGGAGGAAAGC-AAGATAGCTTACGAGTATGCGTGTCTGGCAGAGGTGGACAAAAATGCACAAGCCTGGTTAGCCTGTACAACCCAGGCCAAACATGTAAAAGATG
Equus_caballus_papillomavirus_1_strain_150904_complete_genome_MF288893.1	2172	2304	7613	NODE_70378_length_356_cov_0.706093	354	223	71.429	133	8.29e-09	TGGGCCTACTTTGACCAGTATATGCGCAACGCGCTGGATGGCAATCCAATCTGTGTGGACCTCAAGCATAGGACGCCTCAGCAGATTAGGTGCCCCCCACTCATAATAACTTCTAACATAGATGT-TAGGCAG
Equus_caballus_papillomavirus_type_1_complete_genome_AF498323.1	2172	2304	7610	NODE_70378_length_356_cov_0.706093	354	223	71.429	133	8.29e-09	TGGGCCTACTTTGACCAGTATATGCGCAACGCGCTGGATGGCAATCCAATCTGTGTGGACCTCAAGCATAGGACGCCTCAGCAGATTAGGTGCCCCCCACTCATAATAACTTCTAACATAGATGT-TAGGCAG
Equus_caballus_papillomavirus_type_1_complete_genome_NC_003748.1	2172	2304	7610	NODE_70378_length_356_cov_0.706093	354	223	71.429	133	8.29e-09	TGGGCCTACTTTGACCAGTATATGCGCAACGCGCTGGATGGCAATCCAATCTGTGTGGACCTCAAGCATAGGACGCCTCAGCAGATTAGGTGCCCCCCACTCATAATAACTTCTAACATAGATGT-TAGGCAG
Equus_ferus_caballus_papillomavirus_type_7_complete_genome_NC_020501.1	2035	2160	7619	NODE_130846_length_277_cov_0.930000	139	13	72.441	127	2.38e-09	CCCAAAACACAATTGTCTAGTGTTTACAGGGCCCCCAAACACTGGCAAATCATATTTTACCATGACATTCCTGCAGTTTATGGGGGGAAAGGTGCTGTCCGCAGCAAACTCTAAAAGTCATTTCTGG
Equine_papillomavirus_type_6_complete_genome_NC_020500.1	1003	1123	7551	NODE_183_length_7543_cov_4.284892	6301	6421	68.548	124	0.33	CGCTCAGCCCCAGGCTGCAGGCTATTCAAATTTCCCCCAATAAACAGCCTGTGAAAAGGCGCCTGTT-TCAGCATCAGGA--CCAGGACAGCGGTCTGGACCTGTCTCTGCAAAATGAAACTGC
Equus_ferus_caballus_papillomavirus_type_7_complete_genome_NC_020501.1	992	1110	7619	NODE_183_length_7543_cov_4.284892	6301	6419	70.492	122	0.000638	CGCTCAGCCCCAGGCTGCAGGCTATTCAAATTTCCCCCAATAAACAGCCTGTGAAAAGGCGCCTGTTTC-AGCATCAGG--ACCAGGACAGCGGTCTGGACCTGTCTCTGCAAAATGAAACT
EcPV2_Equus_caballus_papillomavirus_2_ON942232	2672	2790	7797	NODE_20391_length_615_cov_1.109665	277	395	76.471	119	7.45e-16	TATATGAATTAACCAACCAAACCTGGAACTGTTTTTTTCAAAGGTTTTGGCAGCGATTAGAGCTAAGTGTGGAGGAGGACGAGGGGGACGATGGAGACCCTCCAGCGCCGTTTAGATGC
EcPV2_Equus_caballus_papillomavirus_2_ON942233	2672	2790	7797	NODE_20391_length_615_cov_1.109665	277	395	76.471	119	7.45e-16	TATATGAATTAACCAACCAAACCTGGAACTGTTTTTTTCAAAGGTTTTGGCAGCGATTAGAGCTAAGTGTGGAGGAGGACGAGGGGGACGATGGAGACCCTCCAGCGCCGTTTAGATGC
EcPV2_Equus_caballus_papillomavirus_2_ON989002	2672	2790	7797	NODE_20391_length_615_cov_1.109665	277	395	76.471	119	7.45e-16	TATATGAATTAACCAACCAAACCTGGAACTGTTTTTTTCAAAGGTTTTGGCAGCGATTAGAGCTAAGTGTGGAGGAGGACGAGGGGGACGATGGAGACCCTCCAGCGCCGTTTAGATGC
EcPV2_Equus_caballus_papillomavirus_2_ON942231	2678	2796	7803	NODE_20391_length_615_cov_1.109665	277	395	75.63	119	3.17e-14	TATATGAATTAACCAACCAAACCTGGAACTGTTTTTTTCAAAGGTTTTGGCAGCGATTAGAGCTAAGTGTGGAGGAGGACGAGGGGGACGATGGAGACCCTCCAGCGCCGTTTAGATGC
EcPV2_Equus_caballus_papillomavirus_2_ON989000	2678	2796	7803	NODE_20391_length_615_cov_1.109665	277	395	75.63	119	3.17e-14	TATATGAATTAACCAACCAAACCTGGAACTGTTTTTTTCAAAGGTTTTGGCAGCGATTAGAGCTAAGTGTGGAGGAGGACGAGGGGGACGATGGAGACCCTCCAGCGCCGTTTAGATGC
EcPV2_Equus_caballus_papillomavirus_2_ON989001	2675	2793	7800	NODE_20391_length_615_cov_1.109665	277	395	75.63	119	3.17e-14	TATATGAATTAACCAACCAAACCTGGAACTGTTTTTTTCAAAGGTTTTGGCAGCGATTAGAGCTAAGTGTGGAGGAGGACGAGGGGGACGATGGAGACCCTCCAGCGCCGTTTAGATGC
Equine_papillomavirus_2_isolate_Zurich_2009_HM461973.1_complete_genome	2678	2796	7803	NODE_20391_length_615_cov_1.109665	277	395	75.63	119	3.17e-14	TATATGAATTAACCAACCAAACCTGGAACTGTTTTTTTCAAAGGTTTTGGCAGCGATTAGAGCTAAGTGTGGAGGAGGACGAGGGGGACGATGGAGACCCTCCAGCGCCGTTTAGATGC
Equine_papillomavirus_2_complete_genome_EU503122.1	2677	2795	7802	NODE_20391_length_615_cov_1.109665	277	395	75.63	119	3.17e-14	TATATGAATTAACCAACCAAACCTGGAACTGTTTTTTTCAAAGGTTTTGGCAGCGATTAGAGCTAAGTGTGGAGGAGGACGAGGGGGACGATGGAGACCCTCCAGCGCCGTTTAGATGC
Equus_caballus_papillomavirus_2_isolate_XJ-ks1391_MW410986.1__complete_genome	2677	2795	7802	NODE_20391_length_615_cov_1.109665	277	395	75.63	119	3.17e-14	TATATGAATTAACCAACCAAACCTGGAACTGTTTTTTTCAAAGGTTTTGGCAGCGATTAGAGCTAAGTGTGGAGGAGGACGAGGGGGACGATGGAGACCCTCCAGCGCCGTTTAGATGC
Equine_papillomavirus_2_complete_genome_NC_012123.1	2677	2795	7802	NODE_20391_length_615_cov_1.109665	277	395	75.63	119	3.17e-14	TATATGAATTAACCAACCAAACCTGGAACTGTTTTTTTCAAAGGTTTTGGCAGCGATTAGAGCTAAGTGTGGAGGAGGACGAGGGGGACGATGGAGACCCTCCAGCGCCGTTTAGATGC
Equine_papillomavirus_3_isolate_Haflinger_complete_genome_GU384895.1	5275	5379	7582	NODE_8786_length_902_cov_1.802424	780	890	72.973	111	1.01e-07	GGCGCAAACGTGGGGACCCCTTATATTTTGCAGATGGCCTTTTGGCGACCTAACACGTCGCAGAAACTGTTCCTGCCCCCGGCGCCCAGTGCCAAGGTACCCCACACGGAC
Equine_papillomavirus_3_complete_genome_NC_017862.1	5275	5379	7582	NODE_8786_length_902_cov_1.802424	780	890	72.973	111	1.01e-07	GGCGCAAACGTGGGGACCCCTTATATTTTGCAGATGGCCTTTTGGCGACCTAACACGTCGCAGAAACTGTTCCTGCCCCCGGCGCCCAGTGCCAAGGTACCCCACACGGAC
Equus_caballus_papillomavirus_8_strain_NCSU_complete_genome_NC_031756.1	2250	2359	8155	NODE_164664_length_256_cov_1.698324	20	129	71.171	111	0.000683	TGGGATTTCTTTGACCATTACATGCGCAATGCCATGGATGGCAACCCCATTTCTGTGGACCAGAAGCATA-AGCAGCCTCTGCAGCTAAGATGCCCCCCTCTGTTGATGAC
EcPV9_Equus_caballus_papillomavirus_9_ON989003	7017	7126	7758	NODE_20391_length_615_cov_1.109665	305	414	70.909	110	1.53e-05	CTGTTTTTTTCAAAGGTTTTGGCAGCGATTAGAGCTAAGTGTGGAGGAGGACGAGGGGGACGATGGAGACCCTCCAGCGCCGTTTAGATGCTGTGCAAGAAGGGCTGATG
EcPV9_Equus_caballus_papillomavirus_9_ON989004	7018	7127	7760	NODE_20391_length_615_cov_1.109665	305	414	70.909	110	1.53e-05	CTGTTTTTTTCAAAGGTTTTGGCAGCGATTAGAGCTAAGTGTGGAGGAGGACGAGGGGGACGATGGAGACCCTCCAGCGCCGTTTAGATGCTGTGCAAGAAGGGCTGATG
Equus_caballus_papillomavirus_9_strain_complete_genome_SW_MN117918.1	3070	3179	7656	NODE_20391_length_615_cov_1.109665	305	414	70.909	110	1.51e-05	CTGTTTTTTTCAAAGGTTTTGGCAGCGATTAGAGCTAAGTGTGGAGGAGGACGAGGGGGACGATGGAGACCCTCCAGCGCCGTTTAGATGCTGTGCAAGAAGGGCTGATG
Equine_papillomavirus_type_6_complete_genome_NC_020500.1	5298	5403	7551	NODE_8786_length_902_cov_1.802424	782	890	75.229	109	5.54e-11	CGCAAACGTGGGGACCCCTTATATTTTGCAGATGGCCTTTTGGCGACCTAACACGTCGCAGAAACTGTTCCTGCCCCCGGCGCCCAGTGCCAAGGTACCCCACACGGAC
Equus_ferus_caballus_papillomavirus_type_7_complete_genome_NC_020501.1	5321	5426	7619	NODE_8786_length_902_cov_1.802424	782	890	74.312	109	6.81e-10	CGCAAACGTGGGGACCCCTTATATTTTGCAGATGGCCTTTTGGCGACCTAACACGTCGCAGAAACTGTTCCTGCCCCCGGCGCCCAGTGCCAAGGTACCCCACACGGAC
Equus_ferus_caballus_papillomavirus_type_5_complete_genome_NC_020084.1	1203	1309	7519	NODE_10905_length_817_cov_2.027027	399	293	69.725	109	0.093	AACCGCCGAGCCGCCATCTTGGCGCAATTCAAAGACGCTTTCG--GGCCGAGTTTTACAGAACTGACCAGACCCTTTAAAAGCGACAAAACTGTTTGCAGAGATTGGGT
Equus_caballus_papillomavirus_8_strain_NCSU_complete_genome_NC_031756.1	2500	2606	8155	NODE_20391_length_615_cov_1.109665	310	416	81.308	107	3.54e-20	TTTTTCAAAGGTTTTGGCAGCGATTAGAGCTAAGTGTGGAGGAGGACGAGGGGGACGATGGAGACCCTCCAGCGCCGTTTAGATGCTGTGCAAGAAGGGCTGATGAA
EcPV9_Equus_caballus_papillomavirus_9_ON989003	6742	6845	7758	NODE_20391_length_615_cov_1.109665	30	133	70.192	104	0.002	GCCCTTATAGATGATGCCACAAGAGCAACGTGGGATTATATAGACACAAATCTCAGAAATGCTCTTGATGGGAACCCTATATCCCTAGATGTGAAGCACAGGGC
EcPV9_Equus_caballus_papillomavirus_9_ON989004	6743	6846	7760	NODE_20391_length_615_cov_1.109665	30	133	70.192	104	0.002	GCCCTTATAGATGATGCCACAAGAGCAACGTGGGATTATATAGACACAAATCTCAGAAATGCTCTTGATGGGAACCCTATATCCCTAGATGTGAAGCACAGGGC
Equus_caballus_papillomavirus_9_strain_complete_genome_SW_MN117918.1	2795	2898	7656	NODE_20391_length_615_cov_1.109665	30	133	70.192	104	0.002	GCCCTTATAGATGATGCCACAAGAGCAACGTGGGATTATATAGACACAAATCTCAGAAATGCTCTTGATGGGAACCCTATATCCCTAGATGTGAAGCACAGGGC
Equus_caballus_papillomavirus_1_strain_150904_complete_genome_MF288893.1	2407	2507	7613	NODE_70378_length_356_cov_0.706093	119	19	78.431	102	1.31e-12	AAAATTGGAAATCTCTCTTTAAAAGGTTGTGGCAGCGC-TTAGAATTGAGTGACCAGGAGGACGAGGGAGACGATGGAGAACCTACACAGGGCTTTAGATGC
Equus_caballus_papillomavirus_type_1_complete_genome_AF498323.1	2407	2507	7610	NODE_70378_length_356_cov_0.706093	119	19	78.431	102	1.31e-12	AAAATTGGAAATCTCTCTTTAAAAGGTTGTGGCAGCGC-TTAGAATTGAGTGACCAGGAGGACGAGGGAGACGATGGAGAACCTACACAGGGCTTTAGATGC
Equus_caballus_papillomavirus_type_1_complete_genome_NC_003748.1	2407	2507	7610	NODE_70378_length_356_cov_0.706093	119	19	78.431	102	1.31e-12	AAAATTGGAAATCTCTCTTTAAAAGGTTGTGGCAGCGC-TTAGAATTGAGTGACCAGGAGGACGAGGGAGACGATGGAGAACCTACACAGGGCTTTAGATGC
EcPV2_Equus_caballus_papillomavirus_2_ON942231	2241	2342	7803	NODE_63930_length_370_cov_1.017065	306	205	73.529	102	1.04e-07	GTTCATTACTGCCCTGAAAGACTTTTTCAAAGGTACCCCCAAAAGAAACTGCATTCTGTTTTCGGGGCCCCCAAACACTGGAAAGTCAGCCTTTACTATGAG
EcPV2_Equus_caballus_papillomavirus_2_ON989000	2241	2342	7803	NODE_63930_length_370_cov_1.017065	306	205	73.529	102	1.04e-07	GTTCATTACTGCCCTGAAAGACTTTTTCAAAGGTACCCCCAAAAGAAACTGCATTCTGTTTTCGGGGCCCCCAAACACTGGAAAGTCAGCCTTTACTATGAG
Equine_papillomavirus_2_isolate_Zurich_2009_HM461973.1_complete_genome	2241	2342	7803	NODE_63930_length_370_cov_1.017065	306	205	73.529	102	1.04e-07	GTTCATTACTGCCCTGAAAGACTTTTTCAAAGGTACCCCCAAAAGAAACTGCATTCTGTTTTCGGGGCCCCCAAACACTGGAAAGTCAGCCTTTACTATGAG
Equine_papillomavirus_2_complete_genome_EU503122.1	2240	2341	7802	NODE_63930_length_370_cov_1.017065	306	205	73.529	102	1.04e-07	GTTCATTACTGCCCTGAAAGACTTTTTCAAAGGTACCCCCAAAAGAAACTGCATTCTGTTTTCGGGGCCCCCAAACACTGGAAAGTCAGCCTTTACTATGAG
Equus_caballus_papillomavirus_2_isolate_XJ-ks1391_MW410986.1__complete_genome	2240	2341	7802	NODE_63930_length_370_cov_1.017065	306	205	73.529	102	1.04e-07	GTTCATTACTGCCCTGAAAGACTTTTTCAAAGGTACCCCCAAAAGAAACTGCATTCTGTTTTCGGGGCCCCCAAACACTGGAAAGTCAGCCTTTACTATGAG

## Sheet: Replicate2
Query	qstart	qend	qlen	subject	sstart send		pident	len	evalue	seq
EcPV2_Equus_caballus_papillomavirus_2_ON989001	5601	7080	7800	NODE_467_length_7607_cov_16.015890	1421	2879	66.266	1497	1.11e-106	GGCCTGTATGACCTGCACCCCAGCTTGCACCCTAGACGCAGGCGCAAACGCAGGCGTTCC---TTCTGTTTTGCAGATGGCAGTGTGGACACAAAACAAGCAGAAGCTTTTTCTGCCTCCGCCGCCTGTTACTAGAGTCCCTAACACAGATGAGTATGTCGTGCGACACAACATATTTTACCATGGTAACAGTGACCGACTGCTTATGGTCGGCCACCCTTTCTTTCCTGTGAAGAGTGGCA---ACA---TAGATGTTCCTAAGGTGTCTGCAAATCAATTCAGGGTCTTTAAGGTGCTTCTGCCTGACCCTAATAAGTTTGCTCTGGCCGACCCTGACTTATACAACCCGGAGACGGGCCGCCTGGTATGGGCCCTAAAGGGCTTGGAGGTTAGCAG…
EcPV9_Equus_caballus_papillomavirus_9_ON989003	2367	3839	7758	NODE_467_length_7607_cov_16.015890	1416	2870	67.114	1490	3.85e-125	TCAGTGGCCTGTATGACCTGCACCCCAGCTTGCACCCTAGACGCAGGCGCAAACGCAGGCGTTCCTTCTGTTTTGCAGATGGCAGTGTGGACACAAAACAAGCAGAAGCTTTTTCTGCCTCCGCCGCCTGTTACTAGAGTCCCTAACACAGATGAGTATGTCGTGCGACACAACATATTTTACCATGGTAACAGTGACCGACTGCTTATGGTCGGCCACCCTTTCTTTCCTGTGAAGAGTGG------CAACATAGATGTTCCTAAGGTGTCTGCAAATCAATTCAGGGTCTTTAAGGTGCTTCTGCCTGACCCTAATAAGTTTGCTCTGGCCGACCCTGACTTATACAACCCGGAGACGGGCCGCCTGGTATGGGCCCTAAAGGGCTTGGAGGTTAGC…
EcPV9_Equus_caballus_papillomavirus_9_ON989004	2368	3840	7760	NODE_467_length_7607_cov_16.015890	1416	2870	67.114	1490	3.85e-125	TCAGTGGCCTGTATGACCTGCACCCCAGCTTGCACCCTAGACGCAGGCGCAAACGCAGGCGTTCCTTCTGTTTTGCAGATGGCAGTGTGGACACAAAACAAGCAGAAGCTTTTTCTGCCTCCGCCGCCTGTTACTAGAGTCCCTAACACAGATGAGTATGTCGTGCGACACAACATATTTTACCATGGTAACAGTGACCGACTGCTTATGGTCGGCCACCCTTTCTTTCCTGTGAAGAGTGG------CAACATAGATGTTCCTAAGGTGTCTGCAAATCAATTCAGGGTCTTTAAGGTGCTTCTGCCTGACCCTAATAAGTTTGCTCTGGCCGACCCTGACTTATACAACCCGGAGACGGGCCGCCTGGTATGGGCCCTAAAGGGCTTGGAGGTTAGC…
Equus_caballus_papillomavirus_9_strain_complete_genome_SW_MN117918.1	6076	7548	7656	NODE_467_length_7607_cov_16.015890	1416	2870	67.114	1490	3.8e-125	TCAGTGGCCTGTATGACCTGCACCCCAGCTTGCACCCTAGACGCAGGCGCAAACGCAGGCGTTCCTTCTGTTTTGCAGATGGCAGTGTGGACACAAAACAAGCAGAAGCTTTTTCTGCCTCCGCCGCCTGTTACTAGAGTCCCTAACACAGATGAGTATGTCGTGCGACACAACATATTTTACCATGGTAACAGTGACCGACTGCTTATGGTCGGCCACCCTTTCTTTCCTGTGAAGAGTGG------CAACATAGATGTTCCTAAGGTGTCTGCAAATCAATTCAGGGTCTTTAAGGTGCTTCTGCCTGACCCTAATAAGTTTGCTCTGGCCGACCCTGACTTATACAACCCGGAGACGGGCCGCCTGGTATGGGCCCTAAAGGGCTTGGAGGTTAGC…
Equus_ferus_caballus_papillomavirus_type_4_complete_genome_NC_020085.1	5393	6820	7554	NODE_467_length_7607_cov_16.015890	1458	2879	65.078	1469	3.52e-62	GCAGGCGCAAACGCAGGCGTTCCTTCTGTTTTGCAGATGGCAGTGTGGACACAAAACAAGCAGAAGCTTTTTCTGCCTCCGCCGCCTGTTACTAGAGTCCCTAACACAGATGAGTATGTCGTGCGACACAACATATTTTACCATGGTAACAGTGACCGACTGCTTA-TG---GTCGGCCACCC-TTTCTTTCCTGTGAAGAGTGGCAACATAGATGTTCCTAAGGTGTCTGCAAATCAATTCAGGGTCTTTAAGGTGCTTCTGCCTGACCCTAATAAGTTTGCTCTGGCCGACCCTGACTTATACAACCCGGAGACGGGCCGCCTGGTATGGGCCCTAAAGGGCTTGGAGGTTAGCAGGGGCCAGCCCCTGGGCATAGGTGTCACAGGTAACCCCCTGT…
Equus_ferus_caballus_papillomavirus_type_5_complete_genome_NC_020084.1	5382	6803	7519	NODE_467_length_7607_cov_16.015890	1458	2879	64.859	1457	1.07e-68	GCAGGCGCAAACGCAGGCGTTCCTTCTGTTTTGCAGATGGCAGTGTGGACACAAAACAAGCAGAAGCTTTTTCTGCCTCCGCCGCCTGTTACTAGAGTCCCTAACACAGATGAGTATGTCGTGCGACACAACATATTTTACCATGGTAACAGTGACCGACTGCTTATGGTCGGCCACCCTTTCTTTCCTGTGAAGAGTGGCAACATAGATGTTCCTAAGGTGTCTGCAAATCAATTCAGGGTCTTTAAGGTGCTTCTGCCTGACCCTAATAAGTTTGCTCTGGCCGACCCTGACTTATACAACCCGGAGACGGGCCGCCTGGTATGGGCCCTAAAGGGCTTGGAGGTTAGCAGGGGCCAGCCCCTGGGCATAGGTGTCACAGGTAACCCCCTGTTTAAC…
EcPV2_Equus_caballus_papillomavirus_2_ON942231	5604	6966	7803	NODE_467_length_7607_cov_16.015890	1421	2762	66.788	1376	1.11e-106	GGCCTGTATGACCTGCACCCCAGCTTGCACCCTAGACGCAGGCGCAAACGCAGGCGTTCC---TTCTGTTTTGCAGATGGCAGTGTGGACACAAAACAAGCAGAAGCTTTTTCTGCCTCCGCCGCCTGTTACTAGAGTCCCTAACACAGATGAGTATGTCGTGCGACACAACATATTTTACCATGGTAACAGTGACCGACTGCTTATGGTCGGCCACCCTTTCTTTCCTGTGAAGAGTGGCA---ACA---TAGATGTTCCTAAGGTGTCTGCAAATCAATTCAGGGTCTTTAAGGTGCTTCTGCCTGACCCTAATAAGTTTGCTCTGGCCGACCCTGACTTATACAACCCGGAGACGGGCCGCCTGGTATGGGCCCTAAAGGGCTTGGAGGTTAGCAG…
EcPV2_Equus_caballus_papillomavirus_2_ON942232	5598	6960	7797	NODE_467_length_7607_cov_16.015890	1421	2762	66.715	1376	4.72e-105	GGCCTGTATGACCTGCACCCCAGCTTGCACCCTAGACGCAGGCGCAAACGCAGGCGTTCC---TTCTGTTTTGCAGATGGCAGTGTGGACACAAAACAAGCAGAAGCTTTTTCTGCCTCCGCCGCCTGTTACTAGAGTCCCTAACACAGATGAGTATGTCGTGCGACACAACATATTTTACCATGGTAACAGTGACCGACTGCTTATGGTCGGCCACCCTTTCTTTCCTGTGAAGAGTGGCA---ACA---TAGATGTTCCTAAGGTGTCTGCAAATCAATTCAGGGTCTTTAAGGTGCTTCTGCCTGACCCTAATAAGTTTGCTCTGGCCGACCCTGACTTATACAACCCGGAGACGGGCCGCCTGGTATGGGCCCTAAAGGGCTTGGAGGTTAGCAG…
EcPV2_Equus_caballus_papillomavirus_2_ON942233	5598	6960	7797	NODE_467_length_7607_cov_16.015890	1421	2762	66.715	1376	4.72e-105	GGCCTGTATGACCTGCACCCCAGCTTGCACCCTAGACGCAGGCGCAAACGCAGGCGTTCC---TTCTGTTTTGCAGATGGCAGTGTGGACACAAAACAAGCAGAAGCTTTTTCTGCCTCCGCCGCCTGTTACTAGAGTCCCTAACACAGATGAGTATGTCGTGCGACACAACATATTTTACCATGGTAACAGTGACCGACTGCTTATGGTCGGCCACCCTTTCTTTCCTGTGAAGAGTGGCA---ACA---TAGATGTTCCTAAGGTGTCTGCAAATCAATTCAGGGTCTTTAAGGTGCTTCTGCCTGACCCTAATAAGTTTGCTCTGGCCGACCCTGACTTATACAACCCGGAGACGGGCCGCCTGGTATGGGCCCTAAAGGGCTTGGAGGTTAGCAG…
EcPV2_Equus_caballus_papillomavirus_2_ON989000	5604	6966	7803	NODE_467_length_7607_cov_16.015890	1421	2762	66.86	1376	9.12e-108	GGCCTGTATGACCTGCACCCCAGCTTGCACCCTAGACGCAGGCGCAAACGCAGGCGTTCC---TTCTGTTTTGCAGATGGCAGTGTGGACACAAAACAAGCAGAAGCTTTTTCTGCCTCCGCCGCCTGTTACTAGAGTCCCTAACACAGATGAGTATGTCGTGCGACACAACATATTTTACCATGGTAACAGTGACCGACTGCTTATGGTCGGCCACCCTTTCTTTCCTGTGAAGAGTGGCA---ACA---TAGATGTTCCTAAGGTGTCTGCAAATCAATTCAGGGTCTTTAAGGTGCTTCTGCCTGACCCTAATAAGTTTGCTCTGGCCGACCCTGACTTATACAACCCGGAGACGGGCCGCCTGGTATGGGCCCTAAAGGGCTTGGAGGTTAGCAG…
EcPV2_Equus_caballus_papillomavirus_2_ON989002	5598	6960	7797	NODE_467_length_7607_cov_16.015890	1421	2762	66.715	1376	4.72e-105	GGCCTGTATGACCTGCACCCCAGCTTGCACCCTAGACGCAGGCGCAAACGCAGGCGTTCC---TTCTGTTTTGCAGATGGCAGTGTGGACACAAAACAAGCAGAAGCTTTTTCTGCCTCCGCCGCCTGTTACTAGAGTCCCTAACACAGATGAGTATGTCGTGCGACACAACATATTTTACCATGGTAACAGTGACCGACTGCTTATGGTCGGCCACCCTTTCTTTCCTGTGAAGAGTGGCA---ACA---TAGATGTTCCTAAGGTGTCTGCAAATCAATTCAGGGTCTTTAAGGTGCTTCTGCCTGACCCTAATAAGTTTGCTCTGGCCGACCCTGACTTATACAACCCGGAGACGGGCCGCCTGGTATGGGCCCTAAAGGGCTTGGAGGTTAGCAG…
Equine_papillomavirus_2_complete_genome_EU503122.1	5603	6965	7802	NODE_467_length_7607_cov_16.015890	1421	2762	66.86	1376	9.12e-108	GGCCTGTATGACCTGCACCCCAGCTTGCACCCTAGACGCAGGCGCAAACGCAGGCGTTCC---TTCTGTTTTGCAGATGGCAGTGTGGACACAAAACAAGCAGAAGCTTTTTCTGCCTCCGCCGCCTGTTACTAGAGTCCCTAACACAGATGAGTATGTCGTGCGACACAACATATTTTACCATGGTAACAGTGACCGACTGCTTATGGTCGGCCACCCTTTCTTTCCTGTGAAGAGTGGCA---ACA---TAGATGTTCCTAAGGTGTCTGCAAATCAATTCAGGGTCTTTAAGGTGCTTCTGCCTGACCCTAATAAGTTTGCTCTGGCCGACCCTGACTTATACAACCCGGAGACGGGCCGCCTGGTATGGGCCCTAAAGGGCTTGGAGGTTAGCAG…
Equine_papillomavirus_2_complete_genome_NC_012123.1	5603	6965	7802	NODE_467_length_7607_cov_16.015890	1421	2762	66.86	1376	9.12e-108	GGCCTGTATGACCTGCACCCCAGCTTGCACCCTAGACGCAGGCGCAAACGCAGGCGTTCC---TTCTGTTTTGCAGATGGCAGTGTGGACACAAAACAAGCAGAAGCTTTTTCTGCCTCCGCCGCCTGTTACTAGAGTCCCTAACACAGATGAGTATGTCGTGCGACACAACATATTTTACCATGGTAACAGTGACCGACTGCTTATGGTCGGCCACCCTTTCTTTCCTGTGAAGAGTGGCA---ACA---TAGATGTTCCTAAGGTGTCTGCAAATCAATTCAGGGTCTTTAAGGTGCTTCTGCCTGACCCTAATAAGTTTGCTCTGGCCGACCCTGACTTATACAACCCGGAGACGGGCCGCCTGGTATGGGCCCTAAAGGGCTTGGAGGTTAGCAG…
Equine_papillomavirus_2_isolate_Zurich_2009_HM461973.1_complete_genome	5604	6966	7803	NODE_467_length_7607_cov_16.015890	1421	2762	66.642	1376	5.75e-104	GGCCTGTATGACCTGCACCCCAGCTTGCACCCTAGACGCAGGCGCAAACGCAGGCGTTCC---TTCTGTTTTGCAGATGGCAGTGTGGACACAAAACAAGCAGAAGCTTTTTCTGCCTCCGCCGCCTGTTACTAGAGTCCCTAACACAGATGAGTATGTCGTGCGACACAACATATTTTACCATGGTAACAGTGACCGACTGCTTATGGTCGGCCACCCTTTCTTTCCTGTGAAGAGTGGCA---ACA---TAGATGTTCCTAAGGTGTCTGCAAATCAATTCAGGGTCTTTAAGGTGCTTCTGCCTGACCCTAATAAGTTTGCTCTGGCCGACCCTGACTTATACAACCCGGAGACGGGCCGCCTGGTATGGGCCCTAAAGGGCTTGGAGGTTAGCAG…
Equus_caballus_papillomavirus_2_isolate_XJ-ks1391_MW410986.1__complete_genome	5603	6965	7802	NODE_467_length_7607_cov_16.015890	1421	2762	66.86	1376	9.12e-108	GGCCTGTATGACCTGCACCCCAGCTTGCACCCTAGACGCAGGCGCAAACGCAGGCGTTCC---TTCTGTTTTGCAGATGGCAGTGTGGACACAAAACAAGCAGAAGCTTTTTCTGCCTCCGCCGCCTGTTACTAGAGTCCCTAACACAGATGAGTATGTCGTGCGACACAACATATTTTACCATGGTAACAGTGACCGACTGCTTATGGTCGGCCACCCTTTCTTTCCTGTGAAGAGTGGCA---ACA---TAGATGTTCCTAAGGTGTCTGCAAATCAATTCAGGGTCTTTAAGGTGCTTCTGCCTGACCCTAATAAGTTTGCTCTGGCCGACCCTGACTTATACAACCCGGAGACGGGCCGCCTGGTATGGGCCCTAAAGGGCTTGGAGGTTAGCAG…
EcPV9_Equus_caballus_papillomavirus_9_ON989003	6226	7370	7758	NODE_467_length_7607_cov_16.015890	5318	6462	66.175	1153	2.28e-77	CAACAGACTGAGGAGGCGGTCAAATTTGACCTGTCAGACATGATACAGTGGGCGCTGGACAATGACATAACTGAGGAGAGCAAATTGGCATATGGGTACGCCCTCCTGGCCGAGAGCGACCCCAATGCAGCCGCCTTCCTGTCCTCCAACAACCAGGCAAAACACGTGCGTGACGCGGCCACTATGGTCCGCCATTACAAGCGGGCACAGATGCTGACCATGTCAATGTCCGCATGGGTGCACAGGCGGTGTGAGGCGGTGGAG-GAGCAAGGG-GACTGGCGACCAATTATTTATTTTCTGAAATATCAGAATGTGGAAATTGCTGCATTTTTGCAGTGCCTCAAACAGTTCTTTAAAGGGGTCCCCAAAAGAAATTGTCTAGTAATCCAGGGACCAC…
EcPV9_Equus_caballus_papillomavirus_9_ON989004	6227	7371	7760	NODE_467_length_7607_cov_16.015890	5318	6462	66.175	1153	2.28e-77	CAACAGACTGAGGAGGCGGTCAAATTTGACCTGTCAGACATGATACAGTGGGCGCTGGACAATGACATAACTGAGGAGAGCAAATTGGCATATGGGTACGCCCTCCTGGCCGAGAGCGACCCCAATGCAGCCGCCTTCCTGTCCTCCAACAACCAGGCAAAACACGTGCGTGACGCGGCCACTATGGTCCGCCATTACAAGCGGGCACAGATGCTGACCATGTCAATGTCCGCATGGGTGCACAGGCGGTGTGAGGCGGTGGAG-GAGCAAGGG-GACTGGCGACCAATTATTTATTTTCTGAAATATCAGAATGTGGAAATTGCTGCATTTTTGCAGTGCCTCAAACAGTTCTTTAAAGGGGTCCCCAAAAGAAATTGTCTAGTAATCCAGGGACCAC…
Equus_caballus_papillomavirus_9_strain_complete_genome_SW_MN117918.1	2279	3423	7656	NODE_467_length_7607_cov_16.015890	5318	6462	66.175	1153	2.25e-77	CAACAGACTGAGGAGGCGGTCAAATTTGACCTGTCAGACATGATACAGTGGGCGCTGGACAATGACATAACTGAGGAGAGCAAATTGGCATATGGGTACGCCCTCCTGGCCGAGAGCGACCCCAATGCAGCCGCCTTCCTGTCCTCCAACAACCAGGCAAAACACGTGCGTGACGCGGCCACTATGGTCCGCCATTACAAGCGGGCACAGATGCTGACCATGTCAATGTCCGCATGGGTGCACAGGCGGTGTGAGGCGGTGGAG-GAGCAAGGG-GACTGGCGACCAATTATTTATTTTCTGAAATATCAGAATGTGGAAATTGCTGCATTTTTGCAGTGCCTCAAACAGTTCTTTAAAGGGGTCCCCAAAAGAAATTGTCTAGTAATCCAGGGACCAC…
Equine_papillomavirus_type_6_complete_genome_NC_020500.1	1219	2317	7551	NODE_10070_length_1592_cov_3.686402	1117	20	64.343	1119	1.23e-23	TGAACATTTTGCGGTCTAGAAACCGCCGAGCCGCCATCTTGGCGCAATTCAAAGACGCTTTCGGGCCGAGTTTTACAGAACTGACCAGACCCTTTAAAAGCGACAAAACTGTTTGCAGAGATTGGGTCCTGGTTGCAAGCGGCGTGCGGGAGAGAAACTATACTAGCGCGCGT----GTGCAGCTGGAGGGTTACTGTGACTATGTGCAGGGGTCGCTGCGTCCCACTACGCAGTATAG-TATA-GCACTGCTGCTGTGCCAATTCAAGGCCCAGAAAAACAGGGACACAGTGGTAAAGCTGGTAAAGCAACTGCTATGCTGTTCG-GACCTCCAGCTGCTAGCAGAGCCCCCCAAACAGCGCAGCGTGCAAGCCGCCCTGTGGTGGTACAAGGCTAGC…
EcPV2_Equus_caballus_papillomavirus_2_ON942232	1909	2833	7797	NODE_467_length_7607_cov_16.015890	5318	6242	68.71	930	1.11e-87	CAACAGACTGAGGAGGCGGTCAAATTTGACCTGTCAGACATGATACAGTGGGCGCTGGACAATGACATAACTGAGGAGAGCAAATTGGCATATGGGTACGCCCTCCTGGCCGAGAGCGACCCCAATGCAGCCGCCTTCCTGTCCTCCAACAACCAGGCAAAACACGTGCGTGACGCGGCCACTATGGTCCGCCATTACAAGCGGGCACAGATGCTGACCATGTCAATGTCCGCATGGGTGCACAGGCGGTGTGAGGCGGTGGAGGAGCAAGGGGACTGGCGACCAATTATTTATTTTCTGAAATATCAGAATGTGGAAATTGCTGCATTTTTGCAGTGCCTCAAACAGTTCTTTAAAGGGGTCCCCAAAAGAAATTGTCTAGTAATCCAGGGACCACCA…
EcPV2_Equus_caballus_papillomavirus_2_ON942233	1909	2833	7797	NODE_467_length_7607_cov_16.015890	5318	6242	68.71	930	1.11e-87	CAACAGACTGAGGAGGCGGTCAAATTTGACCTGTCAGACATGATACAGTGGGCGCTGGACAATGACATAACTGAGGAGAGCAAATTGGCATATGGGTACGCCCTCCTGGCCGAGAGCGACCCCAATGCAGCCGCCTTCCTGTCCTCCAACAACCAGGCAAAACACGTGCGTGACGCGGCCACTATGGTCCGCCATTACAAGCGGGCACAGATGCTGACCATGTCAATGTCCGCATGGGTGCACAGGCGGTGTGAGGCGGTGGAGGAGCAAGGGGACTGGCGACCAATTATTTATTTTCTGAAATATCAGAATGTGGAAATTGCTGCATTTTTGCAGTGCCTCAAACAGTTCTTTAAAGGGGTCCCCAAAAGAAATTGTCTAGTAATCCAGGGACCACCA…
EcPV2_Equus_caballus_papillomavirus_2_ON989002	1909	2833	7797	NODE_467_length_7607_cov_16.015890	5318	6242	68.71	930	1.11e-87	CAACAGACTGAGGAGGCGGTCAAATTTGACCTGTCAGACATGATACAGTGGGCGCTGGACAATGACATAACTGAGGAGAGCAAATTGGCATATGGGTACGCCCTCCTGGCCGAGAGCGACCCCAATGCAGCCGCCTTCCTGTCCTCCAACAACCAGGCAAAACACGTGCGTGACGCGGCCACTATGGTCCGCCATTACAAGCGGGCACAGATGCTGACCATGTCAATGTCCGCATGGGTGCACAGGCGGTGTGAGGCGGTGGAGGAGCAAGGGGACTGGCGACCAATTATTTATTTTCTGAAATATCAGAATGTGGAAATTGCTGCATTTTTGCAGTGCCTCAAACAGTTCTTTAAAGGGGTCCCCAAAAGAAATTGTCTAGTAATCCAGGGACCACCA…
EcPV2_Equus_caballus_papillomavirus_2_ON942231	1915	2839	7803	NODE_467_length_7607_cov_16.015890	5318	6242	68.245	929	7.02e-84	CAACAGACTGAGGAGGCGGTCAAATTTGACCTGTCAGACATGATACAGTGGGCGCTGGACAATGACATAACTGAGGAGAGCAAATTGGCATATGGGTACGCCCTCCTGGCCGAGAGCGACCCCAATGCAGCCGCCTTCCTGTCCTCCAACAACCAGGCAAAACACGTGCGTGACGCGGCCACTATGGTCCGCCATTACAAGCGGGCACAGATGCTGACCATGTCAATGTCCGCATGGGTGCACAGGCGGTGTGAGGCGGTGGAGGAGCAAGGGGACTGGCGACCAATTATTTATTTTCTGAAATATCAGAATGTGGAAATTGCTGCATTTTTGCAGTGCCTCAAACAGTTCTTTAAAGGGGTCCCCAAAAGAAATTGTCTAGTAATCCAGGGACCACCA…
EcPV2_Equus_caballus_papillomavirus_2_ON989000	1915	2839	7803	NODE_467_length_7607_cov_16.015890	5318	6242	68.245	929	7.02e-84	CAACAGACTGAGGAGGCGGTCAAATTTGACCTGTCAGACATGATACAGTGGGCGCTGGACAATGACATAACTGAGGAGAGCAAATTGGCATATGGGTACGCCCTCCTGGCCGAGAGCGACCCCAATGCAGCCGCCTTCCTGTCCTCCAACAACCAGGCAAAACACGTGCGTGACGCGGCCACTATGGTCCGCCATTACAAGCGGGCACAGATGCTGACCATGTCAATGTCCGCATGGGTGCACAGGCGGTGTGAGGCGGTGGAGGAGCAAGGGGACTGGCGACCAATTATTTATTTTCTGAAATATCAGAATGTGGAAATTGCTGCATTTTTGCAGTGCCTCAAACAGTTCTTTAAAGGGGTCCCCAAAAGAAATTGTCTAGTAATCCAGGGACCACCA…
EcPV2_Equus_caballus_papillomavirus_2_ON989001	1912	2836	7800	NODE_467_length_7607_cov_16.015890	5318	6242	68.461	929	1.35e-86	CAACAGACTGAGGAGGCGGTCAAATTTGACCTGTCAGACATGATACAGTGGGCGCTGGACAATGACATAACTGAGGAGAGCAAATTGGCATATGGGTACGCCCTCCTGGCCGAGAGCGACCCCAATGCAGCCGCCTTCCTGTCCTCCAACAACCAGGCAAAACACGTGCGTGACGCGGCCACTATGGTCCGCCATTACAAGCGGGCACAGATGCTGACCATGTCAATGTCCGCATGGGTGCACAGGCGGTGTGAGGCGGTGGAGGAGCAAGGGGACTGGCGACCAATTATTTATTTTCTGAAATATCAGAATGTGGAAATTGCTGCATTTTTGCAGTGCCTCAAACAGTTCTTTAAAGGGGTCCCCAAAAGAAATTGTCTAGTAATCCAGGGACCACCA…
Equine_papillomavirus_2_complete_genome_EU503122.1	1914	2838	7802	NODE_467_length_7607_cov_16.015890	5318	6242	68.245	929	7.02e-84	CAACAGACTGAGGAGGCGGTCAAATTTGACCTGTCAGACATGATACAGTGGGCGCTGGACAATGACATAACTGAGGAGAGCAAATTGGCATATGGGTACGCCCTCCTGGCCGAGAGCGACCCCAATGCAGCCGCCTTCCTGTCCTCCAACAACCAGGCAAAACACGTGCGTGACGCGGCCACTATGGTCCGCCATTACAAGCGGGCACAGATGCTGACCATGTCAATGTCCGCATGGGTGCACAGGCGGTGTGAGGCGGTGGAGGAGCAAGGGGACTGGCGACCAATTATTTATTTTCTGAAATATCAGAATGTGGAAATTGCTGCATTTTTGCAGTGCCTCAAACAGTTCTTTAAAGGGGTCCCCAAAAGAAATTGTCTAGTAATCCAGGGACCACCA…
Equine_papillomavirus_2_complete_genome_NC_012123.1	1914	2838	7802	NODE_467_length_7607_cov_16.015890	5318	6242	68.245	929	7.02e-84	CAACAGACTGAGGAGGCGGTCAAATTTGACCTGTCAGACATGATACAGTGGGCGCTGGACAATGACATAACTGAGGAGAGCAAATTGGCATATGGGTACGCCCTCCTGGCCGAGAGCGACCCCAATGCAGCCGCCTTCCTGTCCTCCAACAACCAGGCAAAACACGTGCGTGACGCGGCCACTATGGTCCGCCATTACAAGCGGGCACAGATGCTGACCATGTCAATGTCCGCATGGGTGCACAGGCGGTGTGAGGCGGTGGAGGAGCAAGGGGACTGGCGACCAATTATTTATTTTCTGAAATATCAGAATGTGGAAATTGCTGCATTTTTGCAGTGCCTCAAACAGTTCTTTAAAGGGGTCCCCAAAAGAAATTGTCTAGTAATCCAGGGACCACCA…
Equine_papillomavirus_2_isolate_Zurich_2009_HM461973.1_complete_genome	1915	2839	7803	NODE_467_length_7607_cov_16.015890	5318	6242	68.245	929	7.02e-84	CAACAGACTGAGGAGGCGGTCAAATTTGACCTGTCAGACATGATACAGTGGGCGCTGGACAATGACATAACTGAGGAGAGCAAATTGGCATATGGGTACGCCCTCCTGGCCGAGAGCGACCCCAATGCAGCCGCCTTCCTGTCCTCCAACAACCAGGCAAAACACGTGCGTGACGCGGCCACTATGGTCCGCCATTACAAGCGGGCACAGATGCTGACCATGTCAATGTCCGCATGGGTGCACAGGCGGTGTGAGGCGGTGGAGGAGCAAGGGGACTGGCGACCAATTATTTATTTTCTGAAATATCAGAATGTGGAAATTGCTGCATTTTTGCAGTGCCTCAAACAGTTCTTTAAAGGGGTCCCCAAAAGAAATTGTCTAGTAATCCAGGGACCACCA…
Equus_caballus_papillomavirus_2_isolate_XJ-ks1391_MW410986.1__complete_genome	1914	2838	7802	NODE_467_length_7607_cov_16.015890	5318	6242	68.245	929	7.02e-84	CAACAGACTGAGGAGGCGGTCAAATTTGACCTGTCAGACATGATACAGTGGGCGCTGGACAATGACATAACTGAGGAGAGCAAATTGGCATATGGGTACGCCCTCCTGGCCGAGAGCGACCCCAATGCAGCCGCCTTCCTGTCCTCCAACAACCAGGCAAAACACGTGCGTGACGCGGCCACTATGGTCCGCCATTACAAGCGGGCACAGATGCTGACCATGTCAATGTCCGCATGGGTGCACAGGCGGTGTGAGGCGGTGGAGGAGCAAGGGGACTGGCGACCAATTATTTATTTTCTGAAATATCAGAATGTGGAAATTGCTGCATTTTTGCAGTGCCTCAAACAGTTCTTTAAAGGGGTCCCCAAAAGAAATTGTCTAGTAATCCAGGGACCACCA…
Equus_ferus_caballus_papillomavirus_type_7_complete_genome_NC_020501.1	5321	6148	7619	NODE_18725_length_1155_cov_2.279091	996	178	64.081	838	5.64e-28	CGCAAACGTGGGGACCCCTTATATTTTGCAGATGGCCTTTTGGCGACCTAACACGTCGCAGAAACTGTTCCTGCCCCCGGCGCCCAGTGCCAAGGTACCCCACACGGACACCTATGTTACACGGACGTCGCTGTATTATTATGCCACCAGTGAGCGCCTCCTCACTGTAGGCAACCCCTACTATGAGGTTGGGGATGGTGCCTC------CAAGATT------CCTAAGGTTTCTCCCTTTCAGTATAGGTCTTTTAGGGTCTCTTTACCGGACCCTAATCGCTTTGCATTTCCGGAGAGCGGGTTTTTCAATCCTGATAAGGAGAGGCTGGTATGGGCCCTCACAGGTATGGAGGTGTCCCGGGGTCAGCCATTGGGTATTGGGGTTACAGGCCACAT…
Equine_papillomavirus_3_complete_genome_NC_017862.1	5275	6062	7582	NODE_18725_length_1155_cov_2.279091	998	211	63.354	805	6.4e-21	GGCGCAAACGTGGGGACCCCTTATATTTTGCAGATGGCCTTTTGGCGACCTAACACGTCGCAGAAACTGTTCCTGCCCCCGGCGCCCAGTGCCAAGGTACCCCACACGGACACCTATGTTACACGGACGTCGCTGTATTATTATGCCACCAGTGAGCGCCTCCTCACTGTAGGCAACCCCTACTATGAGGTTGGGGATGGTGCCTC------CAAG------ATTCCTAAGGTTTCTCCCTTTCAGTATAGGTCTTTTAGGGTCTCTTTACCGGACCCTAATCGCTTTGCATTTCCGGAGAGCGGGTTTTTCAATCCTGATAAGGAGAGGCTGGTATGGGCCCTCACAGGTATGGAGGTGTCCCGGGGTCAGCCATTGGGTATTGGGGTTACAGGCCAC…
Equine_papillomavirus_3_isolate_Haflinger_complete_genome_GU384895.1	5275	6062	7582	NODE_18725_length_1155_cov_2.279091	998	211	63.354	805	6.4e-21	GGCGCAAACGTGGGGACCCCTTATATTTTGCAGATGGCCTTTTGGCGACCTAACACGTCGCAGAAACTGTTCCTGCCCCCGGCGCCCAGTGCCAAGGTACCCCACACGGACACCTATGTTACACGGACGTCGCTGTATTATTATGCCACCAGTGAGCGCCTCCTCACTGTAGGCAACCCCTACTATGAGGTTGGGGATGGTGCCTC------CAAG------ATTCCTAAGGTTTCTCCCTTTCAGTATAGGTCTTTTAGGGTCTCTTTACCGGACCCTAATCGCTTTGCATTTCCGGAGAGCGGGTTTTTCAATCCTGATAAGGAGAGGCTGGTATGGGCCCTCACAGGTATGGAGGTGTCCCGGGGTCAGCCATTGGGTATTGGGGTTACAGGCCAC…
Equine_papillomavirus_type_6_complete_genome_NC_020500.1	5298	6095	7551	NODE_18725_length_1155_cov_2.279091	996	211	65.38	803	1.23e-42	CGCAAACGTGGGGACCCCTTATATTTTGCAGATGGCCTTTTGGCGACCTAACACGTCGCAGAAACTGTTCCTGCCCCCGGCGCCCAGTGCCAAGGTACCCCACACGGACACCTATGTTACACGGACGTCGCTGTATTATTATGCCACCAGTGAGCGCCTCCTCACTGTAGGCAACCCCTACTATG------------AGGTTGGGGATGGTGCCTCCAAGATTCCTAAGGTTTCTCCCTTTCAGTATAGGTCTTTTAGGGTCTCTTTACCGGACCCTAATCGCTTTGCATTTCCGGAGAGCGGGTTTTTCAATCCTGATAAGGAGAGGCTGGTATGGGCCCTCACAGGTATGGAGGTGTCCCGGGGTCAGCCATTGGGTATTGGGGTTACAGGCCACAT…
Equus_caballus_papillomavirus_1_isolate_G2_complete_genome_MN164462.1	5310	6021	7611	NODE_467_length_7607_cov_16.015890	1590	2280	63.237	729	2.4e-07	ATATTTTACCATGGTAACAGTGACCGACTGCTTATGGTCGGCCACCCTTTCTTTCCTGTGAAGAGTGG-------CAA--CATAGATGTTCCTAAGGTGTCTGCAAATCAATTCAGGGTCTTTAAGGTGCTTCTGCCTGACCCTAATAAGTTTGCTCTGGCCGACCCTGACTTATACAACCCGGAGACGGGCCGCCTGGTATGGGCCCTAAAGGGCTTGGAGGTTAGCAGGGGCCAGCCCCT-GGGCAT-AGGTGTCACAGGTAACCCCCTGTTTAACAAAAAGAATGATGTTGAAAACCCTAGCAAGCTA-----CAGGG---GGCA--GGTGCCAAGGATGACAGGGTGAACATGGGCTTTGATGTGAAGCAACACCAGCTGCTGCTGGTGGGTTGC…
Equus_caballus_papillomavirus_type_1_complete_genome_AF498323.1	5310	6021	7610	NODE_467_length_7607_cov_16.015890	1590	2280	64.06	729	1.42e-16	ATATTTTACCATGGTAACAGTGACCGACTGCTTATGGTCGGCCACCCTTTCTTTCCTGTGAAGAGTGG-------CAA--CATAGATGTTCCTAAGGTGTCTGCAAATCAATTCAGGGTCTTTAAGGTGCTTCTGCCTGACCCTAATAAGTTTGCTCTGGCCGACCCTGACTTATACAACCCGGAGACGGGCCGCCTGGTATGGGCCCTAAAGGGCTTGGAGGTTAGCAGGGGCCAGCCCCT-GGGCAT-AGGTGTCACAGGTAACCCCCTGTTTAACAAAAAGAATGATGTTGAAAACCCTAGCAAGCTA-----CAGGG---GGCA--GGTGCCAAGGATGACAGGGTGAACATGGGCTTTGATGTGAAGCAACACCAGCTGCTGCTGGTGGGTTGC…
Equus_caballus_papillomavirus_type_1_complete_genome_NC_003748.1	5310	6021	7610	NODE_467_length_7607_cov_16.015890	1590	2280	64.06	729	1.42e-16	ATATTTTACCATGGTAACAGTGACCGACTGCTTATGGTCGGCCACCCTTTCTTTCCTGTGAAGAGTGG-------CAA--CATAGATGTTCCTAAGGTGTCTGCAAATCAATTCAGGGTCTTTAAGGTGCTTCTGCCTGACCCTAATAAGTTTGCTCTGGCCGACCCTGACTTATACAACCCGGAGACGGGCCGCCTGGTATGGGCCCTAAAGGGCTTGGAGGTTAGCAGGGGCCAGCCCCT-GGGCAT-AGGTGTCACAGGTAACCCCCTGTTTAACAAAAAGAATGATGTTGAAAACCCTAGCAAGCTA-----CAGGG---GGCA--GGTGCCAAGGATGACAGGGTGAACATGGGCTTTGATGTGAAGCAACACCAGCTGCTGCTGGTGGGTTGC…
Equus_caballus_papillomavirus_1_strain_150904_complete_genome_MF288893.1	5313	6024	7613	NODE_467_length_7607_cov_16.015890	1590	2280	64.148	728	3.33e-18	ATATTTTACCATGGTAACAGTGACCGACTGCTTATGGTCGGCCACCCTTTCTTTCCTGTGAAGAGTGG-------CAA--CATAGATGTTCCTAAGGTGTCTGCAAATCAATTCAGGGTCTTTAAGGTGCTTCTGCCTGACCCTAATAAGTTTGCTCTGGCCGACCCTGACTTATACAACCCGGAGACGGGCCGCCTGGTATGGGCCCTAAAGGGCTTGGAGGTTAGCAGGGGCCAGCCCCT-GGGCATAGGTGTCACAGGTAACCCCCTGTTTAACAAAAAGAATGATGTTGAAAACCCTAGCAAGCTA-----CAGGG---GGCA--GGTGCCAAGGATGACAGGGTGAACATGGGCTTTGATGTGAAGCAACACCAGCTGCTGCTGGTGGGTTGCA…
Equus_ferus_caballus_papillomavirus_type_5_complete_genome_NC_020084.1	1863	2571	7519	NODE_467_length_7607_cov_16.015890	5537	6242	64.895	715	1.31e-29	ATGTCAATGTCCGCATGGGTGCACAGGCGGTGTGAGGCGGTGGAGGAGCAAGGGGACTGGCGACCAATTATTTATTTTCTGAAATATCAGAATGTGGAAATTGCTGCATTTTTGCAGTG-CCTCAAACAGTTCTTTAAAGGGGTCCCCAAAAGAAATTGTCTAGTAATCCAGGGACCACCAAACACAGGCAAGTCCACCTTCTGTATGAGCCTCATCAATTTCCTTGCAGGGAAGGTGCTGTCCTTTGTTAATAGCAGGAGCCAGTTCTGGCTTATGCCCCTAGCTGAGACCAAGGTGGCGCTGT-TGGACGATGCAACCATACCTGCCTGGGATTACCTAGACACATTCATGAGGAATGCCATGGACGGGAACCCCATCTGTATAGACCTGAAGCATC…
EcPV2_Equus_caballus_papillomavirus_2_ON942231	4194	4856	7803	NODE_467_length_7607_cov_16.015890	14	667	65.379	673	5.06e-35	AAGCGGCGGCGCCGCGCCGCGGAGGGTGACCTGTACCGAGGGTGCATTATGGGGCAGGACTGCCCGCCGGACATCAAGGCAAAGTTTGAGAACGACACACTTGCAGACCGCTTTCTAAAGTGGGTCAGCTCCTTCCTCTACCTAGGCAACCTGGGTTTCAGCACGGGCAGGGGCAATCC------CAGGTTTGGGTACAGACCTGTGGGGGGCGGGGTAGGCGAGGCGGGTGGGGGGGTGCGGGTCGGGACGCCCATTACGGACGTGTCCCCGGGGGTCACTGTGGAGACGGTGGGGCCCGCGGAGGTGGTCCCAGTAGACAGTTTAAGCCCCTCAGCCCCGGCTGTGGTGCCTGCGGGGGAAGGCACAGGGGGCGCTG----TGGATGTGGAGTTGGT…
EcPV2_Equus_caballus_papillomavirus_2_ON989000	4194	4856	7803	NODE_467_length_7607_cov_16.015890	14	667	65.527	673	4.15e-36	AAGCGGCGGCGCCGCGCCGCGGAGGGTGACCTGTACCGAGGGTGCATTATGGGGCAGGACTGCCCGCCGGACATCAAGGCAAAGTTTGAGAACGACACACTTGCAGACCGCTTTCTAAAGTGGGTCAGCTCCTTCCTCTACCTAGGCAACCTGGGTTTCAGCACGGGCAGGGGCAATCC------CAGGTTTGGGTACAGACCTGTGGGGGGCGGGGTAGGCGAGGCGGGTGGGGGGGTGCGGGTCGGGACGCCCATTACGGACGTGTCCCCGGGGGTCACTGTGGAGACGGTGGGGCCCGCGGAGGTGGTCCCAGTAGACAGTTTAAGCCCCTCAGCCCCGGCTGTGGTGCCTGCGGGGGAAGGCACAGGGGGCGCTG----TGGATGTGGAGTTGGT…
Equine_papillomavirus_2_complete_genome_EU503122.1	4193	4855	7802	NODE_467_length_7607_cov_16.015890	14	667	65.379	673	5.06e-35	AAGCGGCGGCGCCGCGCCGCGGAGGGTGACCTGTACCGAGGGTGCATTATGGGGCAGGACTGCCCGCCGGACATCAAGGCAAAGTTTGAGAACGACACACTTGCAGACCGCTTTCTAAAGTGGGTCAGCTCCTTCCTCTACCTAGGCAACCTGGGTTTCAGCACGGGCAGGGGCAATCC------CAGGTTTGGGTACAGACCTGTGGGGGGCGGGGTAGGCGAGGCGGGTGGGGGGGTGCGGGTCGGGACGCCCATTACGGACGTGTCCCCGGGGGTCACTGTGGAGACGGTGGGGCCCGCGGAGGTGGTCCCAGTAGACAGTTTAAGCCCCTCAGCCCCGGCTGTGGTGCCTGCGGGGGAAGGCACAGGGGGCGCTG----TGGATGTGGAGTTGGT…
Equine_papillomavirus_2_complete_genome_NC_012123.1	4193	4855	7802	NODE_467_length_7607_cov_16.015890	14	667	65.379	673	5.06e-35	AAGCGGCGGCGCCGCGCCGCGGAGGGTGACCTGTACCGAGGGTGCATTATGGGGCAGGACTGCCCGCCGGACATCAAGGCAAAGTTTGAGAACGACACACTTGCAGACCGCTTTCTAAAGTGGGTCAGCTCCTTCCTCTACCTAGGCAACCTGGGTTTCAGCACGGGCAGGGGCAATCC------CAGGTTTGGGTACAGACCTGTGGGGGGCGGGGTAGGCGAGGCGGGTGGGGGGGTGCGGGTCGGGACGCCCATTACGGACGTGTCCCCGGGGGTCACTGTGGAGACGGTGGGGCCCGCGGAGGTGGTCCCAGTAGACAGTTTAAGCCCCTCAGCCCCGGCTGTGGTGCCTGCGGGGGAAGGCACAGGGGGCGCTG----TGGATGTGGAGTTGGT…
Equine_papillomavirus_2_isolate_Zurich_2009_HM461973.1_complete_genome	4194	4856	7803	NODE_467_length_7607_cov_16.015890	14	667	65.825	673	9.77e-38	AAGCGGCGGCGCCGCGCCGCGGAGGGTGACCTGTACCGAGGGTGCATTATGGGGCAGGACTGCCCGCCGGACATCAAGGCAAAGTTTGAGAACGACACACTTGCAGACCGCTTTCTAAAGTGGGTCAGCTCCTTCCTCTACCTAGGCAACCTGGGTTTCAGCACGGG--CAGGGGCAA----TCCCAGGTTTGGGTACAGACCTGTGGGGGGCGGGGTAGGCGAGGCGGGTGGGGGGGTGCGGGTCGGGACGCCCATTACGGACGTGTCCCCGGGGGTCACTGTGGAGACGGTGGGGCCCGCGGAGGTGGTCCCAGTAGACAGTTTAAGCCCCTCAGCCCCGGCTGTGGTGCCTGCGGGGGAAGGCACAGGGGGCGCTG----TGGATGTGGAGTTGGT…
Equus_caballus_papillomavirus_2_isolate_XJ-ks1391_MW410986.1__complete_genome	4193	4855	7802	NODE_467_length_7607_cov_16.015890	14	667	65.527	673	4.15e-36	AAGCGGCGGCGCCGCGCCGCGGAGGGTGACCTGTACCGAGGGTGCATTATGGGGCAGGACTGCCCGCCGGACATCAAGGCAAAGTTTGAGAACGACACACTTGCAGACCGCTTTCTAAAGTGGGTCAGCTCCTTCCTCTACCTAGGCAACCTGGGTTTCAGCACGGGCAGGGGCAATCC------CAGGTTTGGGTACAGACCTGTGGGGGGCGGGGTAGGCGAGGCGGGTGGGGGGGTGCGGGTCGGGACGCCCATTACGGACGTGTCCCCGGGGGTCACTGTGGAGACGGTGGGGCCCGCGGAGGTGGTCCCAGTAGACAGTTTAAGCCCCTCAGCCCCGGCTGTGGTGCCTGCGGGGGAAGGCACAGGGGGCGCTG----TGGATGTGGAGTTGGT…
EcPV2_Equus_caballus_papillomavirus_2_ON942232	4188	4850	7797	NODE_467_length_7607_cov_16.015890	14	667	65.574	671	1.45e-35	AAGCGGCGGCGCCGCGCCGCGGAGGGTGACCTGTACCGAGGGTGCATTATGGGGCAGGACTGCCCGCCGGACATCAAGGCAAAGTTTGAGAACGACACACTTGCAGACCGCTTTCTAAAGTGGGTCAGCTCCTTCCTCTACCTAGGCAACCTGGGTTTCAGCACGGGCAGGGGCAATCC------CAGGTTTGGGTACAGACCTGTGGGGGGCGGGGTAGGCGAGGCGGGTGGGGGGGTGCGGGTCGGGACGCCCATTACGGACGTGTCCCCGGGGGTCACTGTGGAGACGGTGGGGCCCGCGGAGGTGGTCCCAGTAGACAGTTTAAGCCCCTCAGCCCCGGCTGTGGTGCCTGCGGGGGAAGGCACAG--GGGGCGCTGTGGATGTGGAGTTGGTGG…
EcPV2_Equus_caballus_papillomavirus_2_ON942233	4188	4850	7797	NODE_467_length_7607_cov_16.015890	14	667	65.574	671	1.45e-35	AAGCGGCGGCGCCGCGCCGCGGAGGGTGACCTGTACCGAGGGTGCATTATGGGGCAGGACTGCCCGCCGGACATCAAGGCAAAGTTTGAGAACGACACACTTGCAGACCGCTTTCTAAAGTGGGTCAGCTCCTTCCTCTACCTAGGCAACCTGGGTTTCAGCACGGGCAGGGGCAATCC------CAGGTTTGGGTACAGACCTGTGGGGGGCGGGGTAGGCGAGGCGGGTGGGGGGGTGCGGGTCGGGACGCCCATTACGGACGTGTCCCCGGGGGTCACTGTGGAGACGGTGGGGCCCGCGGAGGTGGTCCCAGTAGACAGTTTAAGCCCCTCAGCCCCGGCTGTGGTGCCTGCGGGGGAAGGCACAG--GGGGCGCTGTGGATGTGGAGTTGGTGG…
EcPV2_Equus_caballus_papillomavirus_2_ON989001	4191	4853	7800	NODE_467_length_7607_cov_16.015890	14	667	65.872	671	2.8e-38	AAGCGGCGGCGCCGCGCCGCGGAGGGTGACCTGTACCGAGGGTGCATTATGGGGCAGGACTGCCCGCCGGACATCAAGGCAAAGTTTGAGAACGACACACTTGCAGACCGCTTTCTAAAGTGGGTCAGCTCCTTCCTCTACCTAGGCAACCTGGGTTTCAGCACGGGCAGGGGCAATCC------CAGGTTTGGGTACAGACCTGTGGGGGGCGGGGTAGGCGAGGCGGGTGGGGGGGTGCGGGTCGGGACGCCCATTACGGACGTGTCCCCGGGGGTCACTGTGGAGACGGTGGGGCCCGCGGAGGTGGTCCCAGTAGACAGTTTAAGCCCCTCAGCCCCGGCTGTGGTGCCTGCGGGGGAAGGCACAG--GGGGCGCTGTGGATGTGGAGTTGGTGG…
EcPV2_Equus_caballus_papillomavirus_2_ON989002	4188	4850	7797	NODE_467_length_7607_cov_16.015890	14	667	65.574	671	1.45e-35	AAGCGGCGGCGCCGCGCCGCGGAGGGTGACCTGTACCGAGGGTGCATTATGGGGCAGGACTGCCCGCCGGACATCAAGGCAAAGTTTGAGAACGACACACTTGCAGACCGCTTTCTAAAGTGGGTCAGCTCCTTCCTCTACCTAGGCAACCTGGGTTTCAGCACGGGCAGGGGCAATCC------CAGGTTTGGGTACAGACCTGTGGGGGGCGGGGTAGGCGAGGCGGGTGGGGGGGTGCGGGTCGGGACGCCCATTACGGACGTGTCCCCGGGGGTCACTGTGGAGACGGTGGGGCCCGCGGAGGTGGTCCCAGTAGACAGTTTAAGCCCCTCAGCCCCGGCTGTGGTGCCTGCGGGGGAAGGCACAG--GGGGCGCTGTGGATGTGGAGTTGGTGG…
Equus_caballus_papillomavirus_8_strain_NCSU_complete_genome_NC_031756.1	1740	2374	8155	NODE_467_length_7607_cov_16.015890	5354	5988	63.85	639	2.74e-13	GACATGATACAGTGGGCGCTGGACAATGACATAACTGAGGAGAGCAAATTGGCATATGGGTACGCCCTCCTGGCCGAGAGCGACCCCAATGCAGCCGCCTTCCTGTCCTCCAACAACCAGGCAAAACACGTGCGTGACGCGGCCACTATGGTCCGCCATTACAAGCGGGCACAGATGCTGACCATGTCAATGTCCGCATGGGTGCACAGGCGGTGTG-AGGCGGTGGAGGAGCAAGGGGACTGGCGACCAATTATTTATTTTCTGAAATATCAGAATGTGGAAATTGCTGCATTTTTGCAGTGCCTCAAA-CAGTTCTTTAAAGGGGTCCCCAAAAGAAATTGTCTAGTAATCCAGGGACCACCAAACACAGGCAAGTCCACCTTCTGTATGAGCCTCA…
Equus_caballus_papillomavirus_1_strain_150904_complete_genome_MF288893.1	1671	2281	7613	NODE_10070_length_1592_cov_3.686402	620	8	64.62	619	1.16e-17	GTGCAGTGGGCATATGACCACGAAC-TCACAACAGAGTGTGAAGTGGCCTACCGATATGCGCAGCTT-GCCCAGGAGGAGGCAAATGCCGCCGCGTGGCTAAACCTCCCCTCACAGGCGCGCATAGTGAAGGATGTGTGCTGTATGGTCAGATACTACCTCAGAGCCCAGATGAATGAAATGACCATTTCGGAGTGGATACGTAATAGAATGAAAAAAGTGCAGGAGGGGGGCACTGGAAAAATGTTGTTCACTTTCTCAGACACCAGGGGGTGGAATTCCCTACCTTCTTGTCC---CACCTGAAAAGCTTTTTGCAGGGGATCCCAAAACACAATTGTCTAGTGTTTACAGGGCCCCCAAACACTGGCAAATCATATTTTACCATGACATTCCTGCA…
Equus_caballus_papillomavirus_type_1_complete_genome_AF498323.1	1671	2281	7610	NODE_10070_length_1592_cov_3.686402	620	8	64.782	619	2.73e-19	GTGCAGTGGGCATATGACCACGAAC-TCACAACAGAGTGTGAAGTGGCCTACCGATATGCGCAGCTT-GCCCAGGAGGAGGCAAATGCCGCCGCGTGGCTAAACCTCCCCTCACAGGCGCGCATAGTGAAGGATGTGTGCTGTATGGTCAGATACTACCTCAGAGCCCAGATGAATGAAATGACCATTTCGGAGTGGATACGTAATAGAATGAAAAAAGTGCAGGAGGGGGGCACTGGAAAAATGTTGTTCACTTTCTCAGACACCAGGGGGTGGAATTCCCTACCTTCTTGTCC---CACCTGAAAAGCTTTTTGCAGGGGATCCCAAAACACAATTGTCTAGTGTTTACAGGGCCCCCAAACACTGGCAAATCATATTTTACCATGACATTCCTGCA…
Equus_caballus_papillomavirus_type_1_complete_genome_NC_003748.1	1671	2281	7610	NODE_10070_length_1592_cov_3.686402	620	8	64.782	619	2.73e-19	GTGCAGTGGGCATATGACCACGAAC-TCACAACAGAGTGTGAAGTGGCCTACCGATATGCGCAGCTT-GCCCAGGAGGAGGCAAATGCCGCCGCGTGGCTAAACCTCCCCTCACAGGCGCGCATAGTGAAGGATGTGTGCTGTATGGTCAGATACTACCTCAGAGCCCAGATGAATGAAATGACCATTTCGGAGTGGATACGTAATAGAATGAAAAAAGTGCAGGAGGGGGGCACTGGAAAAATGTTGTTCACTTTCTCAGACACCAGGGGGTGGAATTCCCTACCTTCTTGTCC---CACCTGAAAAGCTTTTTGCAGGGGATCCCAAAACACAATTGTCTAGTGTTTACAGGGCCCCCAAACACTGGCAAATCATATTTTACCATGACATTCCTGCA…
Equus_caballus_papillomavirus_1_isolate_G2_complete_genome_MN164462.1	1671	2281	7611	NODE_10070_length_1592_cov_3.686402	620	8	64.887	618	2.73e-19	GTGCAGTGGGCATATGACCACGAAC-TCACAACAGAGTGTGAAGTGGCCTACCGATATGCGCAGCTT-GCCCAGGAGGAGGCAAATGCCGCCGCGTGGCTAAACCTCCCCTCACAGGCGCGCATAGTGAAGGATGTGTGCTGTATGGTCAGATACTACCTCAGAGCCCAGATGAATGAAATGACCATTTCGGAGTGGATACGTAATAGAATGAAAAAAGTGCAGGAGGGGGGCACTGGAAAAATGTTGTTCACTTTCTCAGACACCAGGGGGTGGAATTCCCTACC--TTCTTGTCCCACCTGAAAAGCTTTTTGCAGGGGATCCCAAAACACAATTGTCTAGTGTTTACAGGGCCCCCAAACACTGGCAAATCATATTTTACCATGACATTCCTGCAG…
Equine_papillomavirus_type_6_complete_genome_NC_020500.1	5280	5841	7551	NODE_467_length_7607_cov_16.015890	1445	1991	64.956	565	3.53e-24	TTGCACCCTAGACGCAGGCGCAAACGCAGGCGTTCCTTCTGTTTTGCAGATGGCAGTGTGGACACAAAACAAGCAGAAGCTTTTTCTGCCTCCGCCGCCTGTTACTAGAGTCCCTAACACAGATGAGTATGTCGTGCGACACAACATATTTTACCATGGTAACAGTGACCGACTGCTTATGGTCGGCCACCCTTTCTTTCC-------TGTGAAGAGTGGCAACATA-----GATGTTCCTAAGGTGTCTGCAAATCAATTCAGGGTCTTTAAGGTGCTTCTGCCTGACCCTAATAAGTTTGCTCTGGCCGACCCTGACTTATACAACCCGGAGACGGGCCGCCTGGTATGGGCCCTAAAGGGCTTGGAGGTTAGCAGGGGCCAGCCCCTGGGCATAGG…
Equus_ferus_caballus_papillomavirus_type_4_complete_genome_NC_020085.1	2097	2610	7554	NODE_467_length_7607_cov_16.015890	5801	6311	65.637	518	8.3e-26	TTCTGGCTTATGCCCCTAGCTGAGACCAAGGTGGCGCTGTTGGACGATGCAACCATACCTGCCTGGGATTACCTAGACACATTCATGAGGAATGCCATGGACGGGAACCCCATCTGTATAGACCTGAAGCATCGGGCGCCCGTCCAAACACGCTGCCCCCCTTTGTTAGTAACCACTAATGTAGACGTGGCAAACAACCCCAGATATCAATACCTCCACACACGGATGGCCTGTTTCACCTTTCCTAATGACTTTATCTTAGATGAGAATGGGCAGCCTGTGCACCAACTAACTGTAGCCAATTGGGCCTGTTTTTTCAAAAGGTTGTGGAGCAGATTAGAGTTCAGTG-AACAGGAAGACG---AGGG---CGAAGATGGAGAAGCTCCACAGACACT…
Equine_papillomavirus_3_complete_genome_NC_017862.1	5260	5649	7582	NODE_467_length_7607_cov_16.015890	1446	1826	67.003	397	4.31e-23	TGCACCCTAGACGCAGGCGCAAACGCAGGCGTTCCTTCTGTTTTGCAGATGGCAGTGTGGACACAAAACAAGCAGAAGCTTTTTCTGCCTCCGCCGCCTGTTACTAGAGTCCCTAACACAGATGAGTATGTCGTGCGACACA---ACATATTTTACCATGGTAACAGTGACCGACTGCTTATGGTCGGCCACCCTTTCTTTCC-------TGTGA------AGAGTGGCAACATAGATGTTCCTAAGGTGTCTGCAAATCAATTCAGGGTCTTTAAGGTGCTTCTGCCTGACCCTAATAAGTTTGCTCTGGCCGACCCTGACTTATACAACCCGGAGACGGGCCGCCTGGTATGGGCCCTAAAGGGCTTGGAGGTTAGCAGGGGCCAGCCCCTGGGC
Equine_papillomavirus_3_isolate_Haflinger_complete_genome_GU384895.1	5260	5649	7582	NODE_467_length_7607_cov_16.015890	1446	1826	67.003	397	4.31e-23	TGCACCCTAGACGCAGGCGCAAACGCAGGCGTTCCTTCTGTTTTGCAGATGGCAGTGTGGACACAAAACAAGCAGAAGCTTTTTCTGCCTCCGCCGCCTGTTACTAGAGTCCCTAACACAGATGAGTATGTCGTGCGACACA---ACATATTTTACCATGGTAACAGTGACCGACTGCTTATGGTCGGCCACCCTTTCTTTCC-------TGTGA------AGAGTGGCAACATAGATGTTCCTAAGGTGTCTGCAAATCAATTCAGGGTCTTTAAGGTGCTTCTGCCTGACCCTAATAAGTTTGCTCTGGCCGACCCTGACTTATACAACCCGGAGACGGGCCGCCTGGTATGGGCCCTAAAGGGCTTGGAGGTTAGCAGGGGCCAGCCCCTGGGC
Equine_papillomavirus_3_complete_genome_NC_017862.1	5308	5700	7582	NODE_111777_length_430_cov_2.464000	1	384	64.975	394	8.9e-13	TCCTACTGGCGGCCTAATGCACAACGACTGTTTCTGCCCCCGCAACCAAGCACTACCATACCACACACTGATGAATATATAACACGCACAGAACTATACTATTATGGGACGAGCGAGCGGCTGCTAACAGTGGGCAACCCACACTTTGAG----ATTAGTGA-----GGGAG-GCAAGGTTAAGGTCCCTAAGGTATCTCCATACCAGTATAGATCCTTCAGAGTTGCCTTTCCTGATCCCAATAGGTTTGCCTTTCCTGAGACAGGCTTCTTTAACCCAGATAAGGAGCGCCTGGTGTGGGCCTTAACGGGTGTTGAGGTCTCCCGAGGTCTACCTCTTGGAGTAGGCCTCTCTGGCACAGTGACATTTGACAAGGTTGAAGATGTGGAAAAT
Equine_papillomavirus_3_isolate_Haflinger_complete_genome_GU384895.1	5308	5700	7582	NODE_111777_length_430_cov_2.464000	1	384	64.975	394	8.9e-13	TCCTACTGGCGGCCTAATGCACAACGACTGTTTCTGCCCCCGCAACCAAGCACTACCATACCACACACTGATGAATATATAACACGCACAGAACTATACTATTATGGGACGAGCGAGCGGCTGCTAACAGTGGGCAACCCACACTTTGAG----ATTAGTGA-----GGGAG-GCAAGGTTAAGGTCCCTAAGGTATCTCCATACCAGTATAGATCCTTCAGAGTTGCCTTTCCTGATCCCAATAGGTTTGCCTTTCCTGAGACAGGCTTCTTTAACCCAGATAAGGAGCGCCTGGTGTGGGCCTTAACGGGTGTTGAGGTCTCCCGAGGTCTACCTCTTGGAGTAGGCCTCTCTGGCACAGTGACATTTGACAAGGTTGAAGATGTGGAAAAT
Equus_caballus_papillomavirus_1_isolate_G2_complete_genome_MN164462.1	6139	6517	7611	NODE_467_length_7607_cov_16.015890	2395	2761	63.969	383	8.37e-07	CACAGATATTTAACAGGCCGTACTGGCTGGCACGCGCACAGGGCCAGAATAATGGCATCTGCTGGCACAA-CACTTTGTATGTGACCGTGTTTGACAACACACGTGGCACAAACTTGACCATTACAGTGAACCCCCAGA--------------ACACATATGATTCCACAGGCTTTAATGCATACGTGCGACATGTGGAGGAGTTTGAGCTCTCCTTTATCTTTCAGCTGTGCACGGTCCCCTTGACACCCCAGGTCCTTGCCCACCTCCATACAAC-CGATGCCAGCCTCCTTGAGGAGTGGGAGATTGGGGTAAACCCCCCCTCCTCCTCGCAGCTGGAGGACACATACCGGTTTATTACCTCTACTGCCACAAAGTGCCC
Equus_caballus_papillomavirus_1_strain_150904_complete_genome_MF288893.1	6142	6520	7613	NODE_467_length_7607_cov_16.015890	2395	2761	64.23	383	6.87e-08	CACAGATATTTAACAGGCCGTACTGGCTGGCACGCGCACAGGGCCAGAATAATGGCATCTGCTGGCACAA-CACTTTGTATGTGACCGTGTTTGACAACACACGTGGCACAAACTTGACCATTACAGTGAACCCCCAGA--------------ACACATATGATTCCACAGGCTTTAATGCATACGTGCGACATGTGGAGGAGTTTGAGCTCTCCTTTATCTTTCAGCTGTGCACGGTCCCCTTGACACCCCAGGTCCTTGCCCACCTCCATACAAC-CGATGCCAGCCTCCTTGAGGAGTGGGAGATTGGGGTAAACCCCCCCTCCTCCTCGCAGCTGGAGGACACATACCGGTTTATTACCTCTACTGCCACAAAGTGCCC
Equus_caballus_papillomavirus_type_1_complete_genome_AF498323.1	6139	6517	7610	NODE_467_length_7607_cov_16.015890	2395	2761	64.23	383	6.87e-08	CACAGATATTTAACAGGCCGTACTGGCTGGCACGCGCACAGGGCCAGAATAATGGCATCTGCTGGCACAA-CACTTTGTATGTGACCGTGTTTGACAACACACGTGGCACAAACTTGACCATTACAGTGAACCCCCAGA--------------ACACATATGATTCCACAGGCTTTAATGCATACGTGCGACATGTGGAGGAGTTTGAGCTCTCCTTTATCTTTCAGCTGTGCACGGTCCCCTTGACACCCCAGGTCCTTGCCCACCTCCATACAAC-CGATGCCAGCCTCCTTGAGGAGTGGGAGATTGGGGTAAACCCCCCCTCCTCCTCGCAGCTGGAGGACACATACCGGTTTATTACCTCTACTGCCACAAAGTGCCC
Equus_caballus_papillomavirus_type_1_complete_genome_NC_003748.1	6139	6517	7610	NODE_467_length_7607_cov_16.015890	2395	2761	64.23	383	6.87e-08	CACAGATATTTAACAGGCCGTACTGGCTGGCACGCGCACAGGGCCAGAATAATGGCATCTGCTGGCACAA-CACTTTGTATGTGACCGTGTTTGACAACACACGTGGCACAAACTTGACCATTACAGTGAACCCCCAGA--------------ACACATATGATTCCACAGGCTTTAATGCATACGTGCGACATGTGGAGGAGTTTGAGCTCTCCTTTATCTTTCAGCTGTGCACGGTCCCCTTGACACCCCAGGTCCTTGCCCACCTCCATACAAC-CGATGCCAGCCTCCTTGAGGAGTGGGAGATTGGGGTAAACCCCCCCTCCTCCTCGCAGCTGGAGGACACATACCGGTTTATTACCTCTACTGCCACAAAGTGCCC
EcPV2_Equus_caballus_papillomavirus_2_ON942231	2207	2570	7803	NODE_10070_length_1592_cov_3.686402	371	8	65.395	367	2.62e-13	ACTTTCTCAGACACCAGGGGGTGGAATTCCCTACCTTCTTGTCCCACCTGAAAAGCTTTTTGCAGGGGATCCCAAAACACAATTGTCTAGTGTTTACAGGGCCCCCAAACACTGGCAAATCATATTTTACCATGACATTCCTGCAGTTTATGGGGGGAAAGGTGCTGTCCGCAGCAAACTCTAAAAGTCATTTCTGGTTAAGCCCCCTAGAGGATGCAAGGTGTGCCCTTATAGATGATGCCACAAGAGCAACGTGGGATTATATAGACACAAATCTCAGAAATGCTCTTGATGGGAACCCTATATCCCTAGATGTGAAGCACAGG--GCC-CTGAAGCAAATTAAATGTCCCCCTCTAATGATAAC
EcPV2_Equus_caballus_papillomavirus_2_ON942232	2201	2564	7797	NODE_10070_length_1592_cov_3.686402	371	8	64.85	367	1.36e-10	ACTTTCTCAGACACCAGGGGGTGGAATTCCCTACCTTCTTGTCCCACCTGAAAAGCTTTTTGCAGGGGATCCCAAAACACAATTGTCTAGTGTTTACAGGGCCCCCAAACACTGGCAAATCATATTTTACCATGACATTCCTGCAGTTTATGGGGGGAAAGGTGCTGTCCGCAGCAAACTCTAAAAGTCATTTCTGGTTAAGCCCCCTAGAGGATGCAAGGTGTGCCCTTATAGATGATGCCACAAGAGCAACGTGGGATTATATAGACACAAATCTCAGAAATGCTCTTGATGGGAACCCTATATCCCTAGATGTGAAGCACAGG--GCC-CTGAAGCAAATTAAATGTCCCCCTCTAATGATAAC
EcPV2_Equus_caballus_papillomavirus_2_ON942233	2201	2564	7797	NODE_10070_length_1592_cov_3.686402	371	8	64.85	367	1.36e-10	ACTTTCTCAGACACCAGGGGGTGGAATTCCCTACCTTCTTGTCCCACCTGAAAAGCTTTTTGCAGGGGATCCCAAAACACAATTGTCTAGTGTTTACAGGGCCCCCAAACACTGGCAAATCATATTTTACCATGACATTCCTGCAGTTTATGGGGGGAAAGGTGCTGTCCGCAGCAAACTCTAAAAGTCATTTCTGGTTAAGCCCCCTAGAGGATGCAAGGTGTGCCCTTATAGATGATGCCACAAGAGCAACGTGGGATTATATAGACACAAATCTCAGAAATGCTCTTGATGGGAACCCTATATCCCTAGATGTGAAGCACAGG--GCC-CTGAAGCAAATTAAATGTCCCCCTCTAATGATAAC
EcPV2_Equus_caballus_papillomavirus_2_ON989000	2207	2570	7803	NODE_10070_length_1592_cov_3.686402	371	8	65.395	367	2.62e-13	ACTTTCTCAGACACCAGGGGGTGGAATTCCCTACCTTCTTGTCCCACCTGAAAAGCTTTTTGCAGGGGATCCCAAAACACAATTGTCTAGTGTTTACAGGGCCCCCAAACACTGGCAAATCATATTTTACCATGACATTCCTGCAGTTTATGGGGGGAAAGGTGCTGTCCGCAGCAAACTCTAAAAGTCATTTCTGGTTAAGCCCCCTAGAGGATGCAAGGTGTGCCCTTATAGATGATGCCACAAGAGCAACGTGGGATTATATAGACACAAATCTCAGAAATGCTCTTGATGGGAACCCTATATCCCTAGATGTGAAGCACAGG--GCC-CTGAAGCAAATTAAATGTCCCCCTCTAATGATAAC
EcPV2_Equus_caballus_papillomavirus_2_ON989001	2204	2567	7800	NODE_10070_length_1592_cov_3.686402	371	8	64.85	367	1.36e-10	ACTTTCTCAGACACCAGGGGGTGGAATTCCCTACCTTCTTGTCCCACCTGAAAAGCTTTTTGCAGGGGATCCCAAAACACAATTGTCTAGTGTTTACAGGGCCCCCAAACACTGGCAAATCATATTTTACCATGACATTCCTGCAGTTTATGGGGGGAAAGGTGCTGTCCGCAGCAAACTCTAAAAGTCATTTCTGGTTAAGCCCCCTAGAGGATGCAAGGTGTGCCCTTATAGATGATGCCACAAGAGCAACGTGGGATTATATAGACACAAATCTCAGAAATGCTCTTGATGGGAACCCTATATCCCTAGATGTGAAGCACAGG--GCC-CTGAAGCAAATTAAATGTCCCCCTCTAATGATAAC
EcPV2_Equus_caballus_papillomavirus_2_ON989002	2201	2564	7797	NODE_10070_length_1592_cov_3.686402	371	8	64.85	367	1.36e-10	ACTTTCTCAGACACCAGGGGGTGGAATTCCCTACCTTCTTGTCCCACCTGAAAAGCTTTTTGCAGGGGATCCCAAAACACAATTGTCTAGTGTTTACAGGGCCCCCAAACACTGGCAAATCATATTTTACCATGACATTCCTGCAGTTTATGGGGGGAAAGGTGCTGTCCGCAGCAAACTCTAAAAGTCATTTCTGGTTAAGCCCCCTAGAGGATGCAAGGTGTGCCCTTATAGATGATGCCACAAGAGCAACGTGGGATTATATAGACACAAATCTCAGAAATGCTCTTGATGGGAACCCTATATCCCTAGATGTGAAGCACAGG--GCC-CTGAAGCAAATTAAATGTCCCCCTCTAATGATAAC
Equine_papillomavirus_2_complete_genome_EU503122.1	2206	2569	7802	NODE_10070_length_1592_cov_3.686402	371	8	65.395	367	2.62e-13	ACTTTCTCAGACACCAGGGGGTGGAATTCCCTACCTTCTTGTCCCACCTGAAAAGCTTTTTGCAGGGGATCCCAAAACACAATTGTCTAGTGTTTACAGGGCCCCCAAACACTGGCAAATCATATTTTACCATGACATTCCTGCAGTTTATGGGGGGAAAGGTGCTGTCCGCAGCAAACTCTAAAAGTCATTTCTGGTTAAGCCCCCTAGAGGATGCAAGGTGTGCCCTTATAGATGATGCCACAAGAGCAACGTGGGATTATATAGACACAAATCTCAGAAATGCTCTTGATGGGAACCCTATATCCCTAGATGTGAAGCACAGG--GCC-CTGAAGCAAATTAAATGTCCCCCTCTAATGATAAC
Equine_papillomavirus_2_complete_genome_NC_012123.1	2206	2569	7802	NODE_10070_length_1592_cov_3.686402	371	8	65.395	367	2.62e-13	ACTTTCTCAGACACCAGGGGGTGGAATTCCCTACCTTCTTGTCCCACCTGAAAAGCTTTTTGCAGGGGATCCCAAAACACAATTGTCTAGTGTTTACAGGGCCCCCAAACACTGGCAAATCATATTTTACCATGACATTCCTGCAGTTTATGGGGGGAAAGGTGCTGTCCGCAGCAAACTCTAAAAGTCATTTCTGGTTAAGCCCCCTAGAGGATGCAAGGTGTGCCCTTATAGATGATGCCACAAGAGCAACGTGGGATTATATAGACACAAATCTCAGAAATGCTCTTGATGGGAACCCTATATCCCTAGATGTGAAGCACAGG--GCC-CTGAAGCAAATTAAATGTCCCCCTCTAATGATAAC
Equine_papillomavirus_2_isolate_Zurich_2009_HM461973.1_complete_genome	2207	2570	7803	NODE_10070_length_1592_cov_3.686402	371	8	65.395	367	2.62e-13	ACTTTCTCAGACACCAGGGGGTGGAATTCCCTACCTTCTTGTCCCACCTGAAAAGCTTTTTGCAGGGGATCCCAAAACACAATTGTCTAGTGTTTACAGGGCCCCCAAACACTGGCAAATCATATTTTACCATGACATTCCTGCAGTTTATGGGGGGAAAGGTGCTGTCCGCAGCAAACTCTAAAAGTCATTTCTGGTTAAGCCCCCTAGAGGATGCAAGGTGTGCCCTTATAGATGATGCCACAAGAGCAACGTGGGATTATATAGACACAAATCTCAGAAATGCTCTTGATGGGAACCCTATATCCCTAGATGTGAAGCACAGG--GCC-CTGAAGCAAATTAAATGTCCCCCTCTAATGATAAC
Equus_caballus_papillomavirus_2_isolate_XJ-ks1391_MW410986.1__complete_genome	2206	2569	7802	NODE_10070_length_1592_cov_3.686402	371	8	65.395	367	2.62e-13	ACTTTCTCAGACACCAGGGGGTGGAATTCCCTACCTTCTTGTCCCACCTGAAAAGCTTTTTGCAGGGGATCCCAAAACACAATTGTCTAGTGTTTACAGGGCCCCCAAACACTGGCAAATCATATTTTACCATGACATTCCTGCAGTTTATGGGGGGAAAGGTGCTGTCCGCAGCAAACTCTAAAAGTCATTTCTGGTTAAGCCCCCTAGAGGATGCAAGGTGTGCCCTTATAGATGATGCCACAAGAGCAACGTGGGATTATATAGACACAAATCTCAGAAATGCTCTTGATGGGAACCCTATATCCCTAGATGTGAAGCACAGG--GCC-CTGAAGCAAATTAAATGTCCCCCTCTAATGATAAC
EcPV2_Equus_caballus_papillomavirus_2_ON942231	4575	4921	7803	NODE_164748_length_347_cov_1.147260	1	347	99.712	347	1.26e-175	GGCGTGGAAATCTCTGCGGAGGTGCACACCACGTTTGACCCCACAGCGGCTGGTGGTGCAGGAGGGGTGTCCTCCTCCGGGGGCGAGGCTGCGGTGCTCGAGGTCCCCCCTCAGGTGCAGCCAAGGCCGAGAGGCGGGGTTAGCCGCAGTCAATTCCACAACCCTGCTTTTCAGGTAGAGCTGCTGAGCTCCGCCTCCACGGGGGAAGCCACGGGTGCAGACCAGGTGCACATCTTTGGGGATACGGGGGGTCACCCGGTGGGTGGGGAGGAGATTGAACTGGACGTGTTTTCCGGTGGGGACGGGCCTCGCACTAGCACCCCCAGAAGCGCTGCGCGTGCGCCGGC
EcPV2_Equus_caballus_papillomavirus_2_ON942232	4569	4915	7797	NODE_164748_length_347_cov_1.147260	1	347	99.712	347	1.26e-175	GGCGTGGAAATCTCTGCGGAGGTGCACACCACGTTTGACCCCACAGCGGCTGGTGGTGCAGGAGGGGTGTCCTCCTCCGGGGGCGAGGCTGCGGTGCTCGAGGTCCCCCCTCAGGTGCAGCCAAGGCCGAGAGGCGGGGTTAGCCGCAGTCAATTCCACAACCCTGCTTTTCAGGTAGAGCTGCTGAGCTCCGCCTCCACGGGGGAAGCCACGGGTGCAGACCAGGTGCACATCTTTGGGGATACGGGGGGTCACCCGGTGGGTGGGGAGGAGATTGAACTGGACGTGTTTTCCGGTGGGGACGGGCCTCGCACTAGCACCCCCAGAAGCGCTGCGCGTGCGCCGGC
EcPV2_Equus_caballus_papillomavirus_2_ON942233	4569	4915	7797	NODE_164748_length_347_cov_1.147260	1	347	99.712	347	1.26e-175	GGCGTGGAAATCTCTGCGGAGGTGCACACCACGTTTGACCCCACAGCGGCTGGTGGTGCAGGAGGGGTGTCCTCCTCCGGGGGCGAGGCTGCGGTGCTCGAGGTCCCCCCTCAGGTGCAGCCAAGGCCGAGAGGCGGGGTTAGCCGCAGTCAATTCCACAACCCTGCTTTTCAGGTAGAGCTGCTGAGCTCCGCCTCCACGGGGGAAGCCACGGGTGCAGACCAGGTGCACATCTTTGGGGATACGGGGGGTCACCCGGTGGGTGGGGAGGAGATTGAACTGGACGTGTTTTCCGGTGGGGACGGGCCTCGCACTAGCACCCCCAGAAGCGCTGCGCGTGCGCCGGC
EcPV2_Equus_caballus_papillomavirus_2_ON989000	4575	4921	7803	NODE_164748_length_347_cov_1.147260	1	347	99.712	347	1.26e-175	GGCGTGGAAATCTCTGCGGAGGTGCACACCACGTTTGACCCCACAGCGGCTGGTGGTGCAGGAGGGGTGTCCTCCTCCGGGGGCGAGGCTGCGGTGCTCGAGGTCCCCCCTCAGGTGCAGCCAAGGCCGAGAGGCGGGGTTAGCCGCAGTCAATTCCACAACCCTGCTTTTCAGGTAGAGCTGCTGAGCTCCGCCTCCACGGGGGAAGCCACGGGTGCAGACCAGGTGCACATCTTTGGGGATACGGGGGGTCACCCGGTGGGTGGGGAGGAGATTGAACTGGACGTGTTTTCCGGTGGGGACGGGCCTCGCACTAGCACCCCCAGAAGCGCTGCGCGTGCGCCGGC
EcPV2_Equus_caballus_papillomavirus_2_ON989001	4572	4918	7800	NODE_164748_length_347_cov_1.147260	1	347	99.712	347	1.26e-175	GGCGTGGAAATCTCTGCGGAGGTGCACACCACGTTTGACCCCACAGCGGCTGGTGGTGCAGGAGGGGTGTCCTCCTCCGGGGGCGAGGCTGCGGTGCTCGAGGTCCCCCCTCAGGTGCAGCCAAGGCCGAGAGGCGGGGTTAGCCGCAGTCAATTCCACAACCCTGCTTTTCAGGTAGAGCTGCTGAGCTCCGCCTCCACGGGGGAAGCCACGGGTGCAGACCAGGTGCACATCTTTGGGGATACGGGGGGTCACCCGGTGGGTGGGGAGGAGATTGAACTGGACGTGTTTTCCGGTGGGGACGGGCCTCGCACTAGCACCCCCAGAAGCGCTGCGCGTGCGCCGGC
EcPV2_Equus_caballus_papillomavirus_2_ON989002	4569	4915	7797	NODE_164748_length_347_cov_1.147260	1	347	99.712	347	1.26e-175	GGCGTGGAAATCTCTGCGGAGGTGCACACCACGTTTGACCCCACAGCGGCTGGTGGTGCAGGAGGGGTGTCCTCCTCCGGGGGCGAGGCTGCGGTGCTCGAGGTCCCCCCTCAGGTGCAGCCAAGGCCGAGAGGCGGGGTTAGCCGCAGTCAATTCCACAACCCTGCTTTTCAGGTAGAGCTGCTGAGCTCCGCCTCCACGGGGGAAGCCACGGGTGCAGACCAGGTGCACATCTTTGGGGATACGGGGGGTCACCCGGTGGGTGGGGAGGAGATTGAACTGGACGTGTTTTCCGGTGGGGACGGGCCTCGCACTAGCACCCCCAGAAGCGCTGCGCGTGCGCCGGC
Equine_papillomavirus_2_complete_genome_EU503122.1	4574	4920	7802	NODE_164748_length_347_cov_1.147260	1	347	99.712	347	1.26e-175	GGCGTGGAAATCTCTGCGGAGGTGCACACCACGTTTGACCCCACAGCGGCTGGTGGTGCAGGAGGGGTGTCCTCCTCCGGGGGCGAGGCTGCGGTGCTCGAGGTCCCCCCTCAGGTGCAGCCAAGGCCGAGAGGCGGGGTTAGCCGCAGTCAATTCCACAACCCTGCTTTTCAGGTAGAGCTGCTGAGCTCCGCCTCCACGGGGGAAGCCACGGGTGCAGACCAGGTGCACATCTTTGGGGATACGGGGGGTCACCCGGTGGGTGGGGAGGAGATTGAACTGGACGTGTTTTCCGGTGGGGACGGGCCTCGCACTAGCACCCCCAGAAGCGCTGCGCGTGCGCCGGC
Equine_papillomavirus_2_complete_genome_NC_012123.1	4574	4920	7802	NODE_164748_length_347_cov_1.147260	1	347	99.712	347	1.26e-175	GGCGTGGAAATCTCTGCGGAGGTGCACACCACGTTTGACCCCACAGCGGCTGGTGGTGCAGGAGGGGTGTCCTCCTCCGGGGGCGAGGCTGCGGTGCTCGAGGTCCCCCCTCAGGTGCAGCCAAGGCCGAGAGGCGGGGTTAGCCGCAGTCAATTCCACAACCCTGCTTTTCAGGTAGAGCTGCTGAGCTCCGCCTCCACGGGGGAAGCCACGGGTGCAGACCAGGTGCACATCTTTGGGGATACGGGGGGTCACCCGGTGGGTGGGGAGGAGATTGAACTGGACGTGTTTTCCGGTGGGGACGGGCCTCGCACTAGCACCCCCAGAAGCGCTGCGCGTGCGCCGGC
Equine_papillomavirus_2_isolate_Zurich_2009_HM461973.1_complete_genome	4575	4921	7803	NODE_164748_length_347_cov_1.147260	1	347	98.559	347	3.39e-170	GGCGTGGAAATCTCTGCGGAGGTGCACACCACGTTTGACCCCACAGCGGCTGGTGGTGCAGGAGGGGTGTCCTCCTCCGGGGGCGAGGCTGCGGTGCTCGAGGTCCCCCCTCAGGTGCAGCCAAGGCCGAGAGGCGGGGTTAGCCGCAGTCAATTCCACAACCCTGCTTTTCAGGTAGAGCTGCTGAGCTCCGCCTCCACGGGGGAAGCCACGGGTGCAGACCAGGTGCACATCTTTGGGGATACGGGGGGTCACCCGGTGGGTGGGGAGGAGATTGAACTGGACGTGTTTTCCGGTGGGGACGGGCCTCGCACTAGCACCCCCAGAAGCGCTGCGCGTGCGCCGGC
Equus_caballus_papillomavirus_2_isolate_XJ-ks1391_MW410986.1__complete_genome	4574	4920	7802	NODE_164748_length_347_cov_1.147260	1	347	99.424	347	1.54e-174	GGCGTGGAAATCTCTGCGGAGGTGCACACCACGTTTGACCCCACAGCGGCTGGTGGTGCAGGAGGGGTGTCCTCCTCCGGGGGCGAGGCTGCGGTGCTCGAGGTCCCCCCTCAGGTGCAGCCAAGGCCGAGAGGCGGGGTTAGCCGCAGTCAATTCCACAACCCTGCTTTTCAGGTAGAGCTGCTGAGCTCCGCCTCCACGGGGGAAGCCACGGGTGCAGACCAGGTGCACATCTTTGGGGATACGGGGGGTCACCCGGTGGGTGGGGAGGAGATTGAACTGGACGTGTTTTCCGGTGGGGACGGGCCTCGCACTAGCACCCCCAGAAGCGCTGCGCGTGCGCCGGC
Equus_ferus_caballus_papillomavirus_type_5_complete_genome_NC_020084.1	5820	6145	7519	NODE_164348_length_347_cov_1.726027	326	1	66.565	329	2.08e-14	GGCCCTGACAAGCGTGTTAACATGGGCTTTGATGTAAAGCAGTCTCAGATACTGCTGGTGGGCTGCAAGCCGCCCTTGGGGGAGCACTGGACCAAGGCCCGAGCATGCAATGGTGTTGCGGACGCGGCCTGC-CCGCCGATCGAAAT--GCAGCAATCTTTTATAGAGGATGGAGACATGGGGGACATTGGCTTTGGGGCTGCAGACTTTGCCCTGCTTGGTGAAAACAGGTCCGACTTACCTCTGGACATTGTTGGCTCTCGCTGCAAGTATCCAGACTATATAAAGATGGGGCAGGAGACTACAGGGGATAGCATGTTTTTCTTTGC
EcPV9_Equus_caballus_papillomavirus_9_ON989003	2864	3184	7758	NODE_164348_length_347_cov_1.726027	321	1	67.178	326	1.18e-17	TGACAAGCGTGTTAACATGGGCTTTGATGTAAAGCAGTCTCAGATACTGCTGGTGGGCTGCAAGCCGCCCTTGGGGGAGCACTGGACCAAGGCCCGAGCATGCAATGGTGTTGCGGACGCGGCCTGCCCGCCGATCGAAATGCAGCAAT--CTTTTATAGAGGATGGAGACATGGGGGACATTGGCTTTGGGGCTGCAGACTTT---GCCCTGCTTGGTGAAAACAGGTCCGACTTACCTCTGGACATTGTTGGCTCTCGCTGCAAGTATCCAGACTATATAAAGATGGGGCAGGAGACTACAGGGGATAGCATGTTTTTCTTTGC
EcPV9_Equus_caballus_papillomavirus_9_ON989004	2865	3185	7760	NODE_164348_length_347_cov_1.726027	321	1	67.178	326	1.18e-17	TGACAAGCGTGTTAACATGGGCTTTGATGTAAAGCAGTCTCAGATACTGCTGGTGGGCTGCAAGCCGCCCTTGGGGGAGCACTGGACCAAGGCCCGAGCATGCAATGGTGTTGCGGACGCGGCCTGCCCGCCGATCGAAATGCAGCAAT--CTTTTATAGAGGATGGAGACATGGGGGACATTGGCTTTGGGGCTGCAGACTTT---GCCCTGCTTGGTGAAAACAGGTCCGACTTACCTCTGGACATTGTTGGCTCTCGCTGCAAGTATCCAGACTATATAAAGATGGGGCAGGAGACTACAGGGGATAGCATGTTTTTCTTTGC
Equus_caballus_papillomavirus_9_strain_complete_genome_SW_MN117918.1	6573	6893	7656	NODE_164348_length_347_cov_1.726027	321	1	67.178	326	1.17e-17	TGACAAGCGTGTTAACATGGGCTTTGATGTAAAGCAGTCTCAGATACTGCTGGTGGGCTGCAAGCCGCCCTTGGGGGAGCACTGGACCAAGGCCCGAGCATGCAATGGTGTTGCGGACGCGGCCTGCCCGCCGATCGAAATGCAGCAAT--CTTTTATAGAGGATGGAGACATGGGGGACATTGGCTTTGGGGCTGCAGACTTT---GCCCTGCTTGGTGAAAACAGGTCCGACTTACCTCTGGACATTGTTGGCTCTCGCTGCAAGTATCCAGACTATATAAAGATGGGGCAGGAGACTACAGGGGATAGCATGTTTTTCTTTGC
Equus_ferus_caballus_papillomavirus_type_4_complete_genome_NC_020085.1	5846	6164	7554	NODE_164348_length_347_cov_1.726027	320	2	67.485	326	5.97e-15	GACAAGCGTGTTAACATGGGCTTTGATGTAAAGCAGTCTCAGATACTGCTGGTGGGCTGCAAGCCGCCCTTGGGGGAGCACTGGACCAAGGCCCGAGCATGCAATGGTGTTGCGGACGCGGCCTGCCCGCCGATCGA---AATGCAGCAATCTTTTATAGAGGATGGAGACATGGGGGACATTGGCTTTGGGGCTGCAGACTTTG---CCCTGCTTGGTGAAAACAGGTCCGACTTACCTCTGGACATTGTTGGCT-CTCGCTGCAAGTATCCAGACTATATAAAGATGGGGCAGGAGACTACAGGGGATAGCATGTTTTTCTTTG
EcPV2_Equus_caballus_papillomavirus_2_ON942231	6100	6422	7803	NODE_164348_length_347_cov_1.726027	320	1	73.065	323	2.45e-45	GACAAGCGTGTTAACATGGGCTTTGATGTAAAGCAGTCTCAGATACTGCTGGTGGGCTGCAAGCCGCCCTTGGGGGAGCACTGGACCAAGGCCCGAGCATGCAAT---GGTGTTGCGGACGCGGCCTGCCCGCCGATCGAAATGCAGCAATCTTTTATAGAGGATGGAGACATGGGGGACATTGGCTTTGGGGCTGCAGACTTTGCCCTGCTTGGTGAAAACAGGTCCGACTTACCTCTGGACATTGTTGGCTCTCGCTGCAAGTATCCAGACTATATAAAGATGGGGCAGGAGACTACAGGGGATAGCATGTTTTTCTTTGC
EcPV2_Equus_caballus_papillomavirus_2_ON942232	6094	6416	7797	NODE_164348_length_347_cov_1.726027	320	1	72.755	323	2.99e-44	GACAAGCGTGTTAACATGGGCTTTGATGTAAAGCAGTCTCAGATACTGCTGGTGGGCTGCAAGCCGCCCTTGGGGGAGCACTGGACCAAGGCCCGAGCATGCAAT---GGTGTTGCGGACGCGGCCTGCCCGCCGATCGAAATGCAGCAATCTTTTATAGAGGATGGAGACATGGGGGACATTGGCTTTGGGGCTGCAGACTTTGCCCTGCTTGGTGAAAACAGGTCCGACTTACCTCTGGACATTGTTGGCTCTCGCTGCAAGTATCCAGACTATATAAAGATGGGGCAGGAGACTACAGGGGATAGCATGTTTTTCTTTGC
EcPV2_Equus_caballus_papillomavirus_2_ON942233	6094	6416	7797	NODE_164348_length_347_cov_1.726027	320	1	72.755	323	2.99e-44	GACAAGCGTGTTAACATGGGCTTTGATGTAAAGCAGTCTCAGATACTGCTGGTGGGCTGCAAGCCGCCCTTGGGGGAGCACTGGACCAAGGCCCGAGCATGCAAT---GGTGTTGCGGACGCGGCCTGCCCGCCGATCGAAATGCAGCAATCTTTTATAGAGGATGGAGACATGGGGGACATTGGCTTTGGGGCTGCAGACTTTGCCCTGCTTGGTGAAAACAGGTCCGACTTACCTCTGGACATTGTTGGCTCTCGCTGCAAGTATCCAGACTATATAAAGATGGGGCAGGAGACTACAGGGGATAGCATGTTTTTCTTTGC
EcPV2_Equus_caballus_papillomavirus_2_ON989000	6100	6422	7803	NODE_164348_length_347_cov_1.726027	320	1	73.065	323	2.45e-45	GACAAGCGTGTTAACATGGGCTTTGATGTAAAGCAGTCTCAGATACTGCTGGTGGGCTGCAAGCCGCCCTTGGGGGAGCACTGGACCAAGGCCCGAGCATGCAAT---GGTGTTGCGGACGCGGCCTGCCCGCCGATCGAAATGCAGCAATCTTTTATAGAGGATGGAGACATGGGGGACATTGGCTTTGGGGCTGCAGACTTTGCCCTGCTTGGTGAAAACAGGTCCGACTTACCTCTGGACATTGTTGGCTCTCGCTGCAAGTATCCAGACTATATAAAGATGGGGCAGGAGACTACAGGGGATAGCATGTTTTTCTTTGC
EcPV2_Equus_caballus_papillomavirus_2_ON989001	6097	6419	7800	NODE_164348_length_347_cov_1.726027	320	1	72.755	323	2.99e-44	GACAAGCGTGTTAACATGGGCTTTGATGTAAAGCAGTCTCAGATACTGCTGGTGGGCTGCAAGCCGCCCTTGGGGGAGCACTGGACCAAGGCCCGAGCATGCAAT---GGTGTTGCGGACGCGGCCTGCCCGCCGATCGAAATGCAGCAATCTTTTATAGAGGATGGAGACATGGGGGACATTGGCTTTGGGGCTGCAGACTTTGCCCTGCTTGGTGAAAACAGGTCCGACTTACCTCTGGACATTGTTGGCTCTCGCTGCAAGTATCCAGACTATATAAAGATGGGGCAGGAGACTACAGGGGATAGCATGTTTTTCTTTGC
EcPV2_Equus_caballus_papillomavirus_2_ON989002	6094	6416	7797	NODE_164348_length_347_cov_1.726027	320	1	72.755	323	2.99e-44	GACAAGCGTGTTAACATGGGCTTTGATGTAAAGCAGTCTCAGATACTGCTGGTGGGCTGCAAGCCGCCCTTGGGGGAGCACTGGACCAAGGCCCGAGCATGCAAT---GGTGTTGCGGACGCGGCCTGCCCGCCGATCGAAATGCAGCAATCTTTTATAGAGGATGGAGACATGGGGGACATTGGCTTTGGGGCTGCAGACTTTGCCCTGCTTGGTGAAAACAGGTCCGACTTACCTCTGGACATTGTTGGCTCTCGCTGCAAGTATCCAGACTATATAAAGATGGGGCAGGAGACTACAGGGGATAGCATGTTTTTCTTTGC
Equine_papillomavirus_2_complete_genome_EU503122.1	6099	6421	7802	NODE_164348_length_347_cov_1.726027	320	1	73.065	323	2.45e-45	GACAAGCGTGTTAACATGGGCTTTGATGTAAAGCAGTCTCAGATACTGCTGGTGGGCTGCAAGCCGCCCTTGGGGGAGCACTGGACCAAGGCCCGAGCATGCAAT---GGTGTTGCGGACGCGGCCTGCCCGCCGATCGAAATGCAGCAATCTTTTATAGAGGATGGAGACATGGGGGACATTGGCTTTGGGGCTGCAGACTTTGCCCTGCTTGGTGAAAACAGGTCCGACTTACCTCTGGACATTGTTGGCTCTCGCTGCAAGTATCCAGACTATATAAAGATGGGGCAGGAGACTACAGGGGATAGCATGTTTTTCTTTGC
Equine_papillomavirus_2_complete_genome_NC_012123.1	6099	6421	7802	NODE_164348_length_347_cov_1.726027	320	1	73.065	323	2.45e-45	GACAAGCGTGTTAACATGGGCTTTGATGTAAAGCAGTCTCAGATACTGCTGGTGGGCTGCAAGCCGCCCTTGGGGGAGCACTGGACCAAGGCCCGAGCATGCAAT---GGTGTTGCGGACGCGGCCTGCCCGCCGATCGAAATGCAGCAATCTTTTATAGAGGATGGAGACATGGGGGACATTGGCTTTGGGGCTGCAGACTTTGCCCTGCTTGGTGAAAACAGGTCCGACTTACCTCTGGACATTGTTGGCTCTCGCTGCAAGTATCCAGACTATATAAAGATGGGGCAGGAGACTACAGGGGATAGCATGTTTTTCTTTGC
Equine_papillomavirus_2_isolate_Zurich_2009_HM461973.1_complete_genome	6100	6422	7803	NODE_164348_length_347_cov_1.726027	320	1	72.755	323	2.99e-44	GACAAGCGTGTTAACATGGGCTTTGATGTAAAGCAGTCTCAGATACTGCTGGTGGGCTGCAAGCCGCCCTTGGGGGAGCACTGGACCAAGGCCCGAGCATGCAAT---GGTGTTGCGGACGCGGCCTGCCCGCCGATCGAAATGCAGCAATCTTTTATAGAGGATGGAGACATGGGGGACATTGGCTTTGGGGCTGCAGACTTTGCCCTGCTTGGTGAAAACAGGTCCGACTTACCTCTGGACATTGTTGGCTCTCGCTGCAAGTATCCAGACTATATAAAGATGGGGCAGGAGACTACAGGGGATAGCATGTTTTTCTTTGC
Equus_caballus_papillomavirus_2_isolate_XJ-ks1391_MW410986.1__complete_genome	6099	6421	7802	NODE_164348_length_347_cov_1.726027	320	1	73.065	323	2.45e-45	GACAAGCGTGTTAACATGGGCTTTGATGTAAAGCAGTCTCAGATACTGCTGGTGGGCTGCAAGCCGCCCTTGGGGGAGCACTGGACCAAGGCCCGAGCATGCAAT---GGTGTTGCGGACGCGGCCTGCCCGCCGATCGAAATGCAGCAATCTTTTATAGAGGATGGAGACATGGGGGACATTGGCTTTGGGGCTGCAGACTTTGCCCTGCTTGGTGAAAACAGGTCCGACTTACCTCTGGACATTGTTGGCTCTCGCTGCAAGTATCCAGACTATATAAAGATGGGGCAGGAGACTACAGGGGATAGCATGTTTTTCTTTGC
Equus_ferus_caballus_papillomavirus_type_7_complete_genome_NC_020501.1	754	1057	7619	NODE_10070_length_1592_cov_3.686402	1592	1280	65.421	321	1.62e-09	ACTAGTCGGGAAACAGGCGGTTGGTTTTTAGTGGAGGAAGCAGACTGTGTTGACAATGATAGTGAGGATGAGGATGAGGAGGAATATGATGTTGTGGATGGCCCCGACATA---GCGTTCCTTGATAATGATCCTGTATTTCAGGGGAATTCCCTGGCACTGTATCAAGCACAGACCGCAGAGGCAGACAAGGCAGAGCT--GCTGTTTCTAAAAAGAAAGTAC---AGTAGCCCTACAACCAAGGTGTGTGAGCTGAGTCCGCGCCTTCAGAATATAAAAATCTCCCCCGAAAAGCCTCTTGCAAAACGCCGACTGTTTC
Equus_ferus_caballus_papillomavirus_type_4_complete_genome_NC_020085.1	6509	6816	7554	NODE_6872_length_1921_cov_2.399250	1866	1556	64.353	317	0.002	CGACACGTGGAGGAGTTTGAGCTAGAGTTTATCTTTCAGCTGTGCCGTGTTGCACTTACTCCTGAGACGGTTGCCCATCTTAACACAATGGACCCCACAATATTAGATGAGTGGGAGCTTGGCATTAGCCAGGC--TG-CTCCTGCTTTGGAAAGCACATACAGGTACATCACCTCTGATGCTA-CTA--AGTGTCCTGCAGATGTGCCTGCAAAGAAACCCGTAAACCCATATAAGAAGGGCTATTGGCATGTGGACCTCACCTCTCGCCTCACCCTAGACCTTGATCAATTTCCTTTGGGACGGCGCTTTTTGGC
Equus_ferus_caballus_papillomavirus_type_7_complete_genome_NC_020501.1	6440	6751	7619	NODE_6872_length_1921_cov_2.399250	1867	1556	72.293	314	1.16e-36	CCGACACGTGGAGGAGTTTGAGCTAGAGTTTATCTTTCAGCTGTGCCGTGTTGCACTTACTCCTGAGACGGTTGCCCATCTTAACACAATGGACCCCACAATATTAGATGAGTGGGAGCTTGGCATTAGC-CAGGCTGCTCCTGCTTTGGAAAGCACATACAGGTACATCACCTCTGATGCTACTAAGTGTCCTGCAGATGTGCCTGCAAAGAAACCCGTAAACCCATATAAGAAGGGCTATTGGCATGTGGACCT-CACCTCTCGCCTCACCCTAGACCTTGATCAATTTCCTTTGGGACGGCGCTTTTTGGC
Equine_papillomavirus_type_6_complete_genome_NC_020500.1	6421	6728	7551	NODE_6872_length_1921_cov_2.399250	1863	1556	70.55	309	1.08e-30	CACGTGGAGGAGTTTGAGCTAGAGTTTATCTTTCAGCTGTGCCGTGTTGCACTTACTCCTGAGACGGTTGCCCATCTTAACACAATGGACCCCACAATATTAGATGAGTGGGAGCTTGGCATTAGCCAGGCTGCTCCTGCTTTGGAAAGCACATACAGGTACATCACCTCTGATGCTACTAAGTGTCCTGCAGATGTGCCTGCAAAGAAACCCGTAAACCCATATAAGAAGGGCTATTGGCATGTGGACCT-CACCTCTCGCCTCACCCTAGACCTTGATCAATTTCCTTTGGGACGGCGCTTTTTGGC
Equus_caballus_papillomavirus_8_strain_NCSU_complete_genome_NC_031756.1	6100	6401	8155	NODE_18725_length_1155_cov_2.279091	971	670	66.993	306	2.25e-14	TTGCAGATGGCCTTTTGGCGACCTAACACGTCGCAGAAACTGTTCCTGCCCCCGGCGCCCAGTGCCAAGGTACCCCACACGGACACCTATGTTACACGGACGTCGCTGTATTA-TTATGCCACCAGTGAGCGCCTCCTCACTGTAGGCAACCCCTACTATGAGGTT---GGGGATGGTGCCTCCAAGATTCCTAAGGTTTCTCCCTTTCAGTATAGGTCTTTTAGGGTCTCTTTACCGGACCCTAATCGCTTTGCATTTCCGGAGAGCGGGTTTTTCAATCCTGATAAGGAGAGGCTGGTATGGGC
EcPV2_Equus_caballus_papillomavirus_2_ON942231	6832	7135	7803	NODE_215335_length_304_cov_4.248996	304	1	100	304	6.55e-154	CCAGAGGTAATGGCGCACCTGCACACCATGGACCCAGACATTCTTGAGGAATGGGAAATAGGCATCAACCCCCCCATGTCCTCGCAGCTCTCAGATACATATAGGTTTATTACATCCTCTGCAACCAAATGCCCTCGCCCTGTCGTCCCTGACCCCCAGCCCGCTAAGCTAACCTTTTGGCAGATTGACCTGCAGGAAAGGCTTTCCCTTGACTTGGATCAGTTTACTCTGGGGCGTCGTTTTCTCGCTCAGAGTGGCTTGTCCAGGAGAGGGGTTAGCCGCAAGCGTCCAGCACCTTCGACCA
EcPV2_Equus_caballus_papillomavirus_2_ON942232	6826	7129	7797	NODE_215335_length_304_cov_4.248996	304	1	100	304	6.54e-154	CCAGAGGTAATGGCGCACCTGCACACCATGGACCCAGACATTCTTGAGGAATGGGAAATAGGCATCAACCCCCCCATGTCCTCGCAGCTCTCAGATACATATAGGTTTATTACATCCTCTGCAACCAAATGCCCTCGCCCTGTCGTCCCTGACCCCCAGCCCGCTAAGCTAACCTTTTGGCAGATTGACCTGCAGGAAAGGCTTTCCCTTGACTTGGATCAGTTTACTCTGGGGCGTCGTTTTCTCGCTCAGAGTGGCTTGTCCAGGAGAGGGGTTAGCCGCAAGCGTCCAGCACCTTCGACCA
EcPV2_Equus_caballus_papillomavirus_2_ON942233	6826	7129	7797	NODE_215335_length_304_cov_4.248996	304	1	100	304	6.54e-154	CCAGAGGTAATGGCGCACCTGCACACCATGGACCCAGACATTCTTGAGGAATGGGAAATAGGCATCAACCCCCCCATGTCCTCGCAGCTCTCAGATACATATAGGTTTATTACATCCTCTGCAACCAAATGCCCTCGCCCTGTCGTCCCTGACCCCCAGCCCGCTAAGCTAACCTTTTGGCAGATTGACCTGCAGGAAAGGCTTTCCCTTGACTTGGATCAGTTTACTCTGGGGCGTCGTTTTCTCGCTCAGAGTGGCTTGTCCAGGAGAGGGGTTAGCCGCAAGCGTCCAGCACCTTCGACCA
EcPV2_Equus_caballus_papillomavirus_2_ON989000	6832	7135	7803	NODE_215335_length_304_cov_4.248996	304	1	100	304	6.55e-154	CCAGAGGTAATGGCGCACCTGCACACCATGGACCCAGACATTCTTGAGGAATGGGAAATAGGCATCAACCCCCCCATGTCCTCGCAGCTCTCAGATACATATAGGTTTATTACATCCTCTGCAACCAAATGCCCTCGCCCTGTCGTCCCTGACCCCCAGCCCGCTAAGCTAACCTTTTGGCAGATTGACCTGCAGGAAAGGCTTTCCCTTGACTTGGATCAGTTTACTCTGGGGCGTCGTTTTCTCGCTCAGAGTGGCTTGTCCAGGAGAGGGGTTAGCCGCAAGCGTCCAGCACCTTCGACCA
EcPV2_Equus_caballus_papillomavirus_2_ON989001	6829	7132	7800	NODE_215335_length_304_cov_4.248996	304	1	98.355	304	7.47e-147	CCAGAGGTAATGGCGCACCTGCACACCATGGACCCAGACATTCTTGAGGAATGGGAAATAGGCATCAACCCCCCCATGTCCTCGCAGCTCTCAGATACATATAGGTTTATTACATCCTCTGCAACCAAATGCCCTCGCCCTGTCGTCCCTGACCCCCAGCCCGCTAAGCTAACCTTTTGGCAGATTGACCTGCAGGAAAGGCTTTCCCTTGACTTGGATCAGTTTACTCTGGGGCGTCGTTTTCTCGCTCAGAGTGGCTTGTCCAGGAGAGGGGTTAGCCGCAAGCGTCCAGCACCTTCGACCA
EcPV2_Equus_caballus_papillomavirus_2_ON989002	6826	7129	7797	NODE_215335_length_304_cov_4.248996	304	1	100	304	6.54e-154	CCAGAGGTAATGGCGCACCTGCACACCATGGACCCAGACATTCTTGAGGAATGGGAAATAGGCATCAACCCCCCCATGTCCTCGCAGCTCTCAGATACATATAGGTTTATTACATCCTCTGCAACCAAATGCCCTCGCCCTGTCGTCCCTGACCCCCAGCCCGCTAAGCTAACCTTTTGGCAGATTGACCTGCAGGAAAGGCTTTCCCTTGACTTGGATCAGTTTACTCTGGGGCGTCGTTTTCTCGCTCAGAGTGGCTTGTCCAGGAGAGGGGTTAGCCGCAAGCGTCCAGCACCTTCGACCA
Equine_papillomavirus_2_complete_genome_EU503122.1	6831	7134	7802	NODE_215335_length_304_cov_4.248996	304	1	100	304	6.55e-154	CCAGAGGTAATGGCGCACCTGCACACCATGGACCCAGACATTCTTGAGGAATGGGAAATAGGCATCAACCCCCCCATGTCCTCGCAGCTCTCAGATACATATAGGTTTATTACATCCTCTGCAACCAAATGCCCTCGCCCTGTCGTCCCTGACCCCCAGCCCGCTAAGCTAACCTTTTGGCAGATTGACCTGCAGGAAAGGCTTTCCCTTGACTTGGATCAGTTTACTCTGGGGCGTCGTTTTCTCGCTCAGAGTGGCTTGTCCAGGAGAGGGGTTAGCCGCAAGCGTCCAGCACCTTCGACCA
Equine_papillomavirus_2_complete_genome_NC_012123.1	6831	7134	7802	NODE_215335_length_304_cov_4.248996	304	1	100	304	6.55e-154	CCAGAGGTAATGGCGCACCTGCACACCATGGACCCAGACATTCTTGAGGAATGGGAAATAGGCATCAACCCCCCCATGTCCTCGCAGCTCTCAGATACATATAGGTTTATTACATCCTCTGCAACCAAATGCCCTCGCCCTGTCGTCCCTGACCCCCAGCCCGCTAAGCTAACCTTTTGGCAGATTGACCTGCAGGAAAGGCTTTCCCTTGACTTGGATCAGTTTACTCTGGGGCGTCGTTTTCTCGCTCAGAGTGGCTTGTCCAGGAGAGGGGTTAGCCGCAAGCGTCCAGCACCTTCGACCA
Equine_papillomavirus_2_isolate_Zurich_2009_HM461973.1_complete_genome	6832	7135	7803	NODE_215335_length_304_cov_4.248996	304	1	99.013	304	1.44e-149	CCAGAGGTAATGGCGCACCTGCACACCATGGACCCAGACATTCTTGAGGAATGGGAAATAGGCATCAACCCCCCCATGTCCTCGCAGCTCTCAGATACATATAGGTTTATTACATCCTCTGCAACCAAATGCCCTCGCCCTGTCGTCCCTGACCCCCAGCCCGCTAAGCTAACCTTTTGGCAGATTGACCTGCAGGAAAGGCTTTCCCTTGACTTGGATCAGTTTACTCTGGGGCGTCGTTTTCTCGCTCAGAGTGGCTTGTCCAGGAGAGGGGTTAGCCGCAAGCGTCCAGCACCTTCGACCA
Equus_caballus_papillomavirus_2_isolate_XJ-ks1391_MW410986.1__complete_genome	6831	7134	7802	NODE_215335_length_304_cov_4.248996	304	1	99.671	304	2.78e-152	CCAGAGGTAATGGCGCACCTGCACACCATGGACCCAGACATTCTTGAGGAATGGGAAATAGGCATCAACCCCCCCATGTCCTCGCAGCTCTCAGATACATATAGGTTTATTACATCCTCTGCAACCAAATGCCCTCGCCCTGTCGTCCCTGACCCCCAGCCCGCTAAGCTAACCTTTTGGCAGATTGACCTGCAGGAAAGGCTTTCCCTTGACTTGGATCAGTTTACTCTGGGGCGTCGTTTTCTCGCTCAGAGTGGCTTGTCCAGGAGAGGGGTTAGCCGCAAGCGTCCAGCACCTTCGACCA
Equine_papillomavirus_type_6_complete_genome_NC_020500.1	5332	5633	7551	NODE_111777_length_430_cov_2.464000	1	293	65.894	302	3.77e-11	TCCTACTGGCGGCCTAATGCACAACGACTGTTTCTGCCCCCGCAACCAAGCACTACCATACCACACACTGATGAATATATAACACGCACAGAACTATACTATTATGGGACGAGCGAGCGGCTGCTAACAGTGGGCAACCCACACTTT-GAGA---TTAGTGAG-----GGAGGCAAGGTTAAGGTCCCTAAGGTATCTCCATACCAGTATAGATCCTTCAGAGTTGCCTTTCCTGATCCCAATAGGTTTGCCTTTCCTGAGACAGGCTTCTTTAACCCAGATAAGGAGCGCCTGGTGTGGGC
Equus_ferus_caballus_papillomavirus_type_7_complete_genome_NC_020501.1	2035	2327	7619	NODE_10070_length_1592_cov_3.686402	301	8	72.635	296	6.02e-34	CCCAAAACACAATTGTCTAGTGTTTACAGGGCCCCCAAACACTGGCAAATCATATTTTACCATGACATTCCTGCAGTTTATGGGGGGAAAGGTGCTGTCCGCAGCAAACTCTAAAAGTCATTTCTGGTTA-AGCCCCCTAGAGGATGC-AAGGTGTGCCCTTATAGATGATGCCACAAGAGCAACGTGGGATTATATAGACACAAATCTCAGAAATGCTCTTGATGGGAACCCTATATCCCTAGATGTGAAGCACAGGGCCCTGAAGCAAATTAAATGTCCCCCTCTAATGATAAC
Equine_papillomavirus_3_complete_genome_NC_017862.1	1993	2284	7582	NODE_10070_length_1592_cov_3.686402	308	17	68.475	295	9.5e-19	AGGGGATCCCAAAACACAATTGTCTAGTGTTTACAGGGCCCCCAAACACTGGCAAATCATATTTTACCATGACATTCCTGCAGTTTATGGGGGGAAAGGTGCTGTCCGCAGCAAACTCTAAAAGTCATTTCTGGTTA-AGCCCCC--TAGAGGATGCAAGGTGTGCCCTTATAGATGATGCCACAAGAGCAACGTGGGATTATATAGACACAAATCTCAGAAATGCTCTTGATGGGAACCCTATATCCCTAGATGTGAAGCACAGGGCCCTGAAGCAAATTAAATGTCCCCCTCT
Equine_papillomavirus_3_isolate_Haflinger_complete_genome_GU384895.1	1993	2284	7582	NODE_10070_length_1592_cov_3.686402	308	17	68.475	295	9.5e-19	AGGGGATCCCAAAACACAATTGTCTAGTGTTTACAGGGCCCCCAAACACTGGCAAATCATATTTTACCATGACATTCCTGCAGTTTATGGGGGGAAAGGTGCTGTCCGCAGCAAACTCTAAAAGTCATTTCTGGTTA-AGCCCCC--TAGAGGATGCAAGGTGTGCCCTTATAGATGATGCCACAAGAGCAACGTGGGATTATATAGACACAAATCTCAGAAATGCTCTTGATGGGAACCCTATATCCCTAGATGTGAAGCACAGGGCCCTGAAGCAAATTAAATGTCCCCCTCT
EcPV2_Equus_caballus_papillomavirus_2_ON942231	3666	3951	7803	NODE_244437_length_286_cov_2.545455	286	1	99.301	286	2e-141	CGGACTCATCTCACTCATCGCAGACACGTCCGCCGCACCATGCAGAGACTGAGGGCCCAGCTGGGAAATCTGGTGTGGTGGTTCGACGCGACGTATCTGTAGGGGGCTCCTCATTTCTTGTGCTCACGGGAAGGGCACCCCAGCTGAAATGCCTGCGCTACAGACTGAAAAAGAGCCACAGCAGAAAGTTCTCTGAGGTCACTACGACCTTCTTTTTGACTCGGTCATCCGGAAAAGAGAGGGCAGGACAGGCCAAGATCCTCTTAACCTTTGACAGCCCTGGCCA
EcPV2_Equus_caballus_papillomavirus_2_ON942232	3660	3945	7797	NODE_244437_length_286_cov_2.545455	286	1	99.65	286	1.64e-142	CGGACTCATCTCACTCATCGCAGACACGTCCGCCGCACCATGCAGAGACTGAGGGCCCAGCTGGGAAATCTGGTGTGGTGGTTCGACGCGACGTATCTGTAGGGGGCTCCTCATTTCTTGTGCTCACGGGAAGGGCACCCCAGCTGAAATGCCTGCGCTACAGACTGAAAAAGAGCCACAGCAGAAAGTTCTCTGAGGTCACTACGACCTTCTTTTTGACTCGGTCATCCGGAAAAGAGAGGGCAGGACAGGCCAAGATCCTCTTAACCTTTGACAGCCCTGGCCA
EcPV2_Equus_caballus_papillomavirus_2_ON942233	3660	3945	7797	NODE_244437_length_286_cov_2.545455	286	1	100	286	3.87e-144	CGGACTCATCTCACTCATCGCAGACACGTCCGCCGCACCATGCAGAGACTGAGGGCCCAGCTGGGAAATCTGGTGTGGTGGTTCGACGCGACGTATCTGTAGGGGGCTCCTCATTTCTTGTGCTCACGGGAAGGGCACCCCAGCTGAAATGCCTGCGCTACAGACTGAAAAAGAGCCACAGCAGAAAGTTCTCTGAGGTCACTACGACCTTCTTTTTGACTCGGTCATCCGGAAAAGAGAGGGCAGGACAGGCCAAGATCCTCTTAACCTTTGACAGCCCTGGCCA
EcPV2_Equus_caballus_papillomavirus_2_ON989000	3666	3951	7803	NODE_244437_length_286_cov_2.545455	286	1	99.301	286	2e-141	CGGACTCATCTCACTCATCGCAGACACGTCCGCCGCACCATGCAGAGACTGAGGGCCCAGCTGGGAAATCTGGTGTGGTGGTTCGACGCGACGTATCTGTAGGGGGCTCCTCATTTCTTGTGCTCACGGGAAGGGCACCCCAGCTGAAATGCCTGCGCTACAGACTGAAAAAGAGCCACAGCAGAAAGTTCTCTGAGGTCACTACGACCTTCTTTTTGACTCGGTCATCCGGAAAAGAGAGGGCAGGACAGGCCAAGATCCTCTTAACCTTTGACAGCCCTGGCCA
EcPV2_Equus_caballus_papillomavirus_2_ON989001	3663	3948	7800	NODE_244437_length_286_cov_2.545455	286	1	100	286	3.87e-144	CGGACTCATCTCACTCATCGCAGACACGTCCGCCGCACCATGCAGAGACTGAGGGCCCAGCTGGGAAATCTGGTGTGGTGGTTCGACGCGACGTATCTGTAGGGGGCTCCTCATTTCTTGTGCTCACGGGAAGGGCACCCCAGCTGAAATGCCTGCGCTACAGACTGAAAAAGAGCCACAGCAGAAAGTTCTCTGAGGTCACTACGACCTTCTTTTTGACTCGGTCATCCGGAAAAGAGAGGGCAGGACAGGCCAAGATCCTCTTAACCTTTGACAGCCCTGGCCA
EcPV2_Equus_caballus_papillomavirus_2_ON989002	3660	3945	7797	NODE_244437_length_286_cov_2.545455	286	1	100	286	3.87e-144	CGGACTCATCTCACTCATCGCAGACACGTCCGCCGCACCATGCAGAGACTGAGGGCCCAGCTGGGAAATCTGGTGTGGTGGTTCGACGCGACGTATCTGTAGGGGGCTCCTCATTTCTTGTGCTCACGGGAAGGGCACCCCAGCTGAAATGCCTGCGCTACAGACTGAAAAAGAGCCACAGCAGAAAGTTCTCTGAGGTCACTACGACCTTCTTTTTGACTCGGTCATCCGGAAAAGAGAGGGCAGGACAGGCCAAGATCCTCTTAACCTTTGACAGCCCTGGCCA
Equine_papillomavirus_2_complete_genome_EU503122.1	3665	3950	7802	NODE_244437_length_286_cov_2.545455	286	1	98.951	286	8.52e-140	CGGACTCATCTCACTCATCGCAGACACGTCCGCCGCACCATGCAGAGACTGAGGGCCCAGCTGGGAAATCTGGTGTGGTGGTTCGACGCGACGTATCTGTAGGGGGCTCCTCATTTCTTGTGCTCACGGGAAGGGCACCCCAGCTGAAATGCCTGCGCTACAGACTGAAAAAGAGCCACAGCAGAAAGTTCTCTGAGGTCACTACGACCTTCTTTTTGACTCGGTCATCCGGAAAAGAGAGGGCAGGACAGGCCAAGATCCTCTTAACCTTTGACAGCCCTGGCCA
Equine_papillomavirus_2_complete_genome_NC_012123.1	3665	3950	7802	NODE_244437_length_286_cov_2.545455	286	1	98.951	286	8.52e-140	CGGACTCATCTCACTCATCGCAGACACGTCCGCCGCACCATGCAGAGACTGAGGGCCCAGCTGGGAAATCTGGTGTGGTGGTTCGACGCGACGTATCTGTAGGGGGCTCCTCATTTCTTGTGCTCACGGGAAGGGCACCCCAGCTGAAATGCCTGCGCTACAGACTGAAAAAGAGCCACAGCAGAAAGTTCTCTGAGGTCACTACGACCTTCTTTTTGACTCGGTCATCCGGAAAAGAGAGGGCAGGACAGGCCAAGATCCTCTTAACCTTTGACAGCCCTGGCCA
Equine_papillomavirus_2_isolate_Zurich_2009_HM461973.1_complete_genome	3666	3951	7803	NODE_244437_length_286_cov_2.545455	286	1	99.301	286	2e-141	CGGACTCATCTCACTCATCGCAGACACGTCCGCCGCACCATGCAGAGACTGAGGGCCCAGCTGGGAAATCTGGTGTGGTGGTTCGACGCGACGTATCTGTAGGGGGCTCCTCATTTCTTGTGCTCACGGGAAGGGCACCCCAGCTGAAATGCCTGCGCTACAGACTGAAAAAGAGCCACAGCAGAAAGTTCTCTGAGGTCACTACGACCTTCTTTTTGACTCGGTCATCCGGAAAAGAGAGGGCAGGACAGGCCAAGATCCTCTTAACCTTTGACAGCCCTGGCCA
Equus_caballus_papillomavirus_2_isolate_XJ-ks1391_MW410986.1__complete_genome	3665	3950	7802	NODE_244437_length_286_cov_2.545455	286	1	99.301	286	2e-141	CGGACTCATCTCACTCATCGCAGACACGTCCGCCGCACCATGCAGAGACTGAGGGCCCAGCTGGGAAATCTGGTGTGGTGGTTCGACGCGACGTATCTGTAGGGGGCTCCTCATTTCTTGTGCTCACGGGAAGGGCACCCCAGCTGAAATGCCTGCGCTACAGACTGAAAAAGAGCCACAGCAGAAAGTTCTCTGAGGTCACTACGACCTTCTTTTTGACTCGGTCATCCGGAAAAGAGAGGGCAGGACAGGCCAAGATCCTCTTAACCTTTGACAGCCCTGGCCA
EcPV9_Equus_caballus_papillomavirus_9_ON989003	3606	3883	7758	NODE_215335_length_304_cov_4.248996	295	18	75.801	281	1.04e-43	ATGGCGCACCTGCACACCATGGACCCAGACATTCTTGAGGAATGGGAAATAGGCATCAACCCCCCCATGTCCTCGCAGCTCTCAGAT-ACATATAGGTTTATTACATCCTCTGCAACCAAATGCCCTCGCCCTGTCGTCCCTGACCCCCAGCCCGCTAAGCTAACCTTTTGGCAGATTGACCTGCAGGAAAGGCTTTCCCTTGACTTGGATCAGTTTACTCTGGGGCGTCGTTTTCTCGCTCAGAGTGGCTTGTCCAGG-AGAGGGGTTAGC-CGCAAGCG
EcPV9_Equus_caballus_papillomavirus_9_ON989004	3607	3884	7760	NODE_215335_length_304_cov_4.248996	295	18	75.801	281	1.04e-43	ATGGCGCACCTGCACACCATGGACCCAGACATTCTTGAGGAATGGGAAATAGGCATCAACCCCCCCATGTCCTCGCAGCTCTCAGAT-ACATATAGGTTTATTACATCCTCTGCAACCAAATGCCCTCGCCCTGTCGTCCCTGACCCCCAGCCCGCTAAGCTAACCTTTTGGCAGATTGACCTGCAGGAAAGGCTTTCCCTTGACTTGGATCAGTTTACTCTGGGGCGTCGTTTTCTCGCTCAGAGTGGCTTGTCCAGG-AGAGGGGTTAGC-CGCAAGCG
Equus_caballus_papillomavirus_9_strain_complete_genome_SW_MN117918.1	7315	7592	7656	NODE_215335_length_304_cov_4.248996	295	18	75.801	281	1.02e-43	ATGGCGCACCTGCACACCATGGACCCAGACATTCTTGAGGAATGGGAAATAGGCATCAACCCCCCCATGTCCTCGCAGCTCTCAGAT-ACATATAGGTTTATTACATCCTCTGCAACCAAATGCCCTCGCCCTGTCGTCCCTGACCCCCAGCCCGCTAAGCTAACCTTTTGGCAGATTGACCTGCAGGAAAGGCTTTCCCTTGACTTGGATCAGTTTACTCTGGGGCGTCGTTTTCTCGCTCAGAGTGGCTTGTCCAGG-AGAGGGGTTAGC-CGCAAGCG
Equine_papillomavirus_3_complete_genome_NC_017862.1	1932	2200	7582	NODE_467_length_7607_cov_16.015890	5612	5880	65.568	273	0.002	TTTCTGAAATATCAGAATGTGGAAATTGCTGCATTTTTGCAG-TGCCTCAAACAGTTCTTTAAAGGGGTC-CCCAAAAGAAATTGTCTAGTAATCCAGGGACCACCAAACACAGGCAAGTCCACCTTCTGTATGAGCCTCATCAATTTCCTTGCAGGGAAGGTGCTGTCCTTTGTTAATAGCAGGAGCCAGTTCTGGCTTATGCCCCTAGCTGAGA--CCAAGGTGGCGCTGTTGGACGATGCAACCATACCTGCCTGGGATTACCTAGACAC
Equine_papillomavirus_3_isolate_Haflinger_complete_genome_GU384895.1	1932	2200	7582	NODE_467_length_7607_cov_16.015890	5612	5880	65.568	273	0.002	TTTCTGAAATATCAGAATGTGGAAATTGCTGCATTTTTGCAG-TGCCTCAAACAGTTCTTTAAAGGGGTC-CCCAAAAGAAATTGTCTAGTAATCCAGGGACCACCAAACACAGGCAAGTCCACCTTCTGTATGAGCCTCATCAATTTCCTTGCAGGGAAGGTGCTGTCCTTTGTTAATAGCAGGAGCCAGTTCTGGCTTATGCCCCTAGCTGAGA--CCAAGGTGGCGCTGTTGGACGATGCAACCATACCTGCCTGGGATTACCTAGACAC
Equus_ferus_caballus_papillomavirus_type_7_complete_genome_NC_020501.1	5355	5614	7619	NODE_111777_length_430_cov_2.464000	1	251	65.769	260	5.64e-09	TCCTACTGGCGGCCTAATGCACAACGACTGTTTCTGCCCCCGCAACCAAGCACTACCATACCACACACTGATGAATATATAACACGCACAGAACTATACTATTATGGGACGAGCGAGCGGCTGCTAACAGTGGGCAACCCACACTTTGAG-------ATTAG--TGAGGGAGGCAAGGTTAAGGTCCCTAAGGTATCTCCATACCAGTATAGATCCTTCAGAGTTGCCTTTCCTGATCCCAATAGGTTTGCCTTTCCTGA
Equine_papillomavirus_type_6_complete_genome_NC_020500.1	6210	6467	7551	NODE_467_length_7607_cov_16.015890	2366	2617	67.829	258	1.4e-16	CCCCAGTGGGTCTCTCGTGTCCACAGACTCACAGATATTTAACAGGCCGTACTGGCTGGCACGCGCACAGGGCCAGAATAATGGCATCTGCTGGCACAACACTTTGTATGTGACCGTGTTTGACAACACACGTGGCACAAACTTGACCATTACAGTGAACCCCCAGAACACA------TATGATTCCACAGGCTTTAATGCATACGTGCGACATGTGGAGGAGTTTGAGCTCTCCTTTATCTTTCAGCTGTGCACGGT
Equus_ferus_caballus_papillomavirus_type_7_complete_genome_NC_020501.1	6234	6490	7619	NODE_467_length_7607_cov_16.015890	2367	2617	67.315	257	2.1e-14	CCCAGTGGGTCTCTCGTGTCCACAGACTCACAGATATTTAACAGGCCGTACTGGCTGGCACGCGCACAGGGCCAGAATAATGGCATCTGCTGGCACAACACTTTGTATGTGACCGTGTTTGACAACACACGTGGCACAAACTTGACCA------TTACAGTGAACCCCCAGAACACATATGATTCCACAGGCTTTAATGCATACGTGCGACATGTGGAGGAGTTTGAGCTCTCCTTTATCTTTCAGCTGTGCACGGT
EcPV9_Equus_caballus_papillomavirus_9_ON989003	2544	2794	7758	NODE_111777_length_430_cov_2.464000	100	347	66.667	252	5.75e-09	TATTATGGGACGAGCGAGCGGCTGCTAACAGTGGGCAACCCACACTTTGAGATTAGTGAGGGAGGCAAGG---TTAAGGTCCCTAAGGTATCTCCATACCAGTATAGATCCTTCAGAGTTGCCTTT-CCTGATCCCAATAGGTTTGCCTTTCCTGAGACAGGCTTCTTTAACCCAGATAAGGAGCGCCTGGTGTGGGCCTTAACGGGTGTTGAGGTCTCCCGAGGTCTACCTCTTGGAGTAGGCCTCTCTGG
EcPV9_Equus_caballus_papillomavirus_9_ON989003	5269	5513	7758	NODE_467_length_7607_cov_16.015890	4313	4554	65.476	252	0.23	GAGGATACCATGGCCGATGAACCAGGTAC---CCCCGGGGAAGGCACTAGCGGGGCCTGGTTTCTTGCCAGGGAAGCGGTATGTAGTGGGTCAGATAGCGACGAAGAGGAGGCGGCTGATGTGTATGAAGGCCCAGA--CCTA-GACTTTGTAGACAATGCCTCCTATCACCAGGGAAATTCCCTGTACCTCCTCCAACAGCA--AGAA-GCGGAGGAGGACCG-GCTGCATGTGCAGCTGCTAAAACGAAA
EcPV9_Equus_caballus_papillomavirus_9_ON989004	2545	2795	7760	NODE_111777_length_430_cov_2.464000	100	347	66.667	252	5.75e-09	TATTATGGGACGAGCGAGCGGCTGCTAACAGTGGGCAACCCACACTTTGAGATTAGTGAGGGAGGCAAGG---TTAAGGTCCCTAAGGTATCTCCATACCAGTATAGATCCTTCAGAGTTGCCTTT-CCTGATCCCAATAGGTTTGCCTTTCCTGAGACAGGCTTCTTTAACCCAGATAAGGAGCGCCTGGTGTGGGCCTTAACGGGTGTTGAGGTCTCCCGAGGTCTACCTCTTGGAGTAGGCCTCTCTGG
EcPV9_Equus_caballus_papillomavirus_9_ON989004	5270	5514	7760	NODE_467_length_7607_cov_16.015890	4313	4554	65.476	252	0.23	GAGGATACCATGGCCGATGAACCAGGTAC---CCCCGGGGAAGGCACTAGCGGGGCCTGGTTTCTTGCCAGGGAAGCGGTATGTAGTGGGTCAGATAGCGACGAAGAGGAGGCGGCTGATGTGTATGAAGGCCCAGA--CCTA-GACTTTGTAGACAATGCCTCCTATCACCAGGGAAATTCCCTGTACCTCCTCCAACAGCA--AGAA-GCGGAGGAGGACCG-GCTGCATGTGCAGCTGCTAAAACGAAA
Equus_caballus_papillomavirus_9_strain_complete_genome_SW_MN117918.1	6253	6503	7656	NODE_111777_length_430_cov_2.464000	100	347	66.667	252	5.67e-09	TATTATGGGACGAGCGAGCGGCTGCTAACAGTGGGCAACCCACACTTTGAGATTAGTGAGGGAGGCAAGG---TTAAGGTCCCTAAGGTATCTCCATACCAGTATAGATCCTTCAGAGTTGCCTTT-CCTGATCCCAATAGGTTTGCCTTTCCTGAGACAGGCTTCTTTAACCCAGATAAGGAGCGCCTGGTGTGGGCCTTAACGGGTGTTGAGGTCTCCCGAGGTCTACCTCTTGGAGTAGGCCTCTCTGG
Equus_caballus_papillomavirus_9_strain_complete_genome_SW_MN117918.1	1322	1566	7656	NODE_467_length_7607_cov_16.015890	4313	4554	65.476	252	0.23	GAGGATACCATGGCCGATGAACCAGGTAC---CCCCGGGGAAGGCACTAGCGGGGCCTGGTTTCTTGCCAGGGAAGCGGTATGTAGTGGGTCAGATAGCGACGAAGAGGAGGCGGCTGATGTGTATGAAGGCCCAGA--CCTA-GACTTTGTAGACAATGCCTCCTATCACCAGGGAAATTCCCTGTACCTCCTCCAACAGCA--AGAA-GCGGAGGAGGACCG-GCTGCATGTGCAGCTGCTAAAACGAAA
Equus_ferus_caballus_papillomavirus_type_7_complete_genome_NC_020501.1	2014	2263	7619	NODE_467_length_7607_cov_16.015890	5660	5909	67.46	252	8.94e-13	AAACAGTTCTTTAAAGGGGTCCCCAAAAGAAATTGTCTAGTAATCCAGGGACCACCAAACACAGGCAAGTCCACCTTCTGTATGAGCCTCATCAATTTCCTTGCAGGGAAGGTGCTGTCCTTTGTTAATAGCAGGAGCCAGTTCTGGCTTATGCC--CCTAGCTGAGACCAAGGTGGCGCTGTTGGACGATGCAACCATACCTGCCTGGGATTACCTAGACACATTCATGAGGAATGCCATGGACGGGAACC
EcPV2_Equus_caballus_papillomavirus_2_ON942231	948	1187	7803	NODE_467_length_7607_cov_16.015890	4321	4557	66.532	248	3.65e-05	CATGGCCGATGAACCAGGTAC---CCCCGGGGAAGGCACTAGCGGGGC---CTGGTTTCTTGCCAGGGAAGCGGTATGTAGTGGGTCAGATAGCGACGA---AGAGGAGGCGGCTGATGTGTATGAAGGCCCAGACCTAGACTTTGTAGACAATGCCTCCTATCA-CCAGGGAAATTCCCTGTACCTCCTCCAACAGCAAGAAGCGGAGGAGGACCG-GCTGCATGTGCAGCTGCTAAAACGAAAATA
EcPV2_Equus_caballus_papillomavirus_2_ON942232	945	1184	7797	NODE_467_length_7607_cov_16.015890	4321	4557	66.532	248	3.64e-05	CATGGCCGATGAACCAGGTAC---CCCCGGGGAAGGCACTAGCGGGGC---CTGGTTTCTTGCCAGGGAAGCGGTATGTAGTGGGTCAGATAGCGACGA---AGAGGAGGCGGCTGATGTGTATGAAGGCCCAGACCTAGACTTTGTAGACAATGCCTCCTATCA-CCAGGGAAATTCCCTGTACCTCCTCCAACAGCAAGAAGCGGAGGAGGACCG-GCTGCATGTGCAGCTGCTAAAACGAAAATA
EcPV2_Equus_caballus_papillomavirus_2_ON942233	945	1184	7797	NODE_467_length_7607_cov_16.015890	4321	4557	66.935	248	3.64e-05	CATGGCCGATGAACCAGGTAC---CCCCGGGGAAGGCACTAGCGGGGC---CTGGTTTCTTGCCAGGGAAGCGGTATGTAGTGGGTCAGATAGCGACGA---AGAGGAGGCGGCTGATGTGTATGAAGGCCCAGACCTAGACTTTGTAGACAATGCCTCCTATCA-CCAGGGAAATTCCCTGTACCTCCTCCAACAGCAAGAAGCGGAGGAGGACCG-GCTGCATGTGCAGCTGCTAAAACGAAAATA
EcPV2_Equus_caballus_papillomavirus_2_ON989000	948	1187	7803	NODE_467_length_7607_cov_16.015890	4321	4557	66.532	248	3.65e-05	CATGGCCGATGAACCAGGTAC---CCCCGGGGAAGGCACTAGCGGGGC---CTGGTTTCTTGCCAGGGAAGCGGTATGTAGTGGGTCAGATAGCGACGA---AGAGGAGGCGGCTGATGTGTATGAAGGCCCAGACCTAGACTTTGTAGACAATGCCTCCTATCA-CCAGGGAAATTCCCTGTACCTCCTCCAACAGCAAGAAGCGGAGGAGGACCG-GCTGCATGTGCAGCTGCTAAAACGAAAATA
EcPV2_Equus_caballus_papillomavirus_2_ON989001	948	1187	7800	NODE_467_length_7607_cov_16.015890	4321	4557	66.532	248	3.65e-05	CATGGCCGATGAACCAGGTAC---CCCCGGGGAAGGCACTAGCGGGGC---CTGGTTTCTTGCCAGGGAAGCGGTATGTAGTGGGTCAGATAGCGACGA---AGAGGAGGCGGCTGATGTGTATGAAGGCCCAGACCTAGACTTTGTAGACAATGCCTCCTATCA-CCAGGGAAATTCCCTGTACCTCCTCCAACAGCAAGAAGCGGAGGAGGACCG-GCTGCATGTGCAGCTGCTAAAACGAAAATA
EcPV2_Equus_caballus_papillomavirus_2_ON989002	945	1184	7797	NODE_467_length_7607_cov_16.015890	4321	4557	66.935	248	3.64e-05	CATGGCCGATGAACCAGGTAC---CCCCGGGGAAGGCACTAGCGGGGC---CTGGTTTCTTGCCAGGGAAGCGGTATGTAGTGGGTCAGATAGCGACGA---AGAGGAGGCGGCTGATGTGTATGAAGGCCCAGACCTAGACTTTGTAGACAATGCCTCCTATCA-CCAGGGAAATTCCCTGTACCTCCTCCAACAGCAAGAAGCGGAGGAGGACCG-GCTGCATGTGCAGCTGCTAAAACGAAAATA
Equine_papillomavirus_2_isolate_Zurich_2009_HM461973.1_complete_genome	948	1187	7803	NODE_467_length_7607_cov_16.015890	4321	4557	66.532	248	3.65e-05	CATGGCCGATGAACCAGGTAC---CCCCGGGGAAGGCACTAGCGGGGC---CTGGTTTCTTGCCAGGGAAGCGGTATGTAGTGGGTCAGATAGCGACGA---AGAGGAGGCGGCTGATGTGTATGAAGGCCCAGACCTAGACTTTGTAGACAATGCCTCCTATCA-CCAGGGAAATTCCCTGTACCTCCTCCAACAGCAAGAAGCGGAGGAGGACCG-GCTGCATGTGCAGCTGCTAAAACGAAAATA
EcPV9_Equus_caballus_papillomavirus_9_ON989003	6231	6474	7758	NODE_361197_length_246_cov_1.628272	246	3	69.106	246	5.04e-16	AACAGAGGAGGCCACCAAATTTGATTTTTCTGAAATGGTTCAGTGGGCATACGATCATAACCTATCA--GAGGAAAGCGAGATAGCGTACCGCTATGCATGCCTGGCAGAGAGCGACAGCAATGCGGCCGCTTTTCTGGCCTGCGCAGCACAGGCAAAATACGTCAGGGACTGCTGCACAATGGTCAAGCATTACCGCAAGGCCGAGATGCATGCTATGACAATCTCAGAGTGGATCCACAGACAG
EcPV9_Equus_caballus_papillomavirus_9_ON989004	6232	6475	7760	NODE_361197_length_246_cov_1.628272	246	3	69.106	246	5.04e-16	AACAGAGGAGGCCACCAAATTTGATTTTTCTGAAATGGTTCAGTGGGCATACGATCATAACCTATCA--GAGGAAAGCGAGATAGCGTACCGCTATGCATGCCTGGCAGAGAGCGACAGCAATGCGGCCGCTTTTCTGGCCTGCGCAGCACAGGCAAAATACGTCAGGGACTGCTGCACAATGGTCAAGCATTACCGCAAGGCCGAGATGCATGCTATGACAATCTCAGAGTGGATCCACAGACAG
Equus_caballus_papillomavirus_9_strain_complete_genome_SW_MN117918.1	2284	2527	7656	NODE_361197_length_246_cov_1.628272	246	3	69.106	246	4.97e-16	AACAGAGGAGGCCACCAAATTTGATTTTTCTGAAATGGTTCAGTGGGCATACGATCATAACCTATCA--GAGGAAAGCGAGATAGCGTACCGCTATGCATGCCTGGCAGAGAGCGACAGCAATGCGGCCGCTTTTCTGGCCTGCGCAGCACAGGCAAAATACGTCAGGGACTGCTGCACAATGGTCAAGCATTACCGCAAGGCCGAGATGCATGCTATGACAATCTCAGAGTGGATCCACAGACAG
Equus_caballus_papillomavirus_1_isolate_G2_complete_genome_MN164462.1	2072	2313	7611	NODE_385646_length_242_cov_0.898396	1	242	65.984	244	8.37e-07	GGGAAGAGTGTTGTCATTTGTTAACTATCGCAGCCACTTTTGGTTGCAACCTATCATAGATGCAAAGGTGGCATTAATTGATGATGCCAC--CTGGCAATTCTGGGATTATGCAGATACCTATCTCAGAAACCTGTTTGATGGAAATCCTGTCAGTATTGACTGCAAATACAAAGCCCTCACCCAGATTAACTGTCCTCCACTGCTTATTACCTCAAATATTAATGTGCTGGATGATGAAAGGT
Equus_caballus_papillomavirus_1_strain_150904_complete_genome_MF288893.1	2072	2313	7613	NODE_385646_length_242_cov_0.898396	1	242	65.984	244	8.37e-07	GGGAAGAGTGTTGTCATTTGTTAACTATCGCAGCCACTTTTGGTTGCAACCTATCATAGATGCAAAGGTGGCATTAATTGATGATGCCAC--CTGGCAATTCTGGGATTATGCAGATACCTATCTCAGAAACCTGTTTGATGGAAATCCTGTCAGTATTGACTGCAAATACAAAGCCCTCACCCAGATTAACTGTCCTCCACTGCTTATTACCTCAAATATTAATGTGCTGGATGATGAAAGGT
Equus_caballus_papillomavirus_type_1_complete_genome_AF498323.1	2072	2313	7610	NODE_385646_length_242_cov_0.898396	1	242	65.984	244	8.36e-07	GGGAAGAGTGTTGTCATTTGTTAACTATCGCAGCCACTTTTGGTTGCAACCTATCATAGATGCAAAGGTGGCATTAATTGATGATGCCAC--CTGGCAATTCTGGGATTATGCAGATACCTATCTCAGAAACCTGTTTGATGGAAATCCTGTCAGTATTGACTGCAAATACAAAGCCCTCACCCAGATTAACTGTCCTCCACTGCTTATTACCTCAAATATTAATGTGCTGGATGATGAAAGGT
Equus_caballus_papillomavirus_type_1_complete_genome_NC_003748.1	2072	2313	7610	NODE_385646_length_242_cov_0.898396	1	242	65.984	244	8.36e-07	GGGAAGAGTGTTGTCATTTGTTAACTATCGCAGCCACTTTTGGTTGCAACCTATCATAGATGCAAAGGTGGCATTAATTGATGATGCCAC--CTGGCAATTCTGGGATTATGCAGATACCTATCTCAGAAACCTGTTTGATGGAAATCCTGTCAGTATTGACTGCAAATACAAAGCCCTCACCCAGATTAACTGTCCTCCACTGCTTATTACCTCAAATATTAATGTGCTGGATGATGAAAGGT
EcPV2_Equus_caballus_papillomavirus_2_ON942231	1924	2165	7803	NODE_361197_length_246_cov_1.628272	242	1	72.428	243	2.02e-27	GAGGAGGCCACCAAATTTGATTTTTCTGAAATGGTTCAGTGGGCATACGATCATAACCTATCAGAGGAAAGCGAGATAGCGTACCGCTATGCATGCCTGGCAGAGAGCGACAGCAATGCGGCCGCTTTTCTGGCCTGCGCAGCACAGGCAAAATACGTCAGGGACTGCTG-CACAATGGTCAAGCATTACCGCAAGGCCGAGATGCATGCTATGACAATCTCAGAGTGGATCCACAGACAGGC
EcPV2_Equus_caballus_papillomavirus_2_ON942232	1918	2159	7797	NODE_361197_length_246_cov_1.628272	242	1	72.428	243	2.01e-27	GAGGAGGCCACCAAATTTGATTTTTCTGAAATGGTTCAGTGGGCATACGATCATAACCTATCAGAGGAAAGCGAGATAGCGTACCGCTATGCATGCCTGGCAGAGAGCGACAGCAATGCGGCCGCTTTTCTGGCCTGCGCAGCACAGGCAAAATACGTCAGGGACTGCTG-CACAATGGTCAAGCATTACCGCAAGGCCGAGATGCATGCTATGACAATCTCAGAGTGGATCCACAGACAGGC
EcPV2_Equus_caballus_papillomavirus_2_ON942233	1918	2159	7797	NODE_361197_length_246_cov_1.628272	242	1	72.428	243	2.01e-27	GAGGAGGCCACCAAATTTGATTTTTCTGAAATGGTTCAGTGGGCATACGATCATAACCTATCAGAGGAAAGCGAGATAGCGTACCGCTATGCATGCCTGGCAGAGAGCGACAGCAATGCGGCCGCTTTTCTGGCCTGCGCAGCACAGGCAAAATACGTCAGGGACTGCTG-CACAATGGTCAAGCATTACCGCAAGGCCGAGATGCATGCTATGACAATCTCAGAGTGGATCCACAGACAGGC
EcPV2_Equus_caballus_papillomavirus_2_ON989000	1924	2165	7803	NODE_361197_length_246_cov_1.628272	242	1	72.428	243	2.02e-27	GAGGAGGCCACCAAATTTGATTTTTCTGAAATGGTTCAGTGGGCATACGATCATAACCTATCAGAGGAAAGCGAGATAGCGTACCGCTATGCATGCCTGGCAGAGAGCGACAGCAATGCGGCCGCTTTTCTGGCCTGCGCAGCACAGGCAAAATACGTCAGGGACTGCTG-CACAATGGTCAAGCATTACCGCAAGGCCGAGATGCATGCTATGACAATCTCAGAGTGGATCCACAGACAGGC
EcPV2_Equus_caballus_papillomavirus_2_ON989001	1921	2162	7800	NODE_361197_length_246_cov_1.628272	242	1	72.428	243	2.01e-27	GAGGAGGCCACCAAATTTGATTTTTCTGAAATGGTTCAGTGGGCATACGATCATAACCTATCAGAGGAAAGCGAGATAGCGTACCGCTATGCATGCCTGGCAGAGAGCGACAGCAATGCGGCCGCTTTTCTGGCCTGCGCAGCACAGGCAAAATACGTCAGGGACTGCTG-CACAATGGTCAAGCATTACCGCAAGGCCGAGATGCATGCTATGACAATCTCAGAGTGGATCCACAGACAGGC
EcPV2_Equus_caballus_papillomavirus_2_ON989002	1918	2159	7797	NODE_361197_length_246_cov_1.628272	242	1	72.428	243	2.01e-27	GAGGAGGCCACCAAATTTGATTTTTCTGAAATGGTTCAGTGGGCATACGATCATAACCTATCAGAGGAAAGCGAGATAGCGTACCGCTATGCATGCCTGGCAGAGAGCGACAGCAATGCGGCCGCTTTTCTGGCCTGCGCAGCACAGGCAAAATACGTCAGGGACTGCTG-CACAATGGTCAAGCATTACCGCAAGGCCGAGATGCATGCTATGACAATCTCAGAGTGGATCCACAGACAGGC
Equine_papillomavirus_2_complete_genome_EU503122.1	1923	2164	7802	NODE_361197_length_246_cov_1.628272	242	1	72.428	243	2.02e-27	GAGGAGGCCACCAAATTTGATTTTTCTGAAATGGTTCAGTGGGCATACGATCATAACCTATCAGAGGAAAGCGAGATAGCGTACCGCTATGCATGCCTGGCAGAGAGCGACAGCAATGCGGCCGCTTTTCTGGCCTGCGCAGCACAGGCAAAATACGTCAGGGACTGCTG-CACAATGGTCAAGCATTACCGCAAGGCCGAGATGCATGCTATGACAATCTCAGAGTGGATCCACAGACAGGC
Equine_papillomavirus_2_complete_genome_NC_012123.1	1923	2164	7802	NODE_361197_length_246_cov_1.628272	242	1	72.428	243	2.02e-27	GAGGAGGCCACCAAATTTGATTTTTCTGAAATGGTTCAGTGGGCATACGATCATAACCTATCAGAGGAAAGCGAGATAGCGTACCGCTATGCATGCCTGGCAGAGAGCGACAGCAATGCGGCCGCTTTTCTGGCCTGCGCAGCACAGGCAAAATACGTCAGGGACTGCTG-CACAATGGTCAAGCATTACCGCAAGGCCGAGATGCATGCTATGACAATCTCAGAGTGGATCCACAGACAGGC
Equine_papillomavirus_2_isolate_Zurich_2009_HM461973.1_complete_genome	1924	2165	7803	NODE_361197_length_246_cov_1.628272	242	1	72.428	243	2.02e-27	GAGGAGGCCACCAAATTTGATTTTTCTGAAATGGTTCAGTGGGCATACGATCATAACCTATCAGAGGAAAGCGAGATAGCGTACCGCTATGCATGCCTGGCAGAGAGCGACAGCAATGCGGCCGCTTTTCTGGCCTGCGCAGCACAGGCAAAATACGTCAGGGACTGCTG-CACAATGGTCAAGCATTACCGCAAGGCCGAGATGCATGCTATGACAATCTCAGAGTGGATCCACAGACAGGC
Equus_caballus_papillomavirus_2_isolate_XJ-ks1391_MW410986.1__complete_genome	1923	2164	7802	NODE_361197_length_246_cov_1.628272	242	1	72.428	243	2.02e-27	GAGGAGGCCACCAAATTTGATTTTTCTGAAATGGTTCAGTGGGCATACGATCATAACCTATCAGAGGAAAGCGAGATAGCGTACCGCTATGCATGCCTGGCAGAGAGCGACAGCAATGCGGCCGCTTTTCTGGCCTGCGCAGCACAGGCAAAATACGTCAGGGACTGCTG-CACAATGGTCAAGCATTACCGCAAGGCCGAGATGCATGCTATGACAATCTCAGAGTGGATCCACAGACAGGC
Equus_ferus_caballus_papillomavirus_type_7_complete_genome_NC_020501.1	2098	2334	7619	NODE_196479_length_318_cov_1.916350	318	82	66.387	238	2.4e-07	AGCTTTATGAGCTTCATAGGGGGAAGGGTGTTATCATCGGCCAATTCCCGCAGTCACTTCTGGCT-CAGCCCACTAGAGGACGCGCGTCTGGGCTTAATAGATGACGCCACCAGAGTGACCTGGGACTTGATTGATACCCATTTAAGAAACGCCCTAGATGGACACCCAATCAGTCTTGATGTAAAGCACCGCTCACTGAAACAAATTAAATGTCCACCACTATTGATTACAACCAAT
EcPV9_Equus_caballus_papillomavirus_9_ON989003	3324	3559	7758	NODE_54842_length_644_cov_2.848896	398	627	66.245	237	8.53e-07	CCTAGTGGCTCACTGGTCACTACTGAGTCCTCTTTATTTAATAAGCCATACTGGCTGCGTACTGCTCAGGGTATGAATAACGGGATCCTGTGGCATAATAGACTGTTTGTGACTGTCGCGGACACCACTAGGGGCACTAGCTTTACCATATCT------ATGGCCACGGGTGATGGGGAGACCTATGACCCTAAGAACTTTAAGACATACACGCGGCACTGT-GAGGAGTATGAACT
EcPV9_Equus_caballus_papillomavirus_9_ON989004	3325	3560	7760	NODE_54842_length_644_cov_2.848896	398	627	66.245	237	8.53e-07	CCTAGTGGCTCACTGGTCACTACTGAGTCCTCTTTATTTAATAAGCCATACTGGCTGCGTACTGCTCAGGGTATGAATAACGGGATCCTGTGGCATAATAGACTGTTTGTGACTGTCGCGGACACCACTAGGGGCACTAGCTTTACCATATCT------ATGGCCACGGGTGATGGGGAGACCTATGACCCTAAGAACTTTAAGACATACACGCGGCACTGT-GAGGAGTATGAACT
Equus_caballus_papillomavirus_9_strain_complete_genome_SW_MN117918.1	7033	7268	7656	NODE_54842_length_644_cov_2.848896	398	627	66.245	237	8.42e-07	CCTAGTGGCTCACTGGTCACTACTGAGTCCTCTTTATTTAATAAGCCATACTGGCTGCGTACTGCTCAGGGTATGAATAACGGGATCCTGTGGCATAATAGACTGTTTGTGACTGTCGCGGACACCACTAGGGGCACTAGCTTTACCATATCT------ATGGCCACGGGTGATGGGGAGACCTATGACCCTAAGAACTTTAAGACATACACGCGGCACTGT-GAGGAGTATGAACT
Equus_caballus_papillomavirus_1_isolate_G2_complete_genome_MN164462.1	855	1080	7611	NODE_467_length_7607_cov_16.015890	4478	4709	66.949	236	3.56e-05	CAGGGAAATTCCCTGTACCTCCTCCAACAGCAAGAAGCGGAGGAGGACCGGCTGCATGTGCAGCTGCTAAAACGAAAATA-TGTAGAGAGCCCTAAACAGCGATTATGCCTGGCGCTCAGCCCCAGGCTGCAGGCTATTCAAATTTCCCCCAATAAACAGCC---TGTGAAAAGGCGCCTGTTTCAGCATCAGGACCAGGACAGCGGTCTGGACCTGTCTCTGCAAAATGAAACTG
Equus_caballus_papillomavirus_1_strain_150904_complete_genome_MF288893.1	855	1080	7613	NODE_467_length_7607_cov_16.015890	4478	4709	67.373	236	8.37e-07	CAGGGAAATTCCCTGTACCTCCTCCAACAGCAAGAAGCGGAGGAGGACCGGCTGCATGTGCAGCTGCTAAAACGAAAATA-TGTAGAGAGCCCTAAACAGCGATTATGCCTGGCGCTCAGCCCCAGGCTGCAGGCTATTCAAATTTCCCCCAATAAACAGCC---TGTGAAAAGGCGCCTGTTTCAGCATCAGGACCAGGACAGCGGTCTGGACCTGTCTCTGCAAAATGAAACTG
Equus_caballus_papillomavirus_type_1_complete_genome_AF498323.1	855	1080	7610	NODE_467_length_7607_cov_16.015890	4478	4709	67.373	236	8.36e-07	CAGGGAAATTCCCTGTACCTCCTCCAACAGCAAGAAGCGGAGGAGGACCGGCTGCATGTGCAGCTGCTAAAACGAAAATA-TGTAGAGAGCCCTAAACAGCGATTATGCCTGGCGCTCAGCCCCAGGCTGCAGGCTATTCAAATTTCCCCCAATAAACAGCC---TGTGAAAAGGCGCCTGTTTCAGCATCAGGACCAGGACAGCGGTCTGGACCTGTCTCTGCAAAATGAAACTG
Equus_caballus_papillomavirus_type_1_complete_genome_NC_003748.1	855	1080	7610	NODE_467_length_7607_cov_16.015890	4478	4709	67.373	236	8.36e-07	CAGGGAAATTCCCTGTACCTCCTCCAACAGCAAGAAGCGGAGGAGGACCGGCTGCATGTGCAGCTGCTAAAACGAAAATA-TGTAGAGAGCCCTAAACAGCGATTATGCCTGGCGCTCAGCCCCAGGCTGCAGGCTATTCAAATTTCCCCCAATAAACAGCC---TGTGAAAAGGCGCCTGTTTCAGCATCAGGACCAGGACAGCGGTCTGGACCTGTCTCTGCAAAATGAAACTG
Equine_papillomavirus_type_6_complete_genome_NC_020500.1	2022	2236	7551	NODE_467_length_7607_cov_16.015890	5666	5880	66.204	216	0.000123	TTCTTTAAAGGGGTCCCCAAAAGAAATTGTCTAGTAATCCAGGGACCACCAAACACAGGCAAGTCCACCTTCTGTATGAGCCT-CATCAATTTCCTTGCAGGGAAGGTGCTGTCCTTTGTTAATAGCAGGAGCCAGTTCTGGCTTATGCCCCTAGCTGAGACCAAGGTGGCGCTGTTGGACGATGCAACCATACCTGCCTGGGATTACCTAGACAC
Equus_ferus_caballus_papillomavirus_type_5_complete_genome_NC_020084.1	1201	1414	7519	NODE_467_length_7607_cov_16.015890	4878	5091	65.888	214	1.01e-05	GTAATCGGAGGGCGGCCATGTTGGCGCGCTTTAAAGAAGGCTTCGGTGTCAGCTTTTCTGAGCTCACGCGCAGCTTTAAAAGCGACCGCTCCTGTGTGGGGGACTGGGTCGTGCTGGCGTTTGGCGTCCGAGAACAGTTTGCCGAAACCGCCAAAGAGCAGCTGAAGGGACACTGTGGATACGTGCAGTTCACGTATCGACCGGACGCTAGGGG
EcPV2_Equus_caballus_papillomavirus_2_ON942231	2203	2415	7803	NODE_574916_length_213_cov_1.715190	1	213	73.709	213	1.65e-28	ATAAAATTTCTGAAGCACCAGAATGTGGACATCCCTCAATTCATTACCTCACTAAAGCTCCTACTAAAAGGGGTTCCTAAGAAGAACTGCATGCTGCTTGCTGGGCCCCCAAACACAGGGAAGTCCACCTTTAGTGTAAGCCTAATTGAATTTTTAAAAGGGAGGGTGCTGTTTTTTCCAAACAGCAAAAGCCACTTTTGGCTCATGCCCCTT
EcPV2_Equus_caballus_papillomavirus_2_ON942232	2197	2409	7797	NODE_574916_length_213_cov_1.715190	1	213	73.709	213	1.65e-28	ATAAAATTTCTGAAGCACCAGAATGTGGACATCCCTCAATTCATTACCTCACTAAAGCTCCTACTAAAAGGGGTTCCTAAGAAGAACTGCATGCTGCTTGCTGGGCCCCCAAACACAGGGAAGTCCACCTTTAGTGTAAGCCTAATTGAATTTTTAAAAGGGAGGGTGCTGTTTTTTCCAAACAGCAAAAGCCACTTTTGGCTCATGCCCCTT
EcPV2_Equus_caballus_papillomavirus_2_ON942233	2197	2409	7797	NODE_574916_length_213_cov_1.715190	1	213	73.709	213	1.65e-28	ATAAAATTTCTGAAGCACCAGAATGTGGACATCCCTCAATTCATTACCTCACTAAAGCTCCTACTAAAAGGGGTTCCTAAGAAGAACTGCATGCTGCTTGCTGGGCCCCCAAACACAGGGAAGTCCACCTTTAGTGTAAGCCTAATTGAATTTTTAAAAGGGAGGGTGCTGTTTTTTCCAAACAGCAAAAGCCACTTTTGGCTCATGCCCCTT
EcPV2_Equus_caballus_papillomavirus_2_ON989000	2203	2415	7803	NODE_574916_length_213_cov_1.715190	1	213	73.709	213	1.65e-28	ATAAAATTTCTGAAGCACCAGAATGTGGACATCCCTCAATTCATTACCTCACTAAAGCTCCTACTAAAAGGGGTTCCTAAGAAGAACTGCATGCTGCTTGCTGGGCCCCCAAACACAGGGAAGTCCACCTTTAGTGTAAGCCTAATTGAATTTTTAAAAGGGAGGGTGCTGTTTTTTCCAAACAGCAAAAGCCACTTTTGGCTCATGCCCCTT
EcPV2_Equus_caballus_papillomavirus_2_ON989001	2200	2412	7800	NODE_574916_length_213_cov_1.715190	1	213	73.709	213	1.65e-28	ATAAAATTTCTGAAGCACCAGAATGTGGACATCCCTCAATTCATTACCTCACTAAAGCTCCTACTAAAAGGGGTTCCTAAGAAGAACTGCATGCTGCTTGCTGGGCCCCCAAACACAGGGAAGTCCACCTTTAGTGTAAGCCTAATTGAATTTTTAAAAGGGAGGGTGCTGTTTTTTCCAAACAGCAAAAGCCACTTTTGGCTCATGCCCCTT
EcPV2_Equus_caballus_papillomavirus_2_ON989002	2197	2409	7797	NODE_574916_length_213_cov_1.715190	1	213	73.709	213	1.65e-28	ATAAAATTTCTGAAGCACCAGAATGTGGACATCCCTCAATTCATTACCTCACTAAAGCTCCTACTAAAAGGGGTTCCTAAGAAGAACTGCATGCTGCTTGCTGGGCCCCCAAACACAGGGAAGTCCACCTTTAGTGTAAGCCTAATTGAATTTTTAAAAGGGAGGGTGCTGTTTTTTCCAAACAGCAAAAGCCACTTTTGGCTCATGCCCCTT
Equine_papillomavirus_2_complete_genome_EU503122.1	2202	2414	7802	NODE_574916_length_213_cov_1.715190	1	213	73.709	213	1.65e-28	ATAAAATTTCTGAAGCACCAGAATGTGGACATCCCTCAATTCATTACCTCACTAAAGCTCCTACTAAAAGGGGTTCCTAAGAAGAACTGCATGCTGCTTGCTGGGCCCCCAAACACAGGGAAGTCCACCTTTAGTGTAAGCCTAATTGAATTTTTAAAAGGGAGGGTGCTGTTTTTTCCAAACAGCAAAAGCCACTTTTGGCTCATGCCCCTT
Equine_papillomavirus_2_complete_genome_NC_012123.1	2202	2414	7802	NODE_574916_length_213_cov_1.715190	1	213	73.709	213	1.65e-28	ATAAAATTTCTGAAGCACCAGAATGTGGACATCCCTCAATTCATTACCTCACTAAAGCTCCTACTAAAAGGGGTTCCTAAGAAGAACTGCATGCTGCTTGCTGGGCCCCCAAACACAGGGAAGTCCACCTTTAGTGTAAGCCTAATTGAATTTTTAAAAGGGAGGGTGCTGTTTTTTCCAAACAGCAAAAGCCACTTTTGGCTCATGCCCCTT
Equine_papillomavirus_2_isolate_Zurich_2009_HM461973.1_complete_genome	2203	2415	7803	NODE_574916_length_213_cov_1.715190	1	213	73.709	213	1.65e-28	ATAAAATTTCTGAAGCACCAGAATGTGGACATCCCTCAATTCATTACCTCACTAAAGCTCCTACTAAAAGGGGTTCCTAAGAAGAACTGCATGCTGCTTGCTGGGCCCCCAAACACAGGGAAGTCCACCTTTAGTGTAAGCCTAATTGAATTTTTAAAAGGGAGGGTGCTGTTTTTTCCAAACAGCAAAAGCCACTTTTGGCTCATGCCCCTT
Equus_caballus_papillomavirus_2_isolate_XJ-ks1391_MW410986.1__complete_genome	2202	2414	7802	NODE_574916_length_213_cov_1.715190	1	213	73.709	213	1.65e-28	ATAAAATTTCTGAAGCACCAGAATGTGGACATCCCTCAATTCATTACCTCACTAAAGCTCCTACTAAAAGGGGTTCCTAAGAAGAACTGCATGCTGCTTGCTGGGCCCCCAAACACAGGGAAGTCCACCTTTAGTGTAAGCCTAATTGAATTTTTAAAAGGGAGGGTGCTGTTTTTTCCAAACAGCAAAAGCCACTTTTGGCTCATGCCCCTT
Equus_caballus_papillomavirus_8_strain_NCSU_complete_genome_NC_031756.1	1738	1947	8155	NODE_361197_length_246_cov_1.628272	217	8	66.667	213	8.97e-07	CTGAAATGGTTCAGTGGGCATACGATCATAACCTATCAGAGGAAAGCGAGATAGCGTACCGCTATGCATGCCTGGCAGAGAGCGACAGCAATGCGGCCGCTTTTCTGGCCTGCGCAGCACAGGCAAAATACGTCAGGGACTGCTGCACAATGGTCAAGCATTAC---CGCAAGGCCGAGATGCATGCTATGACAATCTCAGAGTGGATCCACA
EcPV2_Equus_caballus_papillomavirus_2_ON942231	6616	6827	7803	NODE_581397_length_212_cov_2.140127	1	212	99.528	212	2.45e-102	CGTGCACAGGGGCAAAACAATGGGGTCTGCTGGCATGACAAGGTGTATGTTACAGTTTTTGACAACACCCGGGGTACCAATTTCAGCATCAGTGTCAAGAAGGCGCAGGCGGGTGGTGTCACTGAGTTTTCCTCCACCAATTTTAAAACCTATCTGAGACATGTGGAGGAGTATGAATTGTCCTTCATCTTTGAGCTGTGCAGTGTCACGTT
EcPV2_Equus_caballus_papillomavirus_2_ON942232	6610	6821	7797	NODE_581397_length_212_cov_2.140127	1	212	100	212	5.75e-104	CGTGCACAGGGGCAAAACAATGGGGTCTGCTGGCATGACAAGGTGTATGTTACAGTTTTTGACAACACCCGGGGTACCAATTTCAGCATCAGTGTCAAGAAGGCGCAGGCGGGTGGTGTCACTGAGTTTTCCTCCACCAATTTTAAAACCTATCTGAGACATGTGGAGGAGTATGAATTGTCCTTCATCTTTGAGCTGTGCAGTGTCACGTT
EcPV2_Equus_caballus_papillomavirus_2_ON942233	6610	6821	7797	NODE_581397_length_212_cov_2.140127	1	212	100	212	5.75e-104	CGTGCACAGGGGCAAAACAATGGGGTCTGCTGGCATGACAAGGTGTATGTTACAGTTTTTGACAACACCCGGGGTACCAATTTCAGCATCAGTGTCAAGAAGGCGCAGGCGGGTGGTGTCACTGAGTTTTCCTCCACCAATTTTAAAACCTATCTGAGACATGTGGAGGAGTATGAATTGTCCTTCATCTTTGAGCTGTGCAGTGTCACGTT
EcPV2_Equus_caballus_papillomavirus_2_ON989000	6616	6827	7803	NODE_581397_length_212_cov_2.140127	1	212	99.528	212	2.45e-102	CGTGCACAGGGGCAAAACAATGGGGTCTGCTGGCATGACAAGGTGTATGTTACAGTTTTTGACAACACCCGGGGTACCAATTTCAGCATCAGTGTCAAGAAGGCGCAGGCGGGTGGTGTCACTGAGTTTTCCTCCACCAATTTTAAAACCTATCTGAGACATGTGGAGGAGTATGAATTGTCCTTCATCTTTGAGCTGTGCAGTGTCACGTT
EcPV2_Equus_caballus_papillomavirus_2_ON989001	6613	6824	7800	NODE_581397_length_212_cov_2.140127	1	212	100	212	5.75e-104	CGTGCACAGGGGCAAAACAATGGGGTCTGCTGGCATGACAAGGTGTATGTTACAGTTTTTGACAACACCCGGGGTACCAATTTCAGCATCAGTGTCAAGAAGGCGCAGGCGGGTGGTGTCACTGAGTTTTCCTCCACCAATTTTAAAACCTATCTGAGACATGTGGAGGAGTATGAATTGTCCTTCATCTTTGAGCTGTGCAGTGTCACGTT
EcPV2_Equus_caballus_papillomavirus_2_ON989002	6610	6821	7797	NODE_581397_length_212_cov_2.140127	1	212	100	212	5.75e-104	CGTGCACAGGGGCAAAACAATGGGGTCTGCTGGCATGACAAGGTGTATGTTACAGTTTTTGACAACACCCGGGGTACCAATTTCAGCATCAGTGTCAAGAAGGCGCAGGCGGGTGGTGTCACTGAGTTTTCCTCCACCAATTTTAAAACCTATCTGAGACATGTGGAGGAGTATGAATTGTCCTTCATCTTTGAGCTGTGCAGTGTCACGTT
EcPV9_Equus_caballus_papillomavirus_9_ON989003	6514	6725	7758	NODE_574916_length_213_cov_1.715190	1	212	66.981	212	5.75e-09	ATAAAATTTCTGAAGCACCAGAATGTGGACATCCCTCAATTCATTACCTCACTAAAGCTCCTACTAAAAGGGGTTCCTAAGAAGAACTGCATGCTGCTTGCTGGGCCCCCAAACACAGGGAAGTCCACCTTTAGTGTAAGCCTAATTGAATTTTTAAAAGGGAGGGTGCTGTTTTTTCCAAACAGCAAAAGCCACTTTTGGCTCATGCCCCT
EcPV9_Equus_caballus_papillomavirus_9_ON989004	6515	6726	7760	NODE_574916_length_213_cov_1.715190	1	212	66.981	212	5.75e-09	ATAAAATTTCTGAAGCACCAGAATGTGGACATCCCTCAATTCATTACCTCACTAAAGCTCCTACTAAAAGGGGTTCCTAAGAAGAACTGCATGCTGCTTGCTGGGCCCCCAAACACAGGGAAGTCCACCTTTAGTGTAAGCCTAATTGAATTTTTAAAAGGGAGGGTGCTGTTTTTTCCAAACAGCAAAAGCCACTTTTGGCTCATGCCCCT
Equine_papillomavirus_2_complete_genome_EU503122.1	6615	6826	7802	NODE_581397_length_212_cov_2.140127	1	212	100	212	5.75e-104	CGTGCACAGGGGCAAAACAATGGGGTCTGCTGGCATGACAAGGTGTATGTTACAGTTTTTGACAACACCCGGGGTACCAATTTCAGCATCAGTGTCAAGAAGGCGCAGGCGGGTGGTGTCACTGAGTTTTCCTCCACCAATTTTAAAACCTATCTGAGACATGTGGAGGAGTATGAATTGTCCTTCATCTTTGAGCTGTGCAGTGTCACGTT
Equine_papillomavirus_2_complete_genome_NC_012123.1	6615	6826	7802	NODE_581397_length_212_cov_2.140127	1	212	100	212	5.75e-104	CGTGCACAGGGGCAAAACAATGGGGTCTGCTGGCATGACAAGGTGTATGTTACAGTTTTTGACAACACCCGGGGTACCAATTTCAGCATCAGTGTCAAGAAGGCGCAGGCGGGTGGTGTCACTGAGTTTTCCTCCACCAATTTTAAAACCTATCTGAGACATGTGGAGGAGTATGAATTGTCCTTCATCTTTGAGCTGTGCAGTGTCACGTT
Equine_papillomavirus_2_isolate_Zurich_2009_HM461973.1_complete_genome	6616	6827	7803	NODE_581397_length_212_cov_2.140127	1	212	99.528	212	2.45e-102	CGTGCACAGGGGCAAAACAATGGGGTCTGCTGGCATGACAAGGTGTATGTTACAGTTTTTGACAACACCCGGGGTACCAATTTCAGCATCAGTGTCAAGAAGGCGCAGGCGGGTGGTGTCACTGAGTTTTCCTCCACCAATTTTAAAACCTATCTGAGACATGTGGAGGAGTATGAATTGTCCTTCATCTTTGAGCTGTGCAGTGTCACGTT
Equus_caballus_papillomavirus_2_isolate_XJ-ks1391_MW410986.1__complete_genome	6615	6826	7802	NODE_581397_length_212_cov_2.140127	1	212	100	212	5.75e-104	CGTGCACAGGGGCAAAACAATGGGGTCTGCTGGCATGACAAGGTGTATGTTACAGTTTTTGACAACACCCGGGGTACCAATTTCAGCATCAGTGTCAAGAAGGCGCAGGCGGGTGGTGTCACTGAGTTTTCCTCCACCAATTTTAAAACCTATCTGAGACATGTGGAGGAGTATGAATTGTCCTTCATCTTTGAGCTGTGCAGTGTCACGTT
Equus_caballus_papillomavirus_9_strain_complete_genome_SW_MN117918.1	2567	2778	7656	NODE_574916_length_213_cov_1.715190	1	212	66.981	212	5.67e-09	ATAAAATTTCTGAAGCACCAGAATGTGGACATCCCTCAATTCATTACCTCACTAAAGCTCCTACTAAAAGGGGTTCCTAAGAAGAACTGCATGCTGCTTGCTGGGCCCCCAAACACAGGGAAGTCCACCTTTAGTGTAAGCCTAATTGAATTTTTAAAAGGGAGGGTGCTGTTTTTTCCAAACAGCAAAAGCCACTTTTGGCTCATGCCCCT
EcPV2_Equus_caballus_papillomavirus_2_ON942231	5885	6095	7803	NODE_590818_length_211_cov_1.615385	1	211	100	211	2.01e-103	TGTTTGAGGTAGTTCTCCCAAATCCCAACAAATTTGCTCTTGCAGATCAGAACATTTACAACCCAGAGACCTCCAGACTTGTCTGGGCTCTCCGCGGTGTCGAGGTGTCACGGGGGCAGCCTCTGGGCATCGGGGTGACAGGAAGCACAGTGTTTAACAAGCTGTATGATGTAGAAAACCCAGGGAAACGACAGGAAGCTGCAGGGGAGCG
EcPV2_Equus_caballus_papillomavirus_2_ON942232	5879	6089	7797	NODE_590818_length_211_cov_1.615385	1	211	100	211	2.01e-103	TGTTTGAGGTAGTTCTCCCAAATCCCAACAAATTTGCTCTTGCAGATCAGAACATTTACAACCCAGAGACCTCCAGACTTGTCTGGGCTCTCCGCGGTGTCGAGGTGTCACGGGGGCAGCCTCTGGGCATCGGGGTGACAGGAAGCACAGTGTTTAACAAGCTGTATGATGTAGAAAACCCAGGGAAACGACAGGAAGCTGCAGGGGAGCG
EcPV2_Equus_caballus_papillomavirus_2_ON942233	5879	6089	7797	NODE_590818_length_211_cov_1.615385	1	211	100	211	2.01e-103	TGTTTGAGGTAGTTCTCCCAAATCCCAACAAATTTGCTCTTGCAGATCAGAACATTTACAACCCAGAGACCTCCAGACTTGTCTGGGCTCTCCGCGGTGTCGAGGTGTCACGGGGGCAGCCTCTGGGCATCGGGGTGACAGGAAGCACAGTGTTTAACAAGCTGTATGATGTAGAAAACCCAGGGAAACGACAGGAAGCTGCAGGGGAGCG
EcPV2_Equus_caballus_papillomavirus_2_ON989000	5885	6095	7803	NODE_590818_length_211_cov_1.615385	1	211	100	211	2.01e-103	TGTTTGAGGTAGTTCTCCCAAATCCCAACAAATTTGCTCTTGCAGATCAGAACATTTACAACCCAGAGACCTCCAGACTTGTCTGGGCTCTCCGCGGTGTCGAGGTGTCACGGGGGCAGCCTCTGGGCATCGGGGTGACAGGAAGCACAGTGTTTAACAAGCTGTATGATGTAGAAAACCCAGGGAAACGACAGGAAGCTGCAGGGGAGCG
EcPV2_Equus_caballus_papillomavirus_2_ON989001	5882	6092	7800	NODE_590818_length_211_cov_1.615385	1	211	100	211	2.01e-103	TGTTTGAGGTAGTTCTCCCAAATCCCAACAAATTTGCTCTTGCAGATCAGAACATTTACAACCCAGAGACCTCCAGACTTGTCTGGGCTCTCCGCGGTGTCGAGGTGTCACGGGGGCAGCCTCTGGGCATCGGGGTGACAGGAAGCACAGTGTTTAACAAGCTGTATGATGTAGAAAACCCAGGGAAACGACAGGAAGCTGCAGGGGAGCG
EcPV2_Equus_caballus_papillomavirus_2_ON989002	5879	6089	7797	NODE_590818_length_211_cov_1.615385	1	211	100	211	2.01e-103	TGTTTGAGGTAGTTCTCCCAAATCCCAACAAATTTGCTCTTGCAGATCAGAACATTTACAACCCAGAGACCTCCAGACTTGTCTGGGCTCTCCGCGGTGTCGAGGTGTCACGGGGGCAGCCTCTGGGCATCGGGGTGACAGGAAGCACAGTGTTTAACAAGCTGTATGATGTAGAAAACCCAGGGAAACGACAGGAAGCTGCAGGGGAGCG
Equine_papillomavirus_2_complete_genome_EU503122.1	5884	6094	7802	NODE_590818_length_211_cov_1.615385	1	211	100	211	2.01e-103	TGTTTGAGGTAGTTCTCCCAAATCCCAACAAATTTGCTCTTGCAGATCAGAACATTTACAACCCAGAGACCTCCAGACTTGTCTGGGCTCTCCGCGGTGTCGAGGTGTCACGGGGGCAGCCTCTGGGCATCGGGGTGACAGGAAGCACAGTGTTTAACAAGCTGTATGATGTAGAAAACCCAGGGAAACGACAGGAAGCTGCAGGGGAGCG
Equine_papillomavirus_2_complete_genome_NC_012123.1	5884	6094	7802	NODE_590818_length_211_cov_1.615385	1	211	100	211	2.01e-103	TGTTTGAGGTAGTTCTCCCAAATCCCAACAAATTTGCTCTTGCAGATCAGAACATTTACAACCCAGAGACCTCCAGACTTGTCTGGGCTCTCCGCGGTGTCGAGGTGTCACGGGGGCAGCCTCTGGGCATCGGGGTGACAGGAAGCACAGTGTTTAACAAGCTGTATGATGTAGAAAACCCAGGGAAACGACAGGAAGCTGCAGGGGAGCG
Equine_papillomavirus_2_isolate_Zurich_2009_HM461973.1_complete_genome	5885	6095	7803	NODE_590818_length_211_cov_1.615385	1	211	97.63	211	2.29e-96	TGTTTGAGGTAGTTCTCCCAAATCCCAACAAATTTGCTCTTGCAGATCAGAACATTTACAACCCAGAGACCTCCAGACTTGTCTGGGCTCTCCGCGGTGTCGAGGTGTCACGGGGGCAGCCTCTGGGCATCGGGGTGACAGGAAGCACAGTGTTTAACAAGCTGTATGATGTAGAAAACCCAGGGAAACGACAGGAAGCTGCAGGGGAGCG
Equus_caballus_papillomavirus_2_isolate_XJ-ks1391_MW410986.1__complete_genome	5884	6094	7802	NODE_590818_length_211_cov_1.615385	1	211	100	211	2.01e-103	TGTTTGAGGTAGTTCTCCCAAATCCCAACAAATTTGCTCTTGCAGATCAGAACATTTACAACCCAGAGACCTCCAGACTTGTCTGGGCTCTCCGCGGTGTCGAGGTGTCACGGGGGCAGCCTCTGGGCATCGGGGTGACAGGAAGCACAGTGTTTAACAAGCTGTATGATGTAGAAAACCCAGGGAAACGACAGGAAGCTGCAGGGGAGCG
EcPV9_Equus_caballus_papillomavirus_9_ON989003	3384	3586	7758	NODE_581397_length_212_cov_2.140127	1	206	73.558	208	1.04e-24	CGTGCACAGGGGCAAAACAATGGGGTCTGCTGGCATGACAAGGTGTATGTTACAGTTTTTGACAACACCCGGGGTACCAATTTCAGCATCAGTGTCAAGAAGGCGCAGGCGGGTGGTGTCACTGAGTTT--TCCTCCACCAATTTTAAAACCTATCTGAGACATGTGGAGGAGTATGAATTGTCCTTCATCTTTGAGCTGTGCAGTGT
EcPV9_Equus_caballus_papillomavirus_9_ON989004	3385	3587	7760	NODE_581397_length_212_cov_2.140127	1	206	73.558	208	1.04e-24	CGTGCACAGGGGCAAAACAATGGGGTCTGCTGGCATGACAAGGTGTATGTTACAGTTTTTGACAACACCCGGGGTACCAATTTCAGCATCAGTGTCAAGAAGGCGCAGGCGGGTGGTGTCACTGAGTTT--TCCTCCACCAATTTTAAAACCTATCTGAGACATGTGGAGGAGTATGAATTGTCCTTCATCTTTGAGCTGTGCAGTGT
Equus_caballus_papillomavirus_9_strain_complete_genome_SW_MN117918.1	7093	7295	7656	NODE_581397_length_212_cov_2.140127	1	206	73.558	208	1.02e-24	CGTGCACAGGGGCAAAACAATGGGGTCTGCTGGCATGACAAGGTGTATGTTACAGTTTTTGACAACACCCGGGGTACCAATTTCAGCATCAGTGTCAAGAAGGCGCAGGCGGGTGGTGTCACTGAGTTT--TCCTCCACCAATTTTAAAACCTATCTGAGACATGTGGAGGAGTATGAATTGTCCTTCATCTTTGAGCTGTGCAGTGT
Equus_ferus_caballus_papillomavirus_type_7_complete_genome_NC_020501.1	5943	6149	7619	NODE_54842_length_644_cov_2.848896	107	313	68.116	207	1.09e-11	GATGGGGACATGATAGATACTGGGTTCGGGCCCCTAAACTTTGCATCTTTACAAGAAAATAAGTCTGGTGTCCCATTGGATATCTCACAGAGCATTAGCAAGTATCCTGACTTTCTGGGTATGGCTAAGGAGATCACAGGCGACCGCTGTTTTTTCTGCTCTGCTAGAGAGCAGGTGTTTTCTAGGCACCATTGGGCCAGGGATGGG
Equine_papillomavirus_3_complete_genome_NC_017862.1	1932	2128	7582	NODE_574916_length_213_cov_1.715190	7	203	64.975	197	0.064	TTTCTGAAGCACCAGAATGTGGACATCCCTCAATTCATTACCTCACTAAAGCTCCTACTAAAAGGGGTTCCTAAGAAGAACTGCATGCTGCTTGCTGGGCCCCCAAACACAGGGAAGTCCACCTTTAGTGTAAGCCTAATTGAATTTTTAAAAGGGAGGGTGCTGTTTTTTCCAAACAGCAAAAGCCACTTTTGGCT
Equine_papillomavirus_3_isolate_Haflinger_complete_genome_GU384895.1	1932	2128	7582	NODE_574916_length_213_cov_1.715190	7	203	64.975	197	0.064	TTTCTGAAGCACCAGAATGTGGACATCCCTCAATTCATTACCTCACTAAAGCTCCTACTAAAAGGGGTTCCTAAGAAGAACTGCATGCTGCTTGCTGGGCCCCCAAACACAGGGAAGTCCACCTTTAGTGTAAGCCTAATTGAATTTTTAAAAGGGAGGGTGCTGTTTTTTCCAAACAGCAAAAGCCACTTTTGGCT
EcPV9_Equus_caballus_papillomavirus_9_ON989003	2653	2848	7758	NODE_590818_length_211_cov_1.615385	1	196	69.898	196	6.14e-15	TGTTTGAGGTAGTTCTCCCAAATCCCAACAAATTTGCTCTTGCAGATCAGAACATTTACAACCCAGAGACCTCCAGACTTGTCTGGGCTCTCCGCGGTGTCGAGGTGTCACGGGGGCAGCCTCTGGGCATCGGGGTGACAGGAAGCACAGTGTTTAACAAGCTGTATGATGTAGAAAACCCAGGGAAACGACAGGA
EcPV9_Equus_caballus_papillomavirus_9_ON989004	2654	2849	7760	NODE_590818_length_211_cov_1.615385	1	196	69.898	196	6.14e-15	TGTTTGAGGTAGTTCTCCCAAATCCCAACAAATTTGCTCTTGCAGATCAGAACATTTACAACCCAGAGACCTCCAGACTTGTCTGGGCTCTCCGCGGTGTCGAGGTGTCACGGGGGCAGCCTCTGGGCATCGGGGTGACAGGAAGCACAGTGTTTAACAAGCTGTATGATGTAGAAAACCCAGGGAAACGACAGGA
Equus_caballus_papillomavirus_9_strain_complete_genome_SW_MN117918.1	6362	6557	7656	NODE_590818_length_211_cov_1.615385	1	196	69.898	196	6.05e-15	TGTTTGAGGTAGTTCTCCCAAATCCCAACAAATTTGCTCTTGCAGATCAGAACATTTACAACCCAGAGACCTCCAGACTTGTCTGGGCTCTCCGCGGTGTCGAGGTGTCACGGGGGCAGCCTCTGGGCATCGGGGTGACAGGAAGCACAGTGTTTAACAAGCTGTATGATGTAGAAAACCCAGGGAAACGACAGGA
EcPV9_Equus_caballus_papillomavirus_9_ON989003	3022	3213	7758	NODE_18725_length_1155_cov_2.279091	385	194	69.072	194	2.01e-08	AGGATGGTGATATGGCTGACCTGGGCTTTGGGGCCTTAAACTTTTCTACCCTGCAGGAGAATAAGGCTGGGGTTCCCCTGGACCTTGTTACCACCATCAGCAAATACCCTGACTACTTGGGCATGGCCAAGGAGTCCACTGGTGACCGC-TGCTTCT-TTTGTTCTGCACGGGAGCAGTTATTCTCTAGGCATT
EcPV9_Equus_caballus_papillomavirus_9_ON989004	3023	3214	7760	NODE_18725_length_1155_cov_2.279091	385	194	69.072	194	2.01e-08	AGGATGGTGATATGGCTGACCTGGGCTTTGGGGCCTTAAACTTTTCTACCCTGCAGGAGAATAAGGCTGGGGTTCCCCTGGACCTTGTTACCACCATCAGCAAATACCCTGACTACTTGGGCATGGCCAAGGAGTCCACTGGTGACCGC-TGCTTCT-TTTGTTCTGCACGGGAGCAGTTATTCTCTAGGCATT
Equus_caballus_papillomavirus_9_strain_complete_genome_SW_MN117918.1	6731	6922	7656	NODE_18725_length_1155_cov_2.279091	385	194	69.072	194	1.98e-08	AGGATGGTGATATGGCTGACCTGGGCTTTGGGGCCTTAAACTTTTCTACCCTGCAGGAGAATAAGGCTGGGGTTCCCCTGGACCTTGTTACCACCATCAGCAAATACCCTGACTACTTGGGCATGGCCAAGGAGTCCACTGGTGACCGC-TGCTTCT-TTTGTTCTGCACGGGAGCAGTTATTCTCTAGGCATT
Equine_papillomavirus_3_complete_genome_NC_017862.1	2115	2300	7582	NODE_385646_length_242_cov_0.898396	32	217	72.581	186	2.23e-20	AGCCACTTTTGGTTGCAACCTATCATAGATGCAAAGGTGGCATTAATTGATGATGCCACCTGGCAATTCTGGGATTATGCAGATACCTATCTCAGAAACCTGTTTGATGGAAATCCTGTCAGTATTGACTGCAAATACAAAGCCCTCACCCAGATTAACTGTCCTCCACTGCTTATTACCTCAAAT
Equine_papillomavirus_3_complete_genome_NC_017862.1	2746	2928	7582	NODE_457958_length_230_cov_0.960000	221	39	69.355	186	1.02e-05	AATAGTCCCTACTGCAAGGAACCATGGACCCTAGCAGACACTAGCTTAGAACGCCTCCAT-GCTCCACCA-ATGCACTGCCTTAAGAAGGACCCATCCATTGTCGAGGTGGTCTTTGATGGGGA-CAAGAATAATGTGATGTGGTACACTAATTGGGGAGCTGTATACTTCCTCGACGAGGACGAC
Equine_papillomavirus_3_isolate_Haflinger_complete_genome_GU384895.1	2115	2300	7582	NODE_385646_length_242_cov_0.898396	32	217	72.581	186	2.23e-20	AGCCACTTTTGGTTGCAACCTATCATAGATGCAAAGGTGGCATTAATTGATGATGCCACCTGGCAATTCTGGGATTATGCAGATACCTATCTCAGAAACCTGTTTGATGGAAATCCTGTCAGTATTGACTGCAAATACAAAGCCCTCACCCAGATTAACTGTCCTCCACTGCTTATTACCTCAAAT
Equine_papillomavirus_3_isolate_Haflinger_complete_genome_GU384895.1	2746	2928	7582	NODE_457958_length_230_cov_0.960000	221	39	69.355	186	1.02e-05	AATAGTCCCTACTGCAAGGAACCATGGACCCTAGCAGACACTAGCTTAGAACGCCTCCAT-GCTCCACCA-ATGCACTGCCTTAAGAAGGACCCATCCATTGTCGAGGTGGTCTTTGATGGGGA-CAAGAATAATGTGATGTGGTACACTAATTGGGGAGCTGTATACTTCCTCGACGAGGACGAC
Equus_ferus_caballus_papillomavirus_type_7_complete_genome_NC_020501.1	2149	2334	7619	NODE_385646_length_242_cov_0.898396	32	217	65.054	186	0.22	AGCCACTTTTGGTTGCAACCTATCATAGATGCAAAGGTGGCATTAATTGATGATGCCACCTGGCAATTCTGGGATTATGCAGATACCTATCTCAGAAACCTGTTTGATGGAAATCCTGTCAGTATTGACTGCAAATACAAAGCCCTCACCCAGATTAACTGTCCTCCACTGCTTATTACCTCAAAT
Equus_ferus_caballus_papillomavirus_type_7_complete_genome_NC_020501.1	2798	2977	7619	NODE_457958_length_230_cov_0.960000	203	24	67.582	182	1.02e-05	GAACCATGGACCCTAGCAGACACTAGCTTAGAACGCCTCCATGCTCCACCAATGCA--CTGCCTTAAGAAGGACCCATCCATTGTCGAGGTGGTCTTTGATGGGGACAAGAATAATGTGATGTGGTACACTAATTGGGGAGCTGTATACTTCCTCGACGAGGACGACCGGTGGCAAAAGACT
Equus_ferus_caballus_papillomavirus_type_5_complete_genome_NC_020084.1	1653	1831	7519	NODE_361197_length_246_cov_1.628272	242	64	70.556	180	3.08e-12	GAGGAGGCCACCAAATTTGATTTTTCTGAAATGGTTCAGTGGGCATACGATCATAACCTATCAGAGGAAAGCGAGATAGCGTACCGCTATGCATGCCTGGCAGAGAGCGACAGCAATGCGGCCGCTTTTCTGGCCTGCGCAGCACAGGCAAAATACGTCAGGGACTGCTGCAC-AATGGT
Equine_papillomavirus_3_complete_genome_NC_017862.1	1662	1834	7582	NODE_361197_length_246_cov_1.628272	227	55	67.039	179	0.78	TTTGATTTTTCTGAAATGGTTCAGTGGGCATACGATCATAACCTATCAGAG-GAAAGCGAGATAGCGTACCGCTATGCAT-----GCCTGGCAGAGAGCGACAGCAATGCGGCCGCTTTTCTGGCCTGCGCAGCACAGGCAAAATACGTCAGGGACTGCTGCACAATGGTCAAGCATTA
Equine_papillomavirus_3_isolate_Haflinger_complete_genome_GU384895.1	1662	1834	7582	NODE_361197_length_246_cov_1.628272	227	55	67.039	179	0.78	TTTGATTTTTCTGAAATGGTTCAGTGGGCATACGATCATAACCTATCAGAG-GAAAGCGAGATAGCGTACCGCTATGCAT-----GCCTGGCAGAGAGCGACAGCAATGCGGCCGCTTTTCTGGCCTGCGCAGCACAGGCAAAATACGTCAGGGACTGCTGCACAATGGTCAAGCATTA
Equus_ferus_caballus_papillomavirus_type_4_complete_genome_NC_020085.1	5630	5808	7554	NODE_590818_length_211_cov_1.615385	3	181	69.274	179	3.77e-11	TTTGAGGTAGTTCTCCCAAATCCCAACAAATTTGCTCTTGCAGATCAGAACATTTACAACCCAGAGACCTCCAGACTTGTCTGGGCTCTCCGCGGTGTCGAGGTGTCACGGGGGCAGCCTCTGGGCATCGGGGTGACAGGAAGCACAGTGTTTAACAAGCTGTATGATGTAGAAAACCC
Equine_papillomavirus_type_6_complete_genome_NC_020500.1	2151	2326	7551	NODE_385646_length_242_cov_0.898396	32	207	68.75	176	1.6e-09	AGCCACTTTTGGTTGCAACCTATCATAGATGCAAAGGTGGCATTAATTGATGATGCCACCTGGCAATTCTGGGATTATGCAGATACCTATCTCAGAAACCTGTTTGATGGAAATCCTGTCAGTATTGACTGCAAATACAAAGCCCTCACCCAGATTAACTGTCCTCCACTGCTTAT
EcPV9_Equus_caballus_papillomavirus_9_ON989003	6672	6845	7758	NODE_10070_length_1592_cov_3.686402	217	44	69.714	175	1.65e-09	GGGAAAGGTGCTGTCCGCAGCAAACTCTAAAAGTCATTTCTGGTTAAGCCCCCTAGAGGA-TGCAAGGTGTGCCCTTATAGATGATGCCACAAGAGCAACGTGGGATTATATAGACACAAATCTCAGAAATGCTCTTGATGGGAACCCTATATCCCTAGATGTGAAGCACAGGGC
EcPV9_Equus_caballus_papillomavirus_9_ON989004	6673	6846	7760	NODE_10070_length_1592_cov_3.686402	217	44	69.714	175	1.65e-09	GGGAAAGGTGCTGTCCGCAGCAAACTCTAAAAGTCATTTCTGGTTAAGCCCCCTAGAGGA-TGCAAGGTGTGCCCTTATAGATGATGCCACAAGAGCAACGTGGGATTATATAGACACAAATCTCAGAAATGCTCTTGATGGGAACCCTATATCCCTAGATGTGAAGCACAGGGC
Equus_caballus_papillomavirus_9_strain_complete_genome_SW_MN117918.1	2725	2898	7656	NODE_10070_length_1592_cov_3.686402	217	44	69.714	175	1.62e-09	GGGAAAGGTGCTGTCCGCAGCAAACTCTAAAAGTCATTTCTGGTTAAGCCCCCTAGAGGA-TGCAAGGTGTGCCCTTATAGATGATGCCACAAGAGCAACGTGGGATTATATAGACACAAATCTCAGAAATGCTCTTGATGGGAACCCTATATCCCTAGATGTGAAGCACAGGGC
Equine_papillomavirus_type_6_complete_genome_NC_020500.1	2460	2633	7551	NODE_36457_length_807_cov_3.103723	707	540	70.115	174	8.86e-13	TGGAACTGTTTTTTTCAAAGGTTTTGGCAGCGATTAGAGCTAAGTGTGGAGGAGGACGAGGG------GGACGATGGAGACCCTCCAGCGCCGTTTAGATGCTGTGCAAGAAGGGCTGATGAAGTGTTTTGAGGCAGACAGCCAGGAGCTGTCTTCCCAAATAGAACACTGGGG
Equine_papillomavirus_3_complete_genome_NC_017862.1	2373	2545	7582	NODE_36457_length_807_cov_3.103723	758	592	70.52	173	7.3e-14	TGCCCACTAGATGACGCTGGTAAACCGTTATATGAATTAACCAACCAAACCTGGAACTGTTTTTTTCAAAGGTTTTGGCAGCGATTAGAGCTAAGTGTGGAGGAGGACGAGGGGGAC------GATGGAGACCCTCCAGCGCCGTTTAGATGCTGTGCAAGAAGGGCTGATGA
Equine_papillomavirus_3_isolate_Haflinger_complete_genome_GU384895.1	2373	2545	7582	NODE_36457_length_807_cov_3.103723	758	592	70.52	173	7.3e-14	TGCCCACTAGATGACGCTGGTAAACCGTTATATGAATTAACCAACCAAACCTGGAACTGTTTTTTTCAAAGGTTTTGGCAGCGATTAGAGCTAAGTGTGGAGGAGGACGAGGGGGAC------GATGGAGACCCTCCAGCGCCGTTTAGATGCTGTGCAAGAAGGGCTGATGA
Equus_ferus_caballus_papillomavirus_type_5_complete_genome_NC_020084.1	5586	5758	7519	NODE_18725_length_1155_cov_2.279091	788	616	65.896	173	0.018	ATTCCTAAGGTTTCTCCCTTTCAGTATAGGTCTTTTAGGGTCTCTTTACCGGACCCTAATCGCTTTGCATTTCCGGAGAGCGGGTTTTTCAATCCTGATAAGGAGAGGCTGGTATGGGCCCTCACAGGTATGGAGGTGTCCCGGGGTCAGCCATTGGGTATTGGGGTTACAGG
Equus_caballus_papillomavirus_1_strain_150904_complete_genome_MF288893.1	5443	5611	7613	NODE_590818_length_211_cov_1.615385	13	181	68.235	170	1.02e-05	TTCTCCCAAATCCCAACAAATTTGCTCTTGCAGATCAGAACATTTACAACCCAGAGACCTCCAGACTTGTCTGGGCTCTCCGCGGTGTCGAGGTGTCACGGGGGCAGCCTCT-GGGCATCGGGGTGACAGGAAGCACAGTGTTTAACAAGCTGTATGATGTAGAAAACCC
Equus_caballus_papillomavirus_type_1_complete_genome_AF498323.1	5440	5608	7610	NODE_590818_length_211_cov_1.615385	13	181	67.647	170	0.000433	TTCTCCCAAATCCCAACAAATTTGCTCTTGCAGATCAGAACATTTACAACCCAGAGACCTCCAGACTTGTCTGGGCTCTCCGCGGTGTCGAGGTGTCACGGGGGCAGCCTCT-GGGCATCGGGGTGACAGGAAGCACAGTGTTTAACAAGCTGTATGATGTAGAAAACCC
Equus_caballus_papillomavirus_type_1_complete_genome_NC_003748.1	5440	5608	7610	NODE_590818_length_211_cov_1.615385	13	181	67.647	170	0.000433	TTCTCCCAAATCCCAACAAATTTGCTCTTGCAGATCAGAACATTTACAACCCAGAGACCTCCAGACTTGTCTGGGCTCTCCGCGGTGTCGAGGTGTCACGGGGGCAGCCTCT-GGGCATCGGGGTGACAGGAAGCACAGTGTTTAACAAGCTGTATGATGTAGAAAACCC
EcPV9_Equus_caballus_papillomavirus_9_ON989003	941	1107	7758	NODE_467_length_7607_cov_16.015890	14	180	67.262	168	0.005	AAGCGGCGGCGCCGCGCCGCGGAGGGTGACCTGTACCGAGGGTGCATTATGGGGCAGGACTGCCCGCCGGACATCA-AGGCAAAGTTTGAGAACGACACACTTGCAGACCGCTTTCTAAAGTGGGTCAGCTCCTTCCTCTACCTAGGCAACCTGGGTTTCAGCACGGG
EcPV9_Equus_caballus_papillomavirus_9_ON989004	941	1107	7760	NODE_467_length_7607_cov_16.015890	14	180	67.262	168	0.005	AAGCGGCGGCGCCGCGCCGCGGAGGGTGACCTGTACCGAGGGTGCATTATGGGGCAGGACTGCCCGCCGGACATCA-AGGCAAAGTTTGAGAACGACACACTTGCAGACCGCTTTCTAAAGTGGGTCAGCTCCTTCCTCTACCTAGGCAACCTGGGTTTCAGCACGGG
Equus_caballus_papillomavirus_9_strain_complete_genome_SW_MN117918.1	4650	4816	7656	NODE_467_length_7607_cov_16.015890	14	180	67.262	168	0.005	AAGCGGCGGCGCCGCGCCGCGGAGGGTGACCTGTACCGAGGGTGCATTATGGGGCAGGACTGCCCGCCGGACATCA-AGGCAAAGTTTGAGAACGACACACTTGCAGACCGCTTTCTAAAGTGGGTCAGCTCCTTCCTCTACCTAGGCAACCTGGGTTTCAGCACGGG
Equus_ferus_caballus_papillomavirus_type_5_complete_genome_NC_020084.1	4085	4251	7519	NODE_467_length_7607_cov_16.015890	107	264	67.066	167	0.000123	GACACACTTGCAGACCGCTTTCTAAAGTGGGTCAGCTCCTTCCTCTACCTAGGCAACCTGGGTTTCAGCACGGGCAGGGGCAATCCCAGG---TTTGGGTACAGACCTGTGGGGGGCGGGGTAGGCGAGGCGG------GTGGGGGGGTGCGGGTCGGGACGCCCAT
Equus_caballus_papillomavirus_1_isolate_G2_complete_genome_MN164462.1	2404	2567	7611	NODE_36457_length_807_cov_3.103723	715	552	75.152	165	2.24e-20	ACCAAACCTGGAACTGTTTTTTTCAAAGGTTTTGGC-AGCGATTAGAGCTAAGTGTGGAGGAGGACGAGGGGGACGATGGAGACCCTCCAGCGCCGTTTAGATGCTGTGCAAGAAGGGCTGATGAAGTGTTTTGAGGCAGACAGCCAGGAGCTGTCTTCCCAAAT
Equus_caballus_papillomavirus_1_strain_150904_complete_genome_MF288893.1	2404	2567	7613	NODE_36457_length_807_cov_3.103723	715	552	75.152	165	2.24e-20	ACCAAACCTGGAACTGTTTTTTTCAAAGGTTTTGGC-AGCGATTAGAGCTAAGTGTGGAGGAGGACGAGGGGGACGATGGAGACCCTCCAGCGCCGTTTAGATGCTGTGCAAGAAGGGCTGATGAAGTGTTTTGAGGCAGACAGCCAGGAGCTGTCTTCCCAAAT
Equus_caballus_papillomavirus_type_1_complete_genome_AF498323.1	2404	2567	7610	NODE_36457_length_807_cov_3.103723	715	552	75.152	165	2.24e-20	ACCAAACCTGGAACTGTTTTTTTCAAAGGTTTTGGC-AGCGATTAGAGCTAAGTGTGGAGGAGGACGAGGGGGACGATGGAGACCCTCCAGCGCCGTTTAGATGCTGTGCAAGAAGGGCTGATGAAGTGTTTTGAGGCAGACAGCCAGGAGCTGTCTTCCCAAAT
Equus_caballus_papillomavirus_type_1_complete_genome_NC_003748.1	2404	2567	7610	NODE_36457_length_807_cov_3.103723	715	552	75.152	165	2.24e-20	ACCAAACCTGGAACTGTTTTTTTCAAAGGTTTTGGC-AGCGATTAGAGCTAAGTGTGGAGGAGGACGAGGGGGACGATGGAGACCCTCCAGCGCCGTTTAGATGCTGTGCAAGAAGGGCTGATGAAGTGTTTTGAGGCAGACAGCCAGGAGCTGTCTTCCCAAAT
Equus_caballus_papillomavirus_1_strain_150904_complete_genome_MF288893.1	5810	5971	7613	NODE_164348_length_347_cov_1.726027	168	7	67.485	163	0.005	TATAGAGGATGGAGACATGGGGGACATTGGCTTTGGGGCTGCAGACTTTGCCCTGCTTGGTGAAAACAGGTCCGACTTACCTCTGGACATTGTTGGCTCTCGCTGCAAGTATCCAGACTATA-TAAAGATGGGGCAGGAGACTACAGGGGATAGCATGTTTTT
Equus_caballus_papillomavirus_type_1_complete_genome_AF498323.1	5807	5968	7610	NODE_164348_length_347_cov_1.726027	168	7	67.485	163	0.005	TATAGAGGATGGAGACATGGGGGACATTGGCTTTGGGGCTGCAGACTTTGCCCTGCTTGGTGAAAACAGGTCCGACTTACCTCTGGACATTGTTGGCTCTCGCTGCAAGTATCCAGACTATA-TAAAGATGGGGCAGGAGACTACAGGGGATAGCATGTTTTT
Equus_caballus_papillomavirus_type_1_complete_genome_NC_003748.1	5807	5968	7610	NODE_164348_length_347_cov_1.726027	168	7	67.485	163	0.005	TATAGAGGATGGAGACATGGGGGACATTGGCTTTGGGGCTGCAGACTTTGCCCTGCTTGGTGAAAACAGGTCCGACTTACCTCTGGACATTGTTGGCTCTCGCTGCAAGTATCCAGACTATA-TAAAGATGGGGCAGGAGACTACAGGGGATAGCATGTTTTT
Equus_caballus_papillomavirus_1_isolate_G2_complete_genome_MN164462.1	5808	5968	7611	NODE_164348_length_347_cov_1.726027	167	7	67.284	162	0.018	ATAGAGGATGGAGACATGGGGGACATTGGCTTTGGGGCTGCAGACTTTGCCCTGCTTGGTGAAAACAGGTCCGACTTACCTCTGGACATTGTTGGCTCTCGCTGCAAGTATCCAGACTATA-TAAAGATGGGGCAGGAGACTACAGGGGATAGCATGTTTTT
Equus_caballus_papillomavirus_8_strain_NCSU_complete_genome_NC_031756.1	1278	1434	8155	NODE_467_length_7607_cov_16.015890	4886	5042	67.296	159	0.24	AGGGCGGCCATGTTGGCGCGCTTTAAAGAAGGCTTC--GGTGTCAGCTTTTCTGAGCTCACGCGCAGCTTTAAAAGCGACCGCTCCTGTGTGGGGGACTGGGTCGTGCTGGCGTTTGGCGTCCGAGAACAGTTTGCCGAAACCGCCAAAGAGCAGCTGA
Equus_ferus_caballus_papillomavirus_type_4_complete_genome_NC_020085.1	3982	4137	7554	NODE_22332_length_1052_cov_4.048144	284	129	67.516	157	0.018	CCCCCGCTTAAGCGG-GCACGACGGGCAGCGGTGGACCAGCTGTATCGCACATGCAAGCAGGCCGGCACGTGTCCTGAGGATGTGATACCACGTGTGGAGGGGACCACACTTGCAGATAGGATACTGCAGTGGGCCAGCAGCTTCTTGTATTTTGGG
Equine_papillomavirus_3_complete_genome_NC_017862.1	6181	6329	7582	NODE_467_length_7607_cov_16.015890	2367	2515	73.826	149	1.41e-16	CCCAGTGGGTCTCTCGTGTCCACAGACTCACAGATATTTAACAGGCCGTACTGGCTGGCACGCGCACAGGGCCAGAATAATGGCATCTGCTGGCACAACACTTTGTATGTGACCGTGTTTGACAACACACGTGGCACAAACTTGACCAT
Equine_papillomavirus_3_complete_genome_NC_017862.1	6181	6329	7582	NODE_54842_length_644_cov_2.848896	398	546	73.826	149	1.41e-16	CCTAGTGGCTCACTGGTCACTACTGAGTCCTCTTTATTTAATAAGCCATACTGGCTGCGTACTGCTCAGGGTATGAATAACGGGATCCTGTGGCATAATAGACTGTTTGTGACTGTCGCGGACACCACTAGGGGCACTAGCTTTACCAT
Equine_papillomavirus_3_isolate_Haflinger_complete_genome_GU384895.1	6181	6329	7582	NODE_467_length_7607_cov_16.015890	2367	2515	73.826	149	1.41e-16	CCCAGTGGGTCTCTCGTGTCCACAGACTCACAGATATTTAACAGGCCGTACTGGCTGGCACGCGCACAGGGCCAGAATAATGGCATCTGCTGGCACAACACTTTGTATGTGACCGTGTTTGACAACACACGTGGCACAAACTTGACCAT
Equine_papillomavirus_3_isolate_Haflinger_complete_genome_GU384895.1	6181	6329	7582	NODE_54842_length_644_cov_2.848896	398	546	73.826	149	1.41e-16	CCTAGTGGCTCACTGGTCACTACTGAGTCCTCTTTATTTAATAAGCCATACTGGCTGCGTACTGCTCAGGGTATGAATAACGGGATCCTGTGGCATAATAGACTGTTTGTGACTGTCGCGGACACCACTAGGGGCACTAGCTTTACCAT
Equus_caballus_papillomavirus_1_isolate_G2_complete_genome_MN164462.1	2744	2883	7611	NODE_457958_length_230_cov_0.960000	205	66	68.531	143	0.000433	AGGAACCATGGACCCTAGCAGACACTAGCTTAGAACGC---CTCCATGCTCCACCAATGCACTGCCTTAAGAAGGACCCATCCATTGTCGAGGTGGTCTTTGATGGGGACAAGAATAATGTGATGTGGTACACTAATTGGGGA
Equus_caballus_papillomavirus_1_strain_150904_complete_genome_MF288893.1	2744	2883	7613	NODE_457958_length_230_cov_0.960000	205	66	68.531	143	0.000433	AGGAACCATGGACCCTAGCAGACACTAGCTTAGAACGC---CTCCATGCTCCACCAATGCACTGCCTTAAGAAGGACCCATCCATTGTCGAGGTGGTCTTTGATGGGGACAAGAATAATGTGATGTGGTACACTAATTGGGGA
Equus_caballus_papillomavirus_type_1_complete_genome_AF498323.1	2744	2883	7610	NODE_457958_length_230_cov_0.960000	205	66	68.531	143	0.000433	AGGAACCATGGACCCTAGCAGACACTAGCTTAGAACGC---CTCCATGCTCCACCAATGCACTGCCTTAAGAAGGACCCATCCATTGTCGAGGTGGTCTTTGATGGGGACAAGAATAATGTGATGTGGTACACTAATTGGGGA
Equus_caballus_papillomavirus_type_1_complete_genome_NC_003748.1	2744	2883	7610	NODE_457958_length_230_cov_0.960000	205	66	68.531	143	0.000433	AGGAACCATGGACCCTAGCAGACACTAGCTTAGAACGC---CTCCATGCTCCACCAATGCACTGCCTTAAGAAGGACCCATCCATTGTCGAGGTGGTCTTTGATGGGGACAAGAATAATGTGATGTGGTACACTAATTGGGGA
Equus_ferus_caballus_papillomavirus_type_7_complete_genome_NC_020501.1	5999	6136	7619	NODE_467_length_7607_cov_16.015890	2129	2266	68.085	141	0.005	CAGTAAGGCCGATGTGCCTCTGGACCTCGTGGGCACTGCCTCGAAGTACCCCGACTACATTAAGATGGGGCAGGAGCCTGCAGGGGACAGCATGTGGTT---TTTCGCCAGGAGGGAGCAGTACTATGCCAGGCACTTTTT
Equine_papillomavirus_type_6_complete_genome_NC_020500.1	1683	1818	7551	NODE_467_length_7607_cov_16.015890	5327	5462	70.073	137	3.53e-05	GAGGAGGCGGTCAAATTTGACCTGTCAGACATGATACAGTGGGCGCTGGACAATGACATAACTGAG-GAGAGCAAATTGGCATATGGGTACGCCCTCCTGGCCGAGAGCGACCCCAATGCAGCCGCCTTCCTGTCCT
EcPV2_Equus_caballus_papillomavirus_2_ON942231	3288	3423	7803	NODE_364243_length_245_cov_2.689474	245	110	99.265	136	4.43e-61	AGGAGTCCAACAAGTACGGAACTGGAGGACACTGGGTCGTGAAGGTGGGCTCACAAACCCTTTCCTCTCCTGTTGTTACTAGCACCACCGGAGATTGCGGGGAACCCGCCGCGCCGCCCGGGAGCGGAGGACGAGG
EcPV2_Equus_caballus_papillomavirus_2_ON942232	3282	3417	7797	NODE_364243_length_245_cov_2.689474	245	110	99.265	136	4.43e-61	AGGAGTCCAACAAGTACGGAACTGGAGGACACTGGGTCGTGAAGGTGGGCTCACAAACCCTTTCCTCTCCTGTTGTTACTAGCACCACCGGAGATTGCGGGGAACCCGCCGCGCCGCCCGGGAGCGGAGGACGAGG
EcPV2_Equus_caballus_papillomavirus_2_ON942233	3282	3417	7797	NODE_364243_length_245_cov_2.689474	245	110	99.265	136	4.43e-61	AGGAGTCCAACAAGTACGGAACTGGAGGACACTGGGTCGTGAAGGTGGGCTCACAAACCCTTTCCTCTCCTGTTGTTACTAGCACCACCGGAGATTGCGGGGAACCCGCCGCGCCGCCCGGGAGCGGAGGACGAGG
EcPV2_Equus_caballus_papillomavirus_2_ON989000	3288	3423	7803	NODE_364243_length_245_cov_2.689474	245	110	99.265	136	4.43e-61	AGGAGTCCAACAAGTACGGAACTGGAGGACACTGGGTCGTGAAGGTGGGCTCACAAACCCTTTCCTCTCCTGTTGTTACTAGCACCACCGGAGATTGCGGGGAACCCGCCGCGCCGCCCGGGAGCGGAGGACGAGG
EcPV2_Equus_caballus_papillomavirus_2_ON989001	3285	3420	7800	NODE_364243_length_245_cov_2.689474	245	110	99.265	136	4.43e-61	AGGAGTCCAACAAGTACGGAACTGGAGGACACTGGGTCGTGAAGGTGGGCTCACAAACCCTTTCCTCTCCTGTTGTTACTAGCACCACCGGAGATTGCGGGGAACCCGCCGCGCCGCCCGGGAGCGGAGGACGAGG
EcPV2_Equus_caballus_papillomavirus_2_ON989002	3282	3417	7797	NODE_364243_length_245_cov_2.689474	245	110	99.265	136	4.43e-61	AGGAGTCCAACAAGTACGGAACTGGAGGACACTGGGTCGTGAAGGTGGGCTCACAAACCCTTTCCTCTCCTGTTGTTACTAGCACCACCGGAGATTGCGGGGAACCCGCCGCGCCGCCCGGGAGCGGAGGACGAGG
Equine_papillomavirus_2_complete_genome_EU503122.1	3287	3422	7802	NODE_364243_length_245_cov_2.689474	245	110	99.265	136	4.43e-61	AGGAGTCCAACAAGTACGGAACTGGAGGACACTGGGTCGTGAAGGTGGGCTCACAAACCCTTTCCTCTCCTGTTGTTACTAGCACCACCGGAGATTGCGGGGAACCCGCCGCGCCGCCCGGGAGCGGAGGACGAGG
Equine_papillomavirus_2_complete_genome_NC_012123.1	3287	3422	7802	NODE_364243_length_245_cov_2.689474	245	110	99.265	136	4.43e-61	AGGAGTCCAACAAGTACGGAACTGGAGGACACTGGGTCGTGAAGGTGGGCTCACAAACCCTTTCCTCTCCTGTTGTTACTAGCACCACCGGAGATTGCGGGGAACCCGCCGCGCCGCCCGGGAGCGGAGGACGAGG
Equine_papillomavirus_2_isolate_Zurich_2009_HM461973.1_complete_genome	3288	3423	7803	NODE_364243_length_245_cov_2.689474	245	110	99.265	136	4.43e-61	AGGAGTCCAACAAGTACGGAACTGGAGGACACTGGGTCGTGAAGGTGGGCTCACAAACCCTTTCCTCTCCTGTTGTTACTAGCACCACCGGAGATTGCGGGGAACCCGCCGCGCCGCCCGGGAGCGGAGGACGAGG
Equus_caballus_papillomavirus_2_isolate_XJ-ks1391_MW410986.1__complete_genome	3287	3422	7802	NODE_364243_length_245_cov_2.689474	245	110	99.265	136	4.43e-61	AGGAGTCCAACAAGTACGGAACTGGAGGACACTGGGTCGTGAAGGTGGGCTCACAAACCCTTTCCTCTCCTGTTGTTACTAGCACCACCGGAGATTGCGGGGAACCCGCCGCGCCGCCCGGGAGCGGAGGACGAGG
Equus_caballus_papillomavirus_8_strain_NCSU_complete_genome_NC_031756.1	7274	7404	8155	NODE_15761_length_1262_cov_2.220381	20	147	71.429	133	0.006	ATAATATGGACTCCAGTATATTGGATGAGTGGGAACTGGGCCTGGC-ACA-AACAGCCCCGGCC--CTGGAGAGCACATATAGGTATATATCA-TCTGAGGCAACCAAGTGTCCCGAGAATGTACCACCCAAG
EcPV9_Equus_caballus_papillomavirus_9_ON989003	3540	3666	7758	NODE_6872_length_1921_cov_2.399250	1863	1737	76.378	127	4.13e-17	CACGTGGAGGAGTTTGAGCTAGAGTTTATCTTTCAGCTGTGCCGTGTTGCACTTACTCCTGAGACGGTTGCCCATCTTAACACAATGGACCCCACAATATTAGATGAGTGGGAGCTTGGCATTAGCC
EcPV9_Equus_caballus_papillomavirus_9_ON989004	3541	3667	7760	NODE_6872_length_1921_cov_2.399250	1863	1737	76.378	127	4.14e-17	CACGTGGAGGAGTTTGAGCTAGAGTTTATCTTTCAGCTGTGCCGTGTTGCACTTACTCCTGAGACGGTTGCCCATCTTAACACAATGGACCCCACAATATTAGATGAGTGGGAGCTTGGCATTAGCC
Equus_caballus_papillomavirus_9_strain_complete_genome_SW_MN117918.1	7249	7375	7656	NODE_6872_length_1921_cov_2.399250	1863	1737	76.378	127	4.08e-17	CACGTGGAGGAGTTTGAGCTAGAGTTTATCTTTCAGCTGTGCCGTGTTGCACTTACTCCTGAGACGGTTGCCCATCTTAACACAATGGACCCCACAATATTAGATGAGTGGGAGCTTGGCATTAGCC
Equus_ferus_caballus_papillomavirus_type_5_complete_genome_NC_020084.1	5634	5760	7519	NODE_590818_length_211_cov_1.615385	18	144	70.079	127	2.88e-06	CCAAATCCCAACAAATTTGCTCTTGCAGATCAGAACATTTACAACCCAGAGACCTCCAGACTTGTCTGGGCTCTCCGCGGTGTCGAGGTGTCACGGGGGCAGCCTCTGGGCATCGGGGTGACAGGAA
Equine_papillomavirus_type_6_complete_genome_NC_020500.1	1481	1603	7551	NODE_250545_length_283_cov_1.473684	114	236	69.355	124	0.018	GGCCCAAAAGAGCAGAGAGACTCTATGTAAACTGTTAGTGAACCTT-TTAAGCTGTAATGAACTGCAACTGCTGGCCGACCCCCCCCAGCTGCGGAATGTGGCCGCGGCGCTCTATTGGTATAA
Equine_papillomavirus_type_6_complete_genome_NC_020500.1	1003	1123	7551	NODE_467_length_7607_cov_16.015890	4590	4710	68.548	124	0.78	CGCTCAGCCCCAGGCTGCAGGCTATTCAAATTTCCCCCAATAAACAGCCTGTGAAAAGGCGCCTGTT-TCAGCATCAGGA--CCAGGACAGCGGTCTGGACCTGTCTCTGCAAAATGAAACTGC
Equus_ferus_caballus_papillomavirus_type_7_complete_genome_NC_020501.1	2458	2579	7619	NODE_36457_length_807_cov_3.103723	707	592	75.61	123	8.94e-13	TGGAACTGTTTTTTTCAAAGGTTTTGGCAGCGATTAGAGCTAAGTGTGGAGGAGGACGAGGG------GGACGATGGAGACCCTCCAGCGC-CGTTTAGATGCTGTGCAAGAAGGGCTGATGA
Equus_ferus_caballus_papillomavirus_type_7_complete_genome_NC_020501.1	992	1110	7619	NODE_467_length_7607_cov_16.015890	4590	4708	70.492	122	0.002	CGCTCAGCCCCAGGCTGCAGGCTATTCAAATTTCCCCCAATAAACAGCCTGTGAAAAGGCGCCTGTTTC-AGCATCAGG--ACCAGGACAGCGGTCTGGACCTGTCTCTGCAAAATGAAACT
Equus_ferus_caballus_papillomavirus_type_4_complete_genome_NC_020085.1	6512	6631	7554	NODE_218294_length_302_cov_3.060729	146	27	69.167	120	0.002	CATGCCGAAATATATGAGGTGTCCTTCATTTTGCAGCTGTGCAAGGTGCCTTTAAAAGCAGAGATCCTAGCACATATTTATGGGATGGACAAGGGCATACTAGAGGAGTGGGAGCTTGGG
EcPV2_Equus_caballus_papillomavirus_2_ON942231	2678	2796	7803	NODE_36457_length_807_cov_3.103723	730	612	75.63	119	7.52e-14	TATATGAATTAACCAACCAAACCTGGAACTGTTTTTTTCAAAGGTTTTGGCAGCGATTAGAGCTAAGTGTGGAGGAGGACGAGGGGGACGATGGAGACCCTCCAGCGCCGTTTAGATGC
EcPV2_Equus_caballus_papillomavirus_2_ON942231	2388	2504	7803	NODE_41734_length_748_cov_3.178932	393	509	72.269	119	0.000444	CAAAAGCCAGTTTTGGCTTTCGCCA-TTGCTGGACGCGAAAATTGGCCTTGTGGACGATGCCAC-GTACCCGTGCTGGCAGTTCTTTGACACATACATGCGCACAGCCTTGGACGGAAA
EcPV2_Equus_caballus_papillomavirus_2_ON942232	2672	2790	7797	NODE_36457_length_807_cov_3.103723	730	612	76.471	119	1.77e-15	TATATGAATTAACCAACCAAACCTGGAACTGTTTTTTTCAAAGGTTTTGGCAGCGATTAGAGCTAAGTGTGGAGGAGGACGAGGGGGACGATGGAGACCCTCCAGCGCCGTTTAGATGC
EcPV2_Equus_caballus_papillomavirus_2_ON942232	2382	2498	7797	NODE_41734_length_748_cov_3.178932	393	509	72.269	119	0.000444	CAAAAGCCAGTTTTGGCTTTCGCCA-TTGCTGGACGCGAAAATTGGCCTTGTGGACGATGCCAC-GTACCCGTGCTGGCAGTTCTTTGACACATACATGCGCACAGCCTTGGACGGAAA
EcPV2_Equus_caballus_papillomavirus_2_ON942233	2672	2790	7797	NODE_36457_length_807_cov_3.103723	730	612	76.471	119	1.77e-15	TATATGAATTAACCAACCAAACCTGGAACTGTTTTTTTCAAAGGTTTTGGCAGCGATTAGAGCTAAGTGTGGAGGAGGACGAGGGGGACGATGGAGACCCTCCAGCGCCGTTTAGATGC
EcPV2_Equus_caballus_papillomavirus_2_ON942233	2382	2498	7797	NODE_41734_length_748_cov_3.178932	393	509	72.269	119	0.000444	CAAAAGCCAGTTTTGGCTTTCGCCA-TTGCTGGACGCGAAAATTGGCCTTGTGGACGATGCCAC-GTACCCGTGCTGGCAGTTCTTTGACACATACATGCGCACAGCCTTGGACGGAAA
EcPV2_Equus_caballus_papillomavirus_2_ON989000	2678	2796	7803	NODE_36457_length_807_cov_3.103723	730	612	75.63	119	7.52e-14	TATATGAATTAACCAACCAAACCTGGAACTGTTTTTTTCAAAGGTTTTGGCAGCGATTAGAGCTAAGTGTGGAGGAGGACGAGGGGGACGATGGAGACCCTCCAGCGCCGTTTAGATGC
EcPV2_Equus_caballus_papillomavirus_2_ON989000	2388	2504	7803	NODE_41734_length_748_cov_3.178932	393	509	72.269	119	0.000444	CAAAAGCCAGTTTTGGCTTTCGCCA-TTGCTGGACGCGAAAATTGGCCTTGTGGACGATGCCAC-GTACCCGTGCTGGCAGTTCTTTGACACATACATGCGCACAGCCTTGGACGGAAA
EcPV2_Equus_caballus_papillomavirus_2_ON989001	2675	2793	7800	NODE_36457_length_807_cov_3.103723	730	612	75.63	119	7.51e-14	TATATGAATTAACCAACCAAACCTGGAACTGTTTTTTTCAAAGGTTTTGGCAGCGATTAGAGCTAAGTGTGGAGGAGGACGAGGGGGACGATGGAGACCCTCCAGCGCCGTTTAGATGC
EcPV2_Equus_caballus_papillomavirus_2_ON989001	2385	2501	7800	NODE_41734_length_748_cov_3.178932	393	509	72.269	119	0.000444	CAAAAGCCAGTTTTGGCTTTCGCCA-TTGCTGGACGCGAAAATTGGCCTTGTGGACGATGCCAC-GTACCCGTGCTGGCAGTTCTTTGACACATACATGCGCACAGCCTTGGACGGAAA
EcPV2_Equus_caballus_papillomavirus_2_ON989002	2672	2790	7797	NODE_36457_length_807_cov_3.103723	730	612	76.471	119	1.77e-15	TATATGAATTAACCAACCAAACCTGGAACTGTTTTTTTCAAAGGTTTTGGCAGCGATTAGAGCTAAGTGTGGAGGAGGACGAGGGGGACGATGGAGACCCTCCAGCGCCGTTTAGATGC
EcPV2_Equus_caballus_papillomavirus_2_ON989002	2382	2498	7797	NODE_41734_length_748_cov_3.178932	393	509	72.269	119	0.000444	CAAAAGCCAGTTTTGGCTTTCGCCA-TTGCTGGACGCGAAAATTGGCCTTGTGGACGATGCCAC-GTACCCGTGCTGGCAGTTCTTTGACACATACATGCGCACAGCCTTGGACGGAAA
Equine_papillomavirus_2_complete_genome_EU503122.1	2677	2795	7802	NODE_36457_length_807_cov_3.103723	730	612	75.63	119	7.52e-14	TATATGAATTAACCAACCAAACCTGGAACTGTTTTTTTCAAAGGTTTTGGCAGCGATTAGAGCTAAGTGTGGAGGAGGACGAGGGGGACGATGGAGACCCTCCAGCGCCGTTTAGATGC
Equine_papillomavirus_2_complete_genome_EU503122.1	2387	2503	7802	NODE_41734_length_748_cov_3.178932	393	509	72.269	119	0.000444	CAAAAGCCAGTTTTGGCTTTCGCCA-TTGCTGGACGCGAAAATTGGCCTTGTGGACGATGCCAC-GTACCCGTGCTGGCAGTTCTTTGACACATACATGCGCACAGCCTTGGACGGAAA
Equine_papillomavirus_2_complete_genome_NC_012123.1	2677	2795	7802	NODE_36457_length_807_cov_3.103723	730	612	75.63	119	7.52e-14	TATATGAATTAACCAACCAAACCTGGAACTGTTTTTTTCAAAGGTTTTGGCAGCGATTAGAGCTAAGTGTGGAGGAGGACGAGGGGGACGATGGAGACCCTCCAGCGCCGTTTAGATGC
Equine_papillomavirus_2_complete_genome_NC_012123.1	2387	2503	7802	NODE_41734_length_748_cov_3.178932	393	509	72.269	119	0.000444	CAAAAGCCAGTTTTGGCTTTCGCCA-TTGCTGGACGCGAAAATTGGCCTTGTGGACGATGCCAC-GTACCCGTGCTGGCAGTTCTTTGACACATACATGCGCACAGCCTTGGACGGAAA
Equine_papillomavirus_2_isolate_Zurich_2009_HM461973.1_complete_genome	2678	2796	7803	NODE_36457_length_807_cov_3.103723	730	612	75.63	119	7.52e-14	TATATGAATTAACCAACCAAACCTGGAACTGTTTTTTTCAAAGGTTTTGGCAGCGATTAGAGCTAAGTGTGGAGGAGGACGAGGGGGACGATGGAGACCCTCCAGCGCCGTTTAGATGC
Equine_papillomavirus_2_isolate_Zurich_2009_HM461973.1_complete_genome	2388	2504	7803	NODE_41734_length_748_cov_3.178932	393	509	72.269	119	0.000444	CAAAAGCCAGTTTTGGCTTTCGCCA-TTGCTGGACGCGAAAATTGGCCTTGTGGACGATGCCAC-GTACCCGTGCTGGCAGTTCTTTGACACATACATGCGCACAGCCTTGGACGGAAA
Equus_caballus_papillomavirus_2_isolate_XJ-ks1391_MW410986.1__complete_genome	2677	2795	7802	NODE_36457_length_807_cov_3.103723	730	612	75.63	119	7.52e-14	TATATGAATTAACCAACCAAACCTGGAACTGTTTTTTTCAAAGGTTTTGGCAGCGATTAGAGCTAAGTGTGGAGGAGGACGAGGGGGACGATGGAGACCCTCCAGCGCCGTTTAGATGC
Equus_caballus_papillomavirus_2_isolate_XJ-ks1391_MW410986.1__complete_genome	2387	2503	7802	NODE_41734_length_748_cov_3.178932	393	509	72.269	119	0.000444	CAAAAGCCAGTTTTGGCTTTCGCCA-TTGCTGGACGCGAAAATTGGCCTTGTGGACGATGCCAC-GTACCCGTGCTGGCAGTTCTTTGACACATACATGCGCACAGCCTTGGACGGAAA
Equine_papillomavirus_3_complete_genome_NC_017862.1	5946	6062	7582	NODE_54842_length_644_cov_2.848896	163	279	69.231	117	0.002	AAATAAGTCTGGTGTCCCATTGGATATCTCACAGAGCATTAGCAAGTATCCTGACTTTCTGGGTATGGCTAAGGAGATCACAGGCGACCGCTGTTTTTTCTGCTCTGCTAGAGAGCA
Equine_papillomavirus_3_isolate_Haflinger_complete_genome_GU384895.1	5946	6062	7582	NODE_54842_length_644_cov_2.848896	163	279	69.231	117	0.002	AAATAAGTCTGGTGTCCCATTGGATATCTCACAGAGCATTAGCAAGTATCCTGACTTTCTGGGTATGGCTAAGGAGATCACAGGCGACCGCTGTTTTTTCTGCTCTGCTAGAGAGCA
Equus_caballus_papillomavirus_1_isolate_G2_complete_genome_MN164462.1	1650	1762	7611	NODE_361197_length_246_cov_1.628272	230	118	73.043	115	0.000124	AAATTTGATTTTTCTGAAATGGTTCAGTGGGCATACGATCATAACCTATCA-GAGGAAAGCGAGATAGCGTACCGCTATGCATGCCTGGCAGA-GAGCGACAGCAATGCGGCCGC
Equus_caballus_papillomavirus_1_strain_150904_complete_genome_MF288893.1	1650	1762	7613	NODE_361197_length_246_cov_1.628272	230	118	73.043	115	0.000124	AAATTTGATTTTTCTGAAATGGTTCAGTGGGCATACGATCATAACCTATCA-GAGGAAAGCGAGATAGCGTACCGCTATGCATGCCTGGCAGA-GAGCGACAGCAATGCGGCCGC
Equus_caballus_papillomavirus_type_1_complete_genome_AF498323.1	1650	1762	7610	NODE_361197_length_246_cov_1.628272	230	118	73.043	115	0.000124	AAATTTGATTTTTCTGAAATGGTTCAGTGGGCATACGATCATAACCTATCA-GAGGAAAGCGAGATAGCGTACCGCTATGCATGCCTGGCAGA-GAGCGACAGCAATGCGGCCGC
Equus_caballus_papillomavirus_type_1_complete_genome_NC_003748.1	1650	1762	7610	NODE_361197_length_246_cov_1.628272	230	118	73.043	115	0.000124	AAATTTGATTTTTCTGAAATGGTTCAGTGGGCATACGATCATAACCTATCA-GAGGAAAGCGAGATAGCGTACCGCTATGCATGCCTGGCAGA-GAGCGACAGCAATGCGGCCGC
EcPV9_Equus_caballus_papillomavirus_9_ON989003	7017	7126	7758	NODE_36457_length_807_cov_3.103723	702	593	70.909	110	3.63e-05	CTGTTTTTTTCAAAGGTTTTGGCAGCGATTAGAGCTAAGTGTGGAGGAGGACGAGGGGGACGATGGAGACCCTCCAGCGCCGTTTAGATGCTGTGCAAGAAGGGCTGATG
EcPV9_Equus_caballus_papillomavirus_9_ON989004	7018	7127	7760	NODE_36457_length_807_cov_3.103723	702	593	70.909	110	3.63e-05	CTGTTTTTTTCAAAGGTTTTGGCAGCGATTAGAGCTAAGTGTGGAGGAGGACGAGGGGGACGATGGAGACCCTCCAGCGCCGTTTAGATGCTGTGCAAGAAGGGCTGATG
Equus_caballus_papillomavirus_9_strain_complete_genome_SW_MN117918.1	3070	3179	7656	NODE_36457_length_807_cov_3.103723	702	593	70.909	110	3.58e-05	CTGTTTTTTTCAAAGGTTTTGGCAGCGATTAGAGCTAAGTGTGGAGGAGGACGAGGGGGACGATGGAGACCCTCCAGCGCCGTTTAGATGCTGTGCAAGAAGGGCTGATG
Equus_ferus_caballus_papillomavirus_type_4_complete_genome_NC_020085.1	1233	1339	7554	NODE_467_length_7607_cov_16.015890	4937	5043	71.818	110	0.22	GAGCTCACGCGCAGCTTTAAAAGCGACCGCTCCTGTGTG-GGGGACTGGGTCGTGCTGGCGTTTGGC--GTCCGAGAACAGTTTGCCGAAACCGCCAAAGAGCAGCTGAA
Equus_ferus_caballus_papillomavirus_type_5_complete_genome_NC_020084.1	1203	1309	7519	NODE_10070_length_1592_cov_3.686402	1097	991	69.725	109	0.22	AACCGCCGAGCCGCCATCTTGGCGCAATTCAAAGACGCTTTCG--GGCCGAGTTTTACAGAACTGACCAGACCCTTTAAAAGCGACAAAACTGTTTGCAGAGATTGGGT
Equus_caballus_papillomavirus_8_strain_NCSU_complete_genome_NC_031756.1	2500	2606	8155	NODE_36457_length_807_cov_3.103723	697	591	81.308	107	8.39e-20	TTTTTCAAAGGTTTTGGCAGCGATTAGAGCTAAGTGTGGAGGAGGACGAGGGGGACGATGGAGACCCTCCAGCGCCGTTTAGATGCTGTGCAAGAAGGGCTGATGAA
EcPV2_Equus_caballus_papillomavirus_2_ON942232	1876	1980	7797	NODE_10070_length_1592_cov_3.686402	692	591	70.476	105	0.066	CCCGACTGGCTGGTGCGGCTGACCACCGT-CA--ACCGCTTCGAGGAAGAGAATAGATTTGACTTTGGTGCAATGGTGCAGTGGGCATATGACCACGAACTCACA
EcPV2_Equus_caballus_papillomavirus_2_ON942233	1876	1980	7797	NODE_10070_length_1592_cov_3.686402	692	591	70.476	105	0.066	CCCGACTGGCTGGTGCGGCTGACCACCGT-CA--ACCGCTTCGAGGAAGAGAATAGATTTGACTTTGGTGCAATGGTGCAGTGGGCATATGACCACGAACTCACA
EcPV2_Equus_caballus_papillomavirus_2_ON989001	1879	1983	7800	NODE_10070_length_1592_cov_3.686402	692	591	70.476	105	0.066	CCCGACTGGCTGGTGCGGCTGACCACCGT-CA--ACCGCTTCGAGGAAGAGAATAGATTTGACTTTGGTGCAATGGTGCAGTGGGCATATGACCACGAACTCACA
EcPV2_Equus_caballus_papillomavirus_2_ON989002	1876	1980	7797	NODE_10070_length_1592_cov_3.686402	692	591	70.476	105	0.066	CCCGACTGGCTGGTGCGGCTGACCACCGT-CA--ACCGCTTCGAGGAAGAGAATAGATTTGACTTTGGTGCAATGGTGCAGTGGGCATATGACCACGAACTCACA
Equus_caballus_papillomavirus_2_isolate_XJ-ks1391_MW410986.1__complete_genome	1881	1985	7802	NODE_10070_length_1592_cov_3.686402	692	591	69.524	105	0.066	CCCGACTGGCTGGTGCGGCTGACCACCGTCAACCGC---TTCGAGGAAGAGAATAGATTTGACTTTGGTGCAATGGTGCAGTGGGCATATGACCACGAACTCACA
Equus_ferus_caballus_papillomavirus_type_7_complete_genome_NC_020501.1	699	801	7619	NODE_20940_length_1090_cov_2.211594	608	506	70.192	104	0.78	GTGTGTCCGGTTTGTGCCGAGGCGAGAGGCTTCAATGGATAGCAACGAACCAGGTACTAGCCGCGGAAGCGGCGGTTATTTTATAGATG-GCGAGGCGGACTGT

## Sheet: Replicate3
Query	qstart	qend	qlen	subject	sstart send		pident	len	evalue	seq
EcPV2_Equus_caballus_papillomavirus_2_ON989001	5601	7080	7800	NODE_328_length_5539_cov_3.362871	3743	5201	66.266	1497	4.56e-107	GGCCTGTATGACCTGCACCCCAGCTTGCACCCTAGACGCAGGCGCAAACGCAGGCGTTCC---TTCTGTTTTGCAGATGGCAGTGTGGACACAAAACAAGCAGAAGCTTTTTCTGCCTCCGCCGCCTGTTACTAGAGTCCCTAACACAGATGAGTATGTCGTGCGACACAACATATTTTACCATGGTAACAGTGACCGACTGCTTATGGTCGGCCACCCTTTCTTTCCTGTGAAGAGTGGCA---ACA---TAGATGTTCCTAAGGTGTCTGCAAATCAATTCAGGGTCTTTAAGGTGCTTCTGCCTGACCCTAATAAGTTTGCTCTGGCCGACCCTGACTTATACAACCCGGAGACGGGCCGCCTGGTATGGGCCCTAACGGGCTTGGAGGTTAGCAG…
EcPV9_Equus_caballus_papillomavirus_9_ON989003	2367	3839	7758	NODE_328_length_5539_cov_3.362871	3738	5192	67.114	1490	1.58e-125	TCAGTGGCCTGTATGACCTGCACCCCAGCTTGCACCCTAGACGCAGGCGCAAACGCAGGCGTTCCTTCTGTTTTGCAGATGGCAGTGTGGACACAAAACAAGCAGAAGCTTTTTCTGCCTCCGCCGCCTGTTACTAGAGTCCCTAACACAGATGAGTATGTCGTGCGACACAACATATTTTACCATGGTAACAGTGACCGACTGCTTATGGTCGGCCACCCTTTCTTTCCTGTGAAGAGTGG------CAACATAGATGTTCCTAAGGTGTCTGCAAATCAATTCAGGGTCTTTAAGGTGCTTCTGCCTGACCCTAATAAGTTTGCTCTGGCCGACCCTGACTTATACAACCCGGAGACGGGCCGCCTGGTATGGGCCCTAACGGGCTTGGAGGTTAGC…
EcPV9_Equus_caballus_papillomavirus_9_ON989004	2368	3840	7760	NODE_328_length_5539_cov_3.362871	3738	5192	67.114	1490	1.58e-125	TCAGTGGCCTGTATGACCTGCACCCCAGCTTGCACCCTAGACGCAGGCGCAAACGCAGGCGTTCCTTCTGTTTTGCAGATGGCAGTGTGGACACAAAACAAGCAGAAGCTTTTTCTGCCTCCGCCGCCTGTTACTAGAGTCCCTAACACAGATGAGTATGTCGTGCGACACAACATATTTTACCATGGTAACAGTGACCGACTGCTTATGGTCGGCCACCCTTTCTTTCCTGTGAAGAGTGG------CAACATAGATGTTCCTAAGGTGTCTGCAAATCAATTCAGGGTCTTTAAGGTGCTTCTGCCTGACCCTAATAAGTTTGCTCTGGCCGACCCTGACTTATACAACCCGGAGACGGGCCGCCTGGTATGGGCCCTAACGGGCTTGGAGGTTAGC…
Equus_caballus_papillomavirus_9_strain_complete_genome_SW_MN117918.1	6076	7548	7656	NODE_328_length_5539_cov_3.362871	3738	5192	67.114	1490	1.56e-125	TCAGTGGCCTGTATGACCTGCACCCCAGCTTGCACCCTAGACGCAGGCGCAAACGCAGGCGTTCCTTCTGTTTTGCAGATGGCAGTGTGGACACAAAACAAGCAGAAGCTTTTTCTGCCTCCGCCGCCTGTTACTAGAGTCCCTAACACAGATGAGTATGTCGTGCGACACAACATATTTTACCATGGTAACAGTGACCGACTGCTTATGGTCGGCCACCCTTTCTTTCCTGTGAAGAGTGG------CAACATAGATGTTCCTAAGGTGTCTGCAAATCAATTCAGGGTCTTTAAGGTGCTTCTGCCTGACCCTAATAAGTTTGCTCTGGCCGACCCTGACTTATACAACCCGGAGACGGGCCGCCTGGTATGGGCCCTAACGGGCTTGGAGGTTAGC…
Equus_ferus_caballus_papillomavirus_type_4_complete_genome_NC_020085.1	5393	6820	7554	NODE_328_length_5539_cov_3.362871	3780	5201	65.078	1469	1.45e-62	GCAGGCGCAAACGCAGGCGTTCCTTCTGTTTTGCAGATGGCAGTGTGGACACAAAACAAGCAGAAGCTTTTTCTGCCTCCGCCGCCTGTTACTAGAGTCCCTAACACAGATGAGTATGTCGTGCGACACAACATATTTTACCATGGTAACAGTGACCGACTGCTTA-TG---GTCGGCCACCC-TTTCTTTCCTGTGAAGAGTGGCAACATAGATGTTCCTAAGGTGTCTGCAAATCAATTCAGGGTCTTTAAGGTGCTTCTGCCTGACCCTAATAAGTTTGCTCTGGCCGACCCTGACTTATACAACCCGGAGACGGGCCGCCTGGTATGGGCCCTAACGGGCTTGGAGGTTAGCAGGGGCCAGCCCCTGGGCATAGGTGTCACAGGTAACCCCCTGT…
Equus_ferus_caballus_papillomavirus_type_5_complete_genome_NC_020084.1	5382	6803	7519	NODE_328_length_5539_cov_3.362871	3780	5201	64.859	1457	4.4e-69	GCAGGCGCAAACGCAGGCGTTCCTTCTGTTTTGCAGATGGCAGTGTGGACACAAAACAAGCAGAAGCTTTTTCTGCCTCCGCCGCCTGTTACTAGAGTCCCTAACACAGATGAGTATGTCGTGCGACACAACATATTTTACCATGGTAACAGTGACCGACTGCTTATGGTCGGCCACCCTTTCTTTCCTGTGAAGAGTGGCAACATAGATGTTCCTAAGGTGTCTGCAAATCAATTCAGGGTCTTTAAGGTGCTTCTGCCTGACCCTAATAAGTTTGCTCTGGCCGACCCTGACTTATACAACCCGGAGACGGGCCGCCTGGTATGGGCCCTAACGGGCTTGGAGGTTAGCAGGGGCCAGCCCCTGGGCATAGGTGTCACAGGTAACCCCCTGTTTAAC…
EcPV2_Equus_caballus_papillomavirus_2_ON989000	5604	6966	7803	NODE_328_length_5539_cov_3.362871	3743	5084	66.86	1376	3.74e-108	GGCCTGTATGACCTGCACCCCAGCTTGCACCCTAGACGCAGGCGCAAACGCAGGCGTTCC---TTCTGTTTTGCAGATGGCAGTGTGGACACAAAACAAGCAGAAGCTTTTTCTGCCTCCGCCGCCTGTTACTAGAGTCCCTAACACAGATGAGTATGTCGTGCGACACAACATATTTTACCATGGTAACAGTGACCGACTGCTTATGGTCGGCCACCCTTTCTTTCCTGTGAAGAGTGGCA---ACA---TAGATGTTCCTAAGGTGTCTGCAAATCAATTCAGGGTCTTTAAGGTGCTTCTGCCTGACCCTAATAAGTTTGCTCTGGCCGACCCTGACTTATACAACCCGGAGACGGGCCGCCTGGTATGGGCCCTAACGGGCTTGGAGGTTAGCAG…
Equine_papillomavirus_2_complete_genome_EU503122.1	5603	6965	7802	NODE_328_length_5539_cov_3.362871	3743	5084	66.86	1376	3.74e-108	GGCCTGTATGACCTGCACCCCAGCTTGCACCCTAGACGCAGGCGCAAACGCAGGCGTTCC---TTCTGTTTTGCAGATGGCAGTGTGGACACAAAACAAGCAGAAGCTTTTTCTGCCTCCGCCGCCTGTTACTAGAGTCCCTAACACAGATGAGTATGTCGTGCGACACAACATATTTTACCATGGTAACAGTGACCGACTGCTTATGGTCGGCCACCCTTTCTTTCCTGTGAAGAGTGGCA---ACA---TAGATGTTCCTAAGGTGTCTGCAAATCAATTCAGGGTCTTTAAGGTGCTTCTGCCTGACCCTAATAAGTTTGCTCTGGCCGACCCTGACTTATACAACCCGGAGACGGGCCGCCTGGTATGGGCCCTAACGGGCTTGGAGGTTAGCAG…
Equus_caballus_papillomavirus_2_isolate_XJ-ks1391_MW410986.1__complete_genome	5603	6965	7802	NODE_328_length_5539_cov_3.362871	3743	5084	66.86	1376	3.74e-108	GGCCTGTATGACCTGCACCCCAGCTTGCACCCTAGACGCAGGCGCAAACGCAGGCGTTCC---TTCTGTTTTGCAGATGGCAGTGTGGACACAAAACAAGCAGAAGCTTTTTCTGCCTCCGCCGCCTGTTACTAGAGTCCCTAACACAGATGAGTATGTCGTGCGACACAACATATTTTACCATGGTAACAGTGACCGACTGCTTATGGTCGGCCACCCTTTCTTTCCTGTGAAGAGTGGCA---ACA---TAGATGTTCCTAAGGTGTCTGCAAATCAATTCAGGGTCTTTAAGGTGCTTCTGCCTGACCCTAATAAGTTTGCTCTGGCCGACCCTGACTTATACAACCCGGAGACGGGCCGCCTGGTATGGGCCCTAACGGGCTTGGAGGTTAGCAG…
Equine_papillomavirus_2_complete_genome_NC_012123.1	5603	6965	7802	NODE_328_length_5539_cov_3.362871	3743	5084	66.86	1376	3.74e-108	GGCCTGTATGACCTGCACCCCAGCTTGCACCCTAGACGCAGGCGCAAACGCAGGCGTTCC---TTCTGTTTTGCAGATGGCAGTGTGGACACAAAACAAGCAGAAGCTTTTTCTGCCTCCGCCGCCTGTTACTAGAGTCCCTAACACAGATGAGTATGTCGTGCGACACAACATATTTTACCATGGTAACAGTGACCGACTGCTTATGGTCGGCCACCCTTTCTTTCCTGTGAAGAGTGGCA---ACA---TAGATGTTCCTAAGGTGTCTGCAAATCAATTCAGGGTCTTTAAGGTGCTTCTGCCTGACCCTAATAAGTTTGCTCTGGCCGACCCTGACTTATACAACCCGGAGACGGGCCGCCTGGTATGGGCCCTAACGGGCTTGGAGGTTAGCAG…
EcPV2_Equus_caballus_papillomavirus_2_ON942231	5604	6966	7803	NODE_328_length_5539_cov_3.362871	3743	5084	66.788	1376	4.56e-107	GGCCTGTATGACCTGCACCCCAGCTTGCACCCTAGACGCAGGCGCAAACGCAGGCGTTCC---TTCTGTTTTGCAGATGGCAGTGTGGACACAAAACAAGCAGAAGCTTTTTCTGCCTCCGCCGCCTGTTACTAGAGTCCCTAACACAGATGAGTATGTCGTGCGACACAACATATTTTACCATGGTAACAGTGACCGACTGCTTATGGTCGGCCACCCTTTCTTTCCTGTGAAGAGTGGCA---ACA---TAGATGTTCCTAAGGTGTCTGCAAATCAATTCAGGGTCTTTAAGGTGCTTCTGCCTGACCCTAATAAGTTTGCTCTGGCCGACCCTGACTTATACAACCCGGAGACGGGCCGCCTGGTATGGGCCCTAACGGGCTTGGAGGTTAGCAG…
EcPV2_Equus_caballus_papillomavirus_2_ON942232	5598	6960	7797	NODE_328_length_5539_cov_3.362871	3743	5084	66.715	1376	1.94e-105	GGCCTGTATGACCTGCACCCCAGCTTGCACCCTAGACGCAGGCGCAAACGCAGGCGTTCC---TTCTGTTTTGCAGATGGCAGTGTGGACACAAAACAAGCAGAAGCTTTTTCTGCCTCCGCCGCCTGTTACTAGAGTCCCTAACACAGATGAGTATGTCGTGCGACACAACATATTTTACCATGGTAACAGTGACCGACTGCTTATGGTCGGCCACCCTTTCTTTCCTGTGAAGAGTGGCA---ACA---TAGATGTTCCTAAGGTGTCTGCAAATCAATTCAGGGTCTTTAAGGTGCTTCTGCCTGACCCTAATAAGTTTGCTCTGGCCGACCCTGACTTATACAACCCGGAGACGGGCCGCCTGGTATGGGCCCTAACGGGCTTGGAGGTTAGCAG…
EcPV2_Equus_caballus_papillomavirus_2_ON942233	5598	6960	7797	NODE_328_length_5539_cov_3.362871	3743	5084	66.715	1376	1.94e-105	GGCCTGTATGACCTGCACCCCAGCTTGCACCCTAGACGCAGGCGCAAACGCAGGCGTTCC---TTCTGTTTTGCAGATGGCAGTGTGGACACAAAACAAGCAGAAGCTTTTTCTGCCTCCGCCGCCTGTTACTAGAGTCCCTAACACAGATGAGTATGTCGTGCGACACAACATATTTTACCATGGTAACAGTGACCGACTGCTTATGGTCGGCCACCCTTTCTTTCCTGTGAAGAGTGGCA---ACA---TAGATGTTCCTAAGGTGTCTGCAAATCAATTCAGGGTCTTTAAGGTGCTTCTGCCTGACCCTAATAAGTTTGCTCTGGCCGACCCTGACTTATACAACCCGGAGACGGGCCGCCTGGTATGGGCCCTAACGGGCTTGGAGGTTAGCAG…
EcPV2_Equus_caballus_papillomavirus_2_ON989002	5598	6960	7797	NODE_328_length_5539_cov_3.362871	3743	5084	66.715	1376	1.94e-105	GGCCTGTATGACCTGCACCCCAGCTTGCACCCTAGACGCAGGCGCAAACGCAGGCGTTCC---TTCTGTTTTGCAGATGGCAGTGTGGACACAAAACAAGCAGAAGCTTTTTCTGCCTCCGCCGCCTGTTACTAGAGTCCCTAACACAGATGAGTATGTCGTGCGACACAACATATTTTACCATGGTAACAGTGACCGACTGCTTATGGTCGGCCACCCTTTCTTTCCTGTGAAGAGTGGCA---ACA---TAGATGTTCCTAAGGTGTCTGCAAATCAATTCAGGGTCTTTAAGGTGCTTCTGCCTGACCCTAATAAGTTTGCTCTGGCCGACCCTGACTTATACAACCCGGAGACGGGCCGCCTGGTATGGGCCCTAACGGGCTTGGAGGTTAGCAG…
Equine_papillomavirus_2_isolate_Zurich_2009_HM461973.1_complete_genome	5604	6966	7803	NODE_328_length_5539_cov_3.362871	3743	5084	66.642	1376	2.36e-104	GGCCTGTATGACCTGCACCCCAGCTTGCACCCTAGACGCAGGCGCAAACGCAGGCGTTCC---TTCTGTTTTGCAGATGGCAGTGTGGACACAAAACAAGCAGAAGCTTTTTCTGCCTCCGCCGCCTGTTACTAGAGTCCCTAACACAGATGAGTATGTCGTGCGACACAACATATTTTACCATGGTAACAGTGACCGACTGCTTATGGTCGGCCACCCTTTCTTTCCTGTGAAGAGTGGCA---ACA---TAGATGTTCCTAAGGTGTCTGCAAATCAATTCAGGGTCTTTAAGGTGCTTCTGCCTGACCCTAATAAGTTTGCTCTGGCCGACCCTGACTTATACAACCCGGAGACGGGCCGCCTGGTATGGGCCCTAACGGGCTTGGAGGTTAGCAG…
EcPV9_Equus_caballus_papillomavirus_9_ON989003	6226	7370	7758	NODE_328_length_5539_cov_3.362871	88	1232	66.175	1153	9.36e-78	CAACAGACTGAGGAGGCGGTCAAATTTGACCTGTCAGACATGATACAGTGGGCGCTGGACAATGACATAACTGAGGAGAGCAAATTGGCATATGGGTACGCCCTCCTGGCCGAGAGCGACCCCAATGCAGCCGCCTTCCTGTCCTCCAACAACCAGGCAAAACACGTGCGTGACGCGGCCACTATGGTCCGCCATTACAAGCGGGCACAGATGCTGACCATGTCAATGTCCGCATGGGTGCACAGGCGGTGTGAGGCGGTGGAG-GAGCAAGGG-GACTGGCGACCAATTATTTATTTTCTGAAATATCAGAATGTGGAAATTGCTGCATTTTTGCAGTGCCTCAAACAGTTCTTTAAAGGGGTCCCCAAAAGAAATTGTCTAGTAATCCAGGGACCAC…
EcPV9_Equus_caballus_papillomavirus_9_ON989004	6227	7371	7760	NODE_328_length_5539_cov_3.362871	88	1232	66.175	1153	9.36e-78	CAACAGACTGAGGAGGCGGTCAAATTTGACCTGTCAGACATGATACAGTGGGCGCTGGACAATGACATAACTGAGGAGAGCAAATTGGCATATGGGTACGCCCTCCTGGCCGAGAGCGACCCCAATGCAGCCGCCTTCCTGTCCTCCAACAACCAGGCAAAACACGTGCGTGACGCGGCCACTATGGTCCGCCATTACAAGCGGGCACAGATGCTGACCATGTCAATGTCCGCATGGGTGCACAGGCGGTGTGAGGCGGTGGAG-GAGCAAGGG-GACTGGCGACCAATTATTTATTTTCTGAAATATCAGAATGTGGAAATTGCTGCATTTTTGCAGTGCCTCAAACAGTTCTTTAAAGGGGTCCCCAAAAGAAATTGTCTAGTAATCCAGGGACCAC…
Equus_caballus_papillomavirus_9_strain_complete_genome_SW_MN117918.1	2279	3423	7656	NODE_328_length_5539_cov_3.362871	88	1232	66.175	1153	9.24e-78	CAACAGACTGAGGAGGCGGTCAAATTTGACCTGTCAGACATGATACAGTGGGCGCTGGACAATGACATAACTGAGGAGAGCAAATTGGCATATGGGTACGCCCTCCTGGCCGAGAGCGACCCCAATGCAGCCGCCTTCCTGTCCTCCAACAACCAGGCAAAACACGTGCGTGACGCGGCCACTATGGTCCGCCATTACAAGCGGGCACAGATGCTGACCATGTCAATGTCCGCATGGGTGCACAGGCGGTGTGAGGCGGTGGAG-GAGCAAGGG-GACTGGCGACCAATTATTTATTTTCTGAAATATCAGAATGTGGAAATTGCTGCATTTTTGCAGTGCCTCAAACAGTTCTTTAAAGGGGTCCCCAAAAGAAATTGTCTAGTAATCCAGGGACCAC…
EcPV2_Equus_caballus_papillomavirus_2_ON942232	1909	2833	7797	NODE_328_length_5539_cov_3.362871	88	1012	68.71	930	4.56e-88	CAACAGACTGAGGAGGCGGTCAAATTTGACCTGTCAGACATGATACAGTGGGCGCTGGACAATGACATAACTGAGGAGAGCAAATTGGCATATGGGTACGCCCTCCTGGCCGAGAGCGACCCCAATGCAGCCGCCTTCCTGTCCTCCAACAACCAGGCAAAACACGTGCGTGACGCGGCCACTATGGTCCGCCATTACAAGCGGGCACAGATGCTGACCATGTCAATGTCCGCATGGGTGCACAGGCGGTGTGAGGCGGTGGAGGAGCAAGGGGACTGGCGACCAATTATTTATTTTCTGAAATATCAGAATGTGGAAATTGCTGCATTTTTGCAGTGCCTCAAACAGTTCTTTAAAGGGGTCCCCAAAAGAAATTGTCTAGTAATCCAGGGACCACCA…
EcPV2_Equus_caballus_papillomavirus_2_ON942233	1909	2833	7797	NODE_328_length_5539_cov_3.362871	88	1012	68.71	930	4.56e-88	CAACAGACTGAGGAGGCGGTCAAATTTGACCTGTCAGACATGATACAGTGGGCGCTGGACAATGACATAACTGAGGAGAGCAAATTGGCATATGGGTACGCCCTCCTGGCCGAGAGCGACCCCAATGCAGCCGCCTTCCTGTCCTCCAACAACCAGGCAAAACACGTGCGTGACGCGGCCACTATGGTCCGCCATTACAAGCGGGCACAGATGCTGACCATGTCAATGTCCGCATGGGTGCACAGGCGGTGTGAGGCGGTGGAGGAGCAAGGGGACTGGCGACCAATTATTTATTTTCTGAAATATCAGAATGTGGAAATTGCTGCATTTTTGCAGTGCCTCAAACAGTTCTTTAAAGGGGTCCCCAAAAGAAATTGTCTAGTAATCCAGGGACCACCA…
EcPV2_Equus_caballus_papillomavirus_2_ON989002	1909	2833	7797	NODE_328_length_5539_cov_3.362871	88	1012	68.71	930	4.56e-88	CAACAGACTGAGGAGGCGGTCAAATTTGACCTGTCAGACATGATACAGTGGGCGCTGGACAATGACATAACTGAGGAGAGCAAATTGGCATATGGGTACGCCCTCCTGGCCGAGAGCGACCCCAATGCAGCCGCCTTCCTGTCCTCCAACAACCAGGCAAAACACGTGCGTGACGCGGCCACTATGGTCCGCCATTACAAGCGGGCACAGATGCTGACCATGTCAATGTCCGCATGGGTGCACAGGCGGTGTGAGGCGGTGGAGGAGCAAGGGGACTGGCGACCAATTATTTATTTTCTGAAATATCAGAATGTGGAAATTGCTGCATTTTTGCAGTGCCTCAAACAGTTCTTTAAAGGGGTCCCCAAAAGAAATTGTCTAGTAATCCAGGGACCACCA…
EcPV2_Equus_caballus_papillomavirus_2_ON989001	1912	2836	7800	NODE_328_length_5539_cov_3.362871	88	1012	68.461	929	5.56e-87	CAACAGACTGAGGAGGCGGTCAAATTTGACCTGTCAGACATGATACAGTGGGCGCTGGACAATGACATAACTGAGGAGAGCAAATTGGCATATGGGTACGCCCTCCTGGCCGAGAGCGACCCCAATGCAGCCGCCTTCCTGTCCTCCAACAACCAGGCAAAACACGTGCGTGACGCGGCCACTATGGTCCGCCATTACAAGCGGGCACAGATGCTGACCATGTCAATGTCCGCATGGGTGCACAGGCGGTGTGAGGCGGTGGAGGAGCAAGGGGACTGGCGACCAATTATTTATTTTCTGAAATATCAGAATGTGGAAATTGCTGCATTTTTGCAGTGCCTCAAACAGTTCTTTAAAGGGGTCCCCAAAAGAAATTGTCTAGTAATCCAGGGACCACCA…
EcPV2_Equus_caballus_papillomavirus_2_ON942231	1915	2839	7803	NODE_328_length_5539_cov_3.362871	88	1012	68.245	929	2.88e-84	CAACAGACTGAGGAGGCGGTCAAATTTGACCTGTCAGACATGATACAGTGGGCGCTGGACAATGACATAACTGAGGAGAGCAAATTGGCATATGGGTACGCCCTCCTGGCCGAGAGCGACCCCAATGCAGCCGCCTTCCTGTCCTCCAACAACCAGGCAAAACACGTGCGTGACGCGGCCACTATGGTCCGCCATTACAAGCGGGCACAGATGCTGACCATGTCAATGTCCGCATGGGTGCACAGGCGGTGTGAGGCGGTGGAGGAGCAAGGGGACTGGCGACCAATTATTTATTTTCTGAAATATCAGAATGTGGAAATTGCTGCATTTTTGCAGTGCCTCAAACAGTTCTTTAAAGGGGTCCCCAAAAGAAATTGTCTAGTAATCCAGGGACCACCA…
EcPV2_Equus_caballus_papillomavirus_2_ON989000	1915	2839	7803	NODE_328_length_5539_cov_3.362871	88	1012	68.245	929	2.88e-84	CAACAGACTGAGGAGGCGGTCAAATTTGACCTGTCAGACATGATACAGTGGGCGCTGGACAATGACATAACTGAGGAGAGCAAATTGGCATATGGGTACGCCCTCCTGGCCGAGAGCGACCCCAATGCAGCCGCCTTCCTGTCCTCCAACAACCAGGCAAAACACGTGCGTGACGCGGCCACTATGGTCCGCCATTACAAGCGGGCACAGATGCTGACCATGTCAATGTCCGCATGGGTGCACAGGCGGTGTGAGGCGGTGGAGGAGCAAGGGGACTGGCGACCAATTATTTATTTTCTGAAATATCAGAATGTGGAAATTGCTGCATTTTTGCAGTGCCTCAAACAGTTCTTTAAAGGGGTCCCCAAAAGAAATTGTCTAGTAATCCAGGGACCACCA…
Equine_papillomavirus_2_isolate_Zurich_2009_HM461973.1_complete_genome	1915	2839	7803	NODE_328_length_5539_cov_3.362871	88	1012	68.245	929	2.88e-84	CAACAGACTGAGGAGGCGGTCAAATTTGACCTGTCAGACATGATACAGTGGGCGCTGGACAATGACATAACTGAGGAGAGCAAATTGGCATATGGGTACGCCCTCCTGGCCGAGAGCGACCCCAATGCAGCCGCCTTCCTGTCCTCCAACAACCAGGCAAAACACGTGCGTGACGCGGCCACTATGGTCCGCCATTACAAGCGGGCACAGATGCTGACCATGTCAATGTCCGCATGGGTGCACAGGCGGTGTGAGGCGGTGGAGGAGCAAGGGGACTGGCGACCAATTATTTATTTTCTGAAATATCAGAATGTGGAAATTGCTGCATTTTTGCAGTGCCTCAAACAGTTCTTTAAAGGGGTCCCCAAAAGAAATTGTCTAGTAATCCAGGGACCACCA…
Equine_papillomavirus_2_complete_genome_EU503122.1	1914	2838	7802	NODE_328_length_5539_cov_3.362871	88	1012	68.245	929	2.88e-84	CAACAGACTGAGGAGGCGGTCAAATTTGACCTGTCAGACATGATACAGTGGGCGCTGGACAATGACATAACTGAGGAGAGCAAATTGGCATATGGGTACGCCCTCCTGGCCGAGAGCGACCCCAATGCAGCCGCCTTCCTGTCCTCCAACAACCAGGCAAAACACGTGCGTGACGCGGCCACTATGGTCCGCCATTACAAGCGGGCACAGATGCTGACCATGTCAATGTCCGCATGGGTGCACAGGCGGTGTGAGGCGGTGGAGGAGCAAGGGGACTGGCGACCAATTATTTATTTTCTGAAATATCAGAATGTGGAAATTGCTGCATTTTTGCAGTGCCTCAAACAGTTCTTTAAAGGGGTCCCCAAAAGAAATTGTCTAGTAATCCAGGGACCACCA…
Equus_caballus_papillomavirus_2_isolate_XJ-ks1391_MW410986.1__complete_genome	1914	2838	7802	NODE_328_length_5539_cov_3.362871	88	1012	68.245	929	2.88e-84	CAACAGACTGAGGAGGCGGTCAAATTTGACCTGTCAGACATGATACAGTGGGCGCTGGACAATGACATAACTGAGGAGAGCAAATTGGCATATGGGTACGCCCTCCTGGCCGAGAGCGACCCCAATGCAGCCGCCTTCCTGTCCTCCAACAACCAGGCAAAACACGTGCGTGACGCGGCCACTATGGTCCGCCATTACAAGCGGGCACAGATGCTGACCATGTCAATGTCCGCATGGGTGCACAGGCGGTGTGAGGCGGTGGAGGAGCAAGGGGACTGGCGACCAATTATTTATTTTCTGAAATATCAGAATGTGGAAATTGCTGCATTTTTGCAGTGCCTCAAACAGTTCTTTAAAGGGGTCCCCAAAAGAAATTGTCTAGTAATCCAGGGACCACCA…
Equine_papillomavirus_2_complete_genome_NC_012123.1	1914	2838	7802	NODE_328_length_5539_cov_3.362871	88	1012	68.245	929	2.88e-84	CAACAGACTGAGGAGGCGGTCAAATTTGACCTGTCAGACATGATACAGTGGGCGCTGGACAATGACATAACTGAGGAGAGCAAATTGGCATATGGGTACGCCCTCCTGGCCGAGAGCGACCCCAATGCAGCCGCCTTCCTGTCCTCCAACAACCAGGCAAAACACGTGCGTGACGCGGCCACTATGGTCCGCCATTACAAGCGGGCACAGATGCTGACCATGTCAATGTCCGCATGGGTGCACAGGCGGTGTGAGGCGGTGGAGGAGCAAGGGGACTGGCGACCAATTATTTATTTTCTGAAATATCAGAATGTGGAAATTGCTGCATTTTTGCAGTGCCTCAAACAGTTCTTTAAAGGGGTCCCCAAAAGAAATTGTCTAGTAATCCAGGGACCACCA…
Equus_caballus_papillomavirus_type_1_complete_genome_AF498323.1	5310	6021	7610	NODE_328_length_5539_cov_3.362871	3912	4602	63.923	729	7.08e-16	ATATTTTACCATGGTAACAGTGACCGACTGCTTATGGTCGGCCACCCTTTCTTTCCTGTGAAGAGTGG-------CAA--CATAGATGTTCCTAAGGTGTCTGCAAATCAATTCAGGGTCTTTAAGGTGCTTCTGCCTGACCCTAATAAGTTTGCTCTGGCCGACCCTGACTTATACAACCCGGAGACGGGCCGCCTGGTATGGGCCCTAACGGGCTTGGAGGTTAGCAGGGGCCAGCCCCT-GGGCAT-AGGTGTCACAGGTAACCCCCTGTTTAACAAAAAGAATGATGTTGAAAACCCTAGCAAGCTA-----CAGGG---GGCA--GGTGCCAAGGATGACAGGGTGAACATGGGCTTTGATGTGAAGCAACACCAGCTGCTGCTGGTGGGTTGC…
Equus_caballus_papillomavirus_type_1_complete_genome_NC_003748.1	5310	6021	7610	NODE_328_length_5539_cov_3.362871	3912	4602	63.923	729	7.08e-16	ATATTTTACCATGGTAACAGTGACCGACTGCTTATGGTCGGCCACCCTTTCTTTCCTGTGAAGAGTGG-------CAA--CATAGATGTTCCTAAGGTGTCTGCAAATCAATTCAGGGTCTTTAAGGTGCTTCTGCCTGACCCTAATAAGTTTGCTCTGGCCGACCCTGACTTATACAACCCGGAGACGGGCCGCCTGGTATGGGCCCTAACGGGCTTGGAGGTTAGCAGGGGCCAGCCCCT-GGGCAT-AGGTGTCACAGGTAACCCCCTGTTTAACAAAAAGAATGATGTTGAAAACCCTAGCAAGCTA-----CAGGG---GGCA--GGTGCCAAGGATGACAGGGTGAACATGGGCTTTGATGTGAAGCAACACCAGCTGCTGCTGGTGGGTTGC…
Equus_caballus_papillomavirus_1_isolate_G2_complete_genome_MN164462.1	5310	6021	7611	NODE_328_length_5539_cov_3.362871	3912	4602	63.1	729	4.18e-06	ATATTTTACCATGGTAACAGTGACCGACTGCTTATGGTCGGCCACCCTTTCTTTCCTGTGAAGAGTGG-------CAA--CATAGATGTTCCTAAGGTGTCTGCAAATCAATTCAGGGTCTTTAAGGTGCTTCTGCCTGACCCTAATAAGTTTGCTCTGGCCGACCCTGACTTATACAACCCGGAGACGGGCCGCCTGGTATGGGCCCTAACGGGCTTGGAGGTTAGCAGGGGCCAGCCCCT-GGGCAT-AGGTGTCACAGGTAACCCCCTGTTTAACAAAAAGAATGATGTTGAAAACCCTAGCAAGCTA-----CAGGG---GGCA--GGTGCCAAGGATGACAGGGTGAACATGGGCTTTGATGTGAAGCAACACCAGCTGCTGCTGGTGGGTTGC…
Equus_caballus_papillomavirus_1_strain_150904_complete_genome_MF288893.1	5313	6024	7613	NODE_328_length_5539_cov_3.362871	3912	4602	64.011	728	1.66e-17	ATATTTTACCATGGTAACAGTGACCGACTGCTTATGGTCGGCCACCCTTTCTTTCCTGTGAAGAGTGG-------CAA--CATAGATGTTCCTAAGGTGTCTGCAAATCAATTCAGGGTCTTTAAGGTGCTTCTGCCTGACCCTAATAAGTTTGCTCTGGCCGACCCTGACTTATACAACCCGGAGACGGGCCGCCTGGTATGGGCCCTAACGGGCTTGGAGGTTAGCAGGGGCCAGCCCCT-GGGCATAGGTGTCACAGGTAACCCCCTGTTTAACAAAAAGAATGATGTTGAAAACCCTAGCAAGCTA-----CAGGG---GGCA--GGTGCCAAGGATGACAGGGTGAACATGGGCTTTGATGTGAAGCAACACCAGCTGCTGCTGGTGGGTTGCA…
Equus_ferus_caballus_papillomavirus_type_5_complete_genome_NC_020084.1	1863	2571	7519	NODE_328_length_5539_cov_3.362871	307	1012	64.895	715	5.37e-30	ATGTCAATGTCCGCATGGGTGCACAGGCGGTGTGAGGCGGTGGAGGAGCAAGGGGACTGGCGACCAATTATTTATTTTCTGAAATATCAGAATGTGGAAATTGCTGCATTTTTGCAGTG-CCTCAAACAGTTCTTTAAAGGGGTCCCCAAAAGAAATTGTCTAGTAATCCAGGGACCACCAAACACAGGCAAGTCCACCTTCTGTATGAGCCTCATCAATTTCCTTGCAGGGAAGGTGCTGTCCTTTGTTAATAGCAGGAGCCAGTTCTGGCTTATGCCCCTAGCTGAGACCAAGGTGGCGCTGT-TGGACGATGCAACCATACCTGCCTGGGATTACCTAGACACATTCATGAGGAATGCCATGGACGGGAACCCCATCTGTATAGACCTGAAGCATC…
Equine_papillomavirus_2_isolate_Zurich_2009_HM461973.1_complete_genome	4194	4856	7803	NODE_328_length_5539_cov_3.362871	2336	2989	65.676	673	1.7e-36	AAGCGGCGGCGCCGCGCCGCGGAGGGTGACCTGTACCGAGGGTGCATTATGGGGCAGGACTGCCCGCCGGACATCAAGGCAAAGTTTGAGAACGACACACTTGCAGACCGCTTTCTAAAGTGGGTCAGCTCCTTCCTCTACCTAGGCAACCTGGGTTTCAGCACGGG--CAGGGGCAA----TCCCAGGTTTGGGTACAGACCTGTGGGGGGCGGGGTAGGCGAGGCGGGGGGGGGGGGGCGGGTCGGGACGCCCATTACGGACGTGTCCCCGGGGGTCACTGTGGAGACGGTGGGGCCCGCGGAGGTGGTCCCAGTAGACAGTTTAAGCCCCTCAGCCCCGGCTGTGGTGCCTGCGGGGGAAGGCACAGGGGGCGCTG----TGGATGTGGAGTTGGT…
EcPV2_Equus_caballus_papillomavirus_2_ON989000	4194	4856	7803	NODE_328_length_5539_cov_3.362871	2336	2989	65.379	673	2.08e-35	AAGCGGCGGCGCCGCGCCGCGGAGGGTGACCTGTACCGAGGGTGCATTATGGGGCAGGACTGCCCGCCGGACATCAAGGCAAAGTTTGAGAACGACACACTTGCAGACCGCTTTCTAAAGTGGGTCAGCTCCTTCCTCTACCTAGGCAACCTGGGTTTCAGCACGGGCAGGGGCAATCC------CAGGTTTGGGTACAGACCTGTGGGGGGCGGGGTAGGCGAGGCGGGGGGGGGGGGGCGGGTCGGGACGCCCATTACGGACGTGTCCCCGGGGGTCACTGTGGAGACGGTGGGGCCCGCGGAGGTGGTCCCAGTAGACAGTTTAAGCCCCTCAGCCCCGGCTGTGGTGCCTGCGGGGGAAGGCACAGGGGGCGCTG----TGGATGTGGAGTTGGT…
Equus_caballus_papillomavirus_2_isolate_XJ-ks1391_MW410986.1__complete_genome	4193	4855	7802	NODE_328_length_5539_cov_3.362871	2336	2989	65.379	673	2.08e-35	AAGCGGCGGCGCCGCGCCGCGGAGGGTGACCTGTACCGAGGGTGCATTATGGGGCAGGACTGCCCGCCGGACATCAAGGCAAAGTTTGAGAACGACACACTTGCAGACCGCTTTCTAAAGTGGGTCAGCTCCTTCCTCTACCTAGGCAACCTGGGTTTCAGCACGGGCAGGGGCAATCC------CAGGTTTGGGTACAGACCTGTGGGGGGCGGGGTAGGCGAGGCGGGGGGGGGGGGGCGGGTCGGGACGCCCATTACGGACGTGTCCCCGGGGGTCACTGTGGAGACGGTGGGGCCCGCGGAGGTGGTCCCAGTAGACAGTTTAAGCCCCTCAGCCCCGGCTGTGGTGCCTGCGGGGGAAGGCACAGGGGGCGCTG----TGGATGTGGAGTTGGT…
EcPV2_Equus_caballus_papillomavirus_2_ON942231	4194	4856	7803	NODE_328_length_5539_cov_3.362871	2336	2989	65.23	673	8.83e-34	AAGCGGCGGCGCCGCGCCGCGGAGGGTGACCTGTACCGAGGGTGCATTATGGGGCAGGACTGCCCGCCGGACATCAAGGCAAAGTTTGAGAACGACACACTTGCAGACCGCTTTCTAAAGTGGGTCAGCTCCTTCCTCTACCTAGGCAACCTGGGTTTCAGCACGGGCAGGGGCAATCC------CAGGTTTGGGTACAGACCTGTGGGGGGCGGGGTAGGCGAGGCGGGGGGGGGGGGGCGGGTCGGGACGCCCATTACGGACGTGTCCCCGGGGGTCACTGTGGAGACGGTGGGGCCCGCGGAGGTGGTCCCAGTAGACAGTTTAAGCCCCTCAGCCCCGGCTGTGGTGCCTGCGGGGGAAGGCACAGGGGGCGCTG----TGGATGTGGAGTTGGT…
Equine_papillomavirus_2_complete_genome_EU503122.1	4193	4855	7802	NODE_328_length_5539_cov_3.362871	2336	2989	65.23	673	8.83e-34	AAGCGGCGGCGCCGCGCCGCGGAGGGTGACCTGTACCGAGGGTGCATTATGGGGCAGGACTGCCCGCCGGACATCAAGGCAAAGTTTGAGAACGACACACTTGCAGACCGCTTTCTAAAGTGGGTCAGCTCCTTCCTCTACCTAGGCAACCTGGGTTTCAGCACGGGCAGGGGCAATCC------CAGGTTTGGGTACAGACCTGTGGGGGGCGGGGTAGGCGAGGCGGGGGGGGGGGGGCGGGTCGGGACGCCCATTACGGACGTGTCCCCGGGGGTCACTGTGGAGACGGTGGGGCCCGCGGAGGTGGTCCCAGTAGACAGTTTAAGCCCCTCAGCCCCGGCTGTGGTGCCTGCGGGGGAAGGCACAGGGGGCGCTG----TGGATGTGGAGTTGGT…
Equine_papillomavirus_2_complete_genome_NC_012123.1	4193	4855	7802	NODE_328_length_5539_cov_3.362871	2336	2989	65.23	673	8.83e-34	AAGCGGCGGCGCCGCGCCGCGGAGGGTGACCTGTACCGAGGGTGCATTATGGGGCAGGACTGCCCGCCGGACATCAAGGCAAAGTTTGAGAACGACACACTTGCAGACCGCTTTCTAAAGTGGGTCAGCTCCTTCCTCTACCTAGGCAACCTGGGTTTCAGCACGGGCAGGGGCAATCC------CAGGTTTGGGTACAGACCTGTGGGGGGCGGGGTAGGCGAGGCGGGGGGGGGGGGGCGGGTCGGGACGCCCATTACGGACGTGTCCCCGGGGGTCACTGTGGAGACGGTGGGGCCCGCGGAGGTGGTCCCAGTAGACAGTTTAAGCCCCTCAGCCCCGGCTGTGGTGCCTGCGGGGGAAGGCACAGGGGGCGCTG----TGGATGTGGAGTTGGT…
EcPV2_Equus_caballus_papillomavirus_2_ON989001	4191	4853	7800	NODE_328_length_5539_cov_3.362871	2336	2989	65.723	671	4.88e-37	AAGCGGCGGCGCCGCGCCGCGGAGGGTGACCTGTACCGAGGGTGCATTATGGGGCAGGACTGCCCGCCGGACATCAAGGCAAAGTTTGAGAACGACACACTTGCAGACCGCTTTCTAAAGTGGGTCAGCTCCTTCCTCTACCTAGGCAACCTGGGTTTCAGCACGGGCAGGGGCAATCC------CAGGTTTGGGTACAGACCTGTGGGGGGCGGGGTAGGCGAGGCGGGGGGGGGGGGGCGGGTCGGGACGCCCATTACGGACGTGTCCCCGGGGGTCACTGTGGAGACGGTGGGGCCCGCGGAGGTGGTCCCAGTAGACAGTTTAAGCCCCTCAGCCCCGGCTGTGGTGCCTGCGGGGGAAGGCACAG--GGGGCGCTGTGGATGTGGAGTTGGTGG…
EcPV2_Equus_caballus_papillomavirus_2_ON942232	4188	4850	7797	NODE_328_length_5539_cov_3.362871	2336	2989	65.425	671	2.53e-34	AAGCGGCGGCGCCGCGCCGCGGAGGGTGACCTGTACCGAGGGTGCATTATGGGGCAGGACTGCCCGCCGGACATCAAGGCAAAGTTTGAGAACGACACACTTGCAGACCGCTTTCTAAAGTGGGTCAGCTCCTTCCTCTACCTAGGCAACCTGGGTTTCAGCACGGGCAGGGGCAATCC------CAGGTTTGGGTACAGACCTGTGGGGGGCGGGGTAGGCGAGGCGGGGGGGGGGGGGCGGGTCGGGACGCCCATTACGGACGTGTCCCCGGGGGTCACTGTGGAGACGGTGGGGCCCGCGGAGGTGGTCCCAGTAGACAGTTTAAGCCCCTCAGCCCCGGCTGTGGTGCCTGCGGGGGAAGGCACAG--GGGGCGCTGTGGATGTGGAGTTGGTGG…
EcPV2_Equus_caballus_papillomavirus_2_ON942233	4188	4850	7797	NODE_328_length_5539_cov_3.362871	2336	2989	65.425	671	2.53e-34	AAGCGGCGGCGCCGCGCCGCGGAGGGTGACCTGTACCGAGGGTGCATTATGGGGCAGGACTGCCCGCCGGACATCAAGGCAAAGTTTGAGAACGACACACTTGCAGACCGCTTTCTAAAGTGGGTCAGCTCCTTCCTCTACCTAGGCAACCTGGGTTTCAGCACGGGCAGGGGCAATCC------CAGGTTTGGGTACAGACCTGTGGGGGGCGGGGTAGGCGAGGCGGGGGGGGGGGGGCGGGTCGGGACGCCCATTACGGACGTGTCCCCGGGGGTCACTGTGGAGACGGTGGGGCCCGCGGAGGTGGTCCCAGTAGACAGTTTAAGCCCCTCAGCCCCGGCTGTGGTGCCTGCGGGGGAAGGCACAG--GGGGCGCTGTGGATGTGGAGTTGGTGG…
EcPV2_Equus_caballus_papillomavirus_2_ON989002	4188	4850	7797	NODE_328_length_5539_cov_3.362871	2336	2989	65.425	671	2.53e-34	AAGCGGCGGCGCCGCGCCGCGGAGGGTGACCTGTACCGAGGGTGCATTATGGGGCAGGACTGCCCGCCGGACATCAAGGCAAAGTTTGAGAACGACACACTTGCAGACCGCTTTCTAAAGTGGGTCAGCTCCTTCCTCTACCTAGGCAACCTGGGTTTCAGCACGGGCAGGGGCAATCC------CAGGTTTGGGTACAGACCTGTGGGGGGCGGGGTAGGCGAGGCGGGGGGGGGGGGGCGGGTCGGGACGCCCATTACGGACGTGTCCCCGGGGGTCACTGTGGAGACGGTGGGGCCCGCGGAGGTGGTCCCAGTAGACAGTTTAAGCCCCTCAGCCCCGGCTGTGGTGCCTGCGGGGGAAGGCACAG--GGGGCGCTGTGGATGTGGAGTTGGTGG…
Equus_caballus_papillomavirus_8_strain_NCSU_complete_genome_NC_031756.1	1740	2374	8155	NODE_328_length_5539_cov_3.362871	124	758	63.85	639	1.13e-13	GACATGATACAGTGGGCGCTGGACAATGACATAACTGAGGAGAGCAAATTGGCATATGGGTACGCCCTCCTGGCCGAGAGCGACCCCAATGCAGCCGCCTTCCTGTCCTCCAACAACCAGGCAAAACACGTGCGTGACGCGGCCACTATGGTCCGCCATTACAAGCGGGCACAGATGCTGACCATGTCAATGTCCGCATGGGTGCACAGGCGGTGTG-AGGCGGTGGAGGAGCAAGGGGACTGGCGACCAATTATTTATTTTCTGAAATATCAGAATGTGGAAATTGCTGCATTTTTGCAGTGCCTCAAA-CAGTTCTTTAAAGGGGTCCCCAAAAGAAATTGTCTAGTAATCCAGGGACCACCAAACACAGGCAAGTCCACCTTCTGTATGAGCCTCA…
Equine_papillomavirus_type_6_complete_genome_NC_020500.1	5280	5841	7551	NODE_328_length_5539_cov_3.362871	3767	4313	64.956	565	1.45e-24	TTGCACCCTAGACGCAGGCGCAAACGCAGGCGTTCCTTCTGTTTTGCAGATGGCAGTGTGGACACAAAACAAGCAGAAGCTTTTTCTGCCTCCGCCGCCTGTTACTAGAGTCCCTAACACAGATGAGTATGTCGTGCGACACAACATATTTTACCATGGTAACAGTGACCGACTGCTTATGGTCGGCCACCCTTTCTTTCC-------TGTGAAGAGTGGCAACATA-----GATGTTCCTAAGGTGTCTGCAAATCAATTCAGGGTCTTTAAGGTGCTTCTGCCTGACCCTAATAAGTTTGCTCTGGCCGACCCTGACTTATACAACCCGGAGACGGGCCGCCTGGTATGGGCCCTAACGGGCTTGGAGGTTAGCAGGGGCCAGCCCCTGGGCATAGG…
Equus_ferus_caballus_papillomavirus_type_4_complete_genome_NC_020085.1	2097	2610	7554	NODE_328_length_5539_cov_3.362871	571	1081	65.637	518	3.4e-26	TTCTGGCTTATGCCCCTAGCTGAGACCAAGGTGGCGCTGTTGGACGATGCAACCATACCTGCCTGGGATTACCTAGACACATTCATGAGGAATGCCATGGACGGGAACCCCATCTGTATAGACCTGAAGCATCGGGCGCCCGTCCAAACACGCTGCCCCCCTTTGTTAGTAACCACTAATGTAGACGTGGCAAACAACCCCAGATATCAATACCTCCACACACGGATGGCCTGTTTCACCTTTCCTAATGACTTTATCTTAGATGAGAATGGGCAGCCTGTGCACCAACTAACTGTAGCCAATTGGGCCTGTTTTTTCAAAAGGTTGTGGAGCAGATTAGAGTTCAGTG-AACAGGAAGACG---AGGG---CGAAGATGGAGAAGCTCCACAGACACT…
Equine_papillomavirus_type_6_complete_genome_NC_020500.1	1392	1821	7551	NODE_20029_length_635_cov_1.833333	39	468	66.059	439	5.4e-11	GTGCAGCTGGAGGGTTACTGTGACTATGTGCAGGGGTCGCTGCGTCCCACTACGCAGTATAG-TATA-GCACTGCTGCTGTGCCAATTCAAGGCCCAGAAAAACAGGGACACAGTGGTAAAGCTGGTAAAGCAACTGCTATGCTGTTCG-GACCTCCAGCTGCTAGCAGAGCCCCCCAAACAGCGCAGCGTGCAAGCCGCCCTGTGGTGGTACAAGGCTAGCA-TGGGCAGCGCCACCACAACCAGCGGGCAGTTTCCCGACTGGCTGGTGCGGCTGACCACCGTCAACCGCTTCGAGGAAGAGAATAGATTTGACTTTGGTGCA-ATGGTGCAGTGGGCATATGACA---ACAATAAAAATGACGAGGCAGCCATTGCTTATTATTACGCGCTC-TTA…
Equine_papillomavirus_3_isolate_Haflinger_complete_genome_GU384895.1	5260	5649	7582	NODE_328_length_5539_cov_3.362871	3768	4148	67.003	397	1.77e-23	TGCACCCTAGACGCAGGCGCAAACGCAGGCGTTCCTTCTGTTTTGCAGATGGCAGTGTGGACACAAAACAAGCAGAAGCTTTTTCTGCCTCCGCCGCCTGTTACTAGAGTCCCTAACACAGATGAGTATGTCGTGCGACACA---ACATATTTTACCATGGTAACAGTGACCGACTGCTTATGGTCGGCCACCCTTTCTTTCC-------TGTGA------AGAGTGGCAACATAGATGTTCCTAAGGTGTCTGCAAATCAATTCAGGGTCTTTAAGGTGCTTCTGCCTGACCCTAATAAGTTTGCTCTGGCCGACCCTGACTTATACAACCCGGAGACGGGCCGCCTGGTATGGGCCCTAACGGGCTTGGAGGTTAGCAGGGGCCAGCCCCTGGGC
Equine_papillomavirus_3_complete_genome_NC_017862.1	5260	5649	7582	NODE_328_length_5539_cov_3.362871	3768	4148	67.003	397	1.77e-23	TGCACCCTAGACGCAGGCGCAAACGCAGGCGTTCCTTCTGTTTTGCAGATGGCAGTGTGGACACAAAACAAGCAGAAGCTTTTTCTGCCTCCGCCGCCTGTTACTAGAGTCCCTAACACAGATGAGTATGTCGTGCGACACA---ACATATTTTACCATGGTAACAGTGACCGACTGCTTATGGTCGGCCACCCTTTCTTTCC-------TGTGA------AGAGTGGCAACATAGATGTTCCTAAGGTGTCTGCAAATCAATTCAGGGTCTTTAAGGTGCTTCTGCCTGACCCTAATAAGTTTGCTCTGGCCGACCCTGACTTATACAACCCGGAGACGGGCCGCCTGGTATGGGCCCTAACGGGCTTGGAGGTTAGCAGGGGCCAGCCCCTGGGC
Equus_caballus_papillomavirus_1_strain_150904_complete_genome_MF288893.1	6142	6520	7613	NODE_328_length_5539_cov_3.362871	4717	5083	64.23	383	2.82e-08	CACAGATATTTAACAGGCCGTACTGGCTGGCACGCGCACAGGGCCAGAATAATGGCATCTGCTGGCACAA-CACTTTGTATGTGACCGTGTTTGACAACACACGTGGCACAAACTTGACCATTACAGTGAACCCCCAGA--------------ACACATATGATTCCACAGGCTTTAATGCATACGTGCGACATGTGGAGGAGTTTGAGCTCTCCTTTATCTTTCAGCTGTGCACGGTCCCCTTGACACCCCAGGTCCTTGCCCACCTCCATACAAC-CGATGCCAGCCTCCTTGAGGAGTGGGAGATTGGGGTAAACCCCCCCTCCTCCTCGCAGCTGGAGGACACATACCGGTTTATTACCTCTACTGCCACAAAGTGCCC
Equus_caballus_papillomavirus_type_1_complete_genome_AF498323.1	6139	6517	7610	NODE_328_length_5539_cov_3.362871	4717	5083	64.23	383	2.82e-08	CACAGATATTTAACAGGCCGTACTGGCTGGCACGCGCACAGGGCCAGAATAATGGCATCTGCTGGCACAA-CACTTTGTATGTGACCGTGTTTGACAACACACGTGGCACAAACTTGACCATTACAGTGAACCCCCAGA--------------ACACATATGATTCCACAGGCTTTAATGCATACGTGCGACATGTGGAGGAGTTTGAGCTCTCCTTTATCTTTCAGCTGTGCACGGTCCCCTTGACACCCCAGGTCCTTGCCCACCTCCATACAAC-CGATGCCAGCCTCCTTGAGGAGTGGGAGATTGGGGTAAACCCCCCCTCCTCCTCGCAGCTGGAGGACACATACCGGTTTATTACCTCTACTGCCACAAAGTGCCC
Equus_caballus_papillomavirus_type_1_complete_genome_NC_003748.1	6139	6517	7610	NODE_328_length_5539_cov_3.362871	4717	5083	64.23	383	2.82e-08	CACAGATATTTAACAGGCCGTACTGGCTGGCACGCGCACAGGGCCAGAATAATGGCATCTGCTGGCACAA-CACTTTGTATGTGACCGTGTTTGACAACACACGTGGCACAAACTTGACCATTACAGTGAACCCCCAGA--------------ACACATATGATTCCACAGGCTTTAATGCATACGTGCGACATGTGGAGGAGTTTGAGCTCTCCTTTATCTTTCAGCTGTGCACGGTCCCCTTGACACCCCAGGTCCTTGCCCACCTCCATACAAC-CGATGCCAGCCTCCTTGAGGAGTGGGAGATTGGGGTAAACCCCCCCTCCTCCTCGCAGCTGGAGGACACATACCGGTTTATTACCTCTACTGCCACAAAGTGCCC
Equus_caballus_papillomavirus_1_isolate_G2_complete_genome_MN164462.1	6139	6517	7611	NODE_328_length_5539_cov_3.362871	4717	5083	63.969	383	3.43e-07	CACAGATATTTAACAGGCCGTACTGGCTGGCACGCGCACAGGGCCAGAATAATGGCATCTGCTGGCACAA-CACTTTGTATGTGACCGTGTTTGACAACACACGTGGCACAAACTTGACCATTACAGTGAACCCCCAGA--------------ACACATATGATTCCACAGGCTTTAATGCATACGTGCGACATGTGGAGGAGTTTGAGCTCTCCTTTATCTTTCAGCTGTGCACGGTCCCCTTGACACCCCAGGTCCTTGCCCACCTCCATACAAC-CGATGCCAGCCTCCTTGAGGAGTGGGAGATTGGGGTAAACCCCCCCTCCTCCTCGCAGCTGGAGGACACATACCGGTTTATTACCTCTACTGCCACAAAGTGCCC
EcPV2_Equus_caballus_papillomavirus_2_ON942231	1196	1559	7803	NODE_67124_length_361_cov_1.253521	361	1	99.176	364	0	CCTCACTACACAGCCCTGTTCGTAGTGACAGTCCGCAGCTAACAGCGTTTAGCCTCGCCTCCGGGTCTCCTCAAGTGAAGAGGCGGCTCTTCGAGCCCCCGCAACCGGGAAGCGGGGGGCGTCCGGGTGTAAGCTATGAAGCTCACGGTTTTTACAGCAGGACGGACCTTCAGGTAGAGACACCGCTGGGCATACAGGGTGGACGGGTCCCTCTGCGGAGCATAGAGAAT---GTGGACAGTCACGCTGGCACGCAGCACTTGGACGTGCTGCGTGCCAGTAACAGGGAGGCGGCCATGTTAGGCCGCTTTAAGACCTGTTTTGAAGTGGGATTTAATGAATTGACAAGGCCTTTTACTAGCAA
EcPV2_Equus_caballus_papillomavirus_2_ON989000	1196	1559	7803	NODE_67124_length_361_cov_1.253521	361	1	99.176	364	0	CCTCACTACACAGCCCTGTTCGTAGTGACAGTCCGCAGCTAACAGCGTTTAGCCTCGCCTCCGGGTCTCCTCAAGTGAAGAGGCGGCTCTTCGAGCCCCCGCAACCGGGAAGCGGGGGGCGTCCGGGTGTAAGCTATGAAGCTCACGGTTTTTACAGCAGGACGGACCTTCAGGTAGAGACACCGCTGGGCATACAGGGTGGACGGGTCCCTCTGCGGAGCATAGAGAAT---GTGGACAGTCACGCTGGCACGCAGCACTTGGACGTGCTGCGTGCCAGTAACAGGGAGGCGGCCATGTTAGGCCGCTTTAAGACCTGTTTTGAAGTGGGATTTAATGAATTGACAAGGCCTTTTACTAGCAA
Equine_papillomavirus_2_isolate_Zurich_2009_HM461973.1_complete_genome	1196	1559	7803	NODE_67124_length_361_cov_1.253521	361	1	99.176	364	0	CCTCACTACACAGCCCTGTTCGTAGTGACAGTCCGCAGCTAACAGCGTTTAGCCTCGCCTCCGGGTCTCCTCAAGTGAAGAGGCGGCTCTTCGAGCCCCCGCAACCGGGAAGCGGGGGGCGTCCGGGTGTAAGCTATGAAGCTCACGGTTTTTACAGCAGGACGGACCTTCAGGTAGAGACACCGCTGGGCATACAGGGTGGACGGGTCCCTCTGCGGAGCATAGAGAAT---GTGGACAGTCACGCTGGCACGCAGCACTTGGACGTGCTGCGTGCCAGTAACAGGGAGGCGGCCATGTTAGGCCGCTTTAAGACCTGTTTTGAAGTGGGATTTAATGAATTGACAAGGCCTTTTACTAGCAA
Equine_papillomavirus_2_complete_genome_EU503122.1	1195	1558	7802	NODE_67124_length_361_cov_1.253521	361	1	99.176	364	0	CCTCACTACACAGCCCTGTTCGTAGTGACAGTCCGCAGCTAACAGCGTTTAGCCTCGCCTCCGGGTCTCCTCAAGTGAAGAGGCGGCTCTTCGAGCCCCCGCAACCGGGAAGCGGGGGGCGTCCGGGTGTAAGCTATGAAGCTCACGGTTTTTACAGCAGGACGGACCTTCAGGTAGAGACACCGCTGGGCATACAGGGTGGACGGGTCCCTCTGCGGAGCATAGAGAAT---GTGGACAGTCACGCTGGCACGCAGCACTTGGACGTGCTGCGTGCCAGTAACAGGGAGGCGGCCATGTTAGGCCGCTTTAAGACCTGTTTTGAAGTGGGATTTAATGAATTGACAAGGCCTTTTACTAGCAA
Equus_caballus_papillomavirus_2_isolate_XJ-ks1391_MW410986.1__complete_genome	1195	1558	7802	NODE_67124_length_361_cov_1.253521	361	1	99.176	364	0	CCTCACTACACAGCCCTGTTCGTAGTGACAGTCCGCAGCTAACAGCGTTTAGCCTCGCCTCCGGGTCTCCTCAAGTGAAGAGGCGGCTCTTCGAGCCCCCGCAACCGGGAAGCGGGGGGCGTCCGGGTGTAAGCTATGAAGCTCACGGTTTTTACAGCAGGACGGACCTTCAGGTAGAGACACCGCTGGGCATACAGGGTGGACGGGTCCCTCTGCGGAGCATAGAGAAT---GTGGACAGTCACGCTGGCACGCAGCACTTGGACGTGCTGCGTGCCAGTAACAGGGAGGCGGCCATGTTAGGCCGCTTTAAGACCTGTTTTGAAGTGGGATTTAATGAATTGACAAGGCCTTTTACTAGCAA
Equine_papillomavirus_2_complete_genome_NC_012123.1	1195	1558	7802	NODE_67124_length_361_cov_1.253521	361	1	99.176	364	0	CCTCACTACACAGCCCTGTTCGTAGTGACAGTCCGCAGCTAACAGCGTTTAGCCTCGCCTCCGGGTCTCCTCAAGTGAAGAGGCGGCTCTTCGAGCCCCCGCAACCGGGAAGCGGGGGGCGTCCGGGTGTAAGCTATGAAGCTCACGGTTTTTACAGCAGGACGGACCTTCAGGTAGAGACACCGCTGGGCATACAGGGTGGACGGGTCCCTCTGCGGAGCATAGAGAAT---GTGGACAGTCACGCTGGCACGCAGCACTTGGACGTGCTGCGTGCCAGTAACAGGGAGGCGGCCATGTTAGGCCGCTTTAAGACCTGTTTTGAAGTGGGATTTAATGAATTGACAAGGCCTTTTACTAGCAA
Equus_ferus_caballus_papillomavirus_type_7_complete_genome_NC_020501.1	2183	2541	7619	NODE_19477_length_644_cov_1.564374	1	354	68.785	362	2.82e-27	AGGTGTGCCCTTATAGATGATGCCACAAGAGCAACGTGGGATTATATAGACACAAATCTCAGAAATGCTCTTGATGGGAACCCTATATCCCTAGATGTGAAGCACAGGGCCCTGAAGCAAATTAAATGTCCCCCTCTAATGATAACTAGCAATCTACCAGTCACCAAAAACGACCGGTGGCCATATTTACATAGCCGCATCAAAGAATTTGAATTCAAGGAGCCC-TGCCCACTAGATGACGCTGGTA-AACCGTTATATGAATTAACCAACCAAACCTGGAACTGTTTTTTTCAAAGGTTTTGGCAGCGATTAGAGCTAAGTGTGGAGGAGGACGAGGG------GGACGATGGAGACCCT
EcPV2_Equus_caballus_papillomavirus_2_ON942232	1193	1553	7797	NODE_67124_length_361_cov_1.253521	361	1	100	361	0	CCTCACTACACAGCCCTGTTCGTAGTGACAGTCCGCAGCTAACAGCGTTTAGCCTCGCCTCCGGGTCTCCTCAAGTGAAGAGGCGGCTCTTCGAGCCCCCGCAACCGGGAAGCGGGGGGCGTCCGGGTGTAAGCTATGAAGCTCACGGTTTTTACAGCAGGACGGACCTTCAGGTAGAGACACCGCTGGGCATACAGGGTGGACGGGTCCCTCTGCGGAGCATAGAGAATGTGGACAGTCACGCTGGCACGCAGCACTTGGACGTGCTGCGTGCCAGTAACAGGGAGGCGGCCATGTTAGGCCGCTTTAAGACCTGTTTTGAAGTGGGATTTAATGAATTGACAAGGCCTTTTACTAGCAA
EcPV2_Equus_caballus_papillomavirus_2_ON942233	1193	1553	7797	NODE_67124_length_361_cov_1.253521	361	1	100	361	0	CCTCACTACACAGCCCTGTTCGTAGTGACAGTCCGCAGCTAACAGCGTTTAGCCTCGCCTCCGGGTCTCCTCAAGTGAAGAGGCGGCTCTTCGAGCCCCCGCAACCGGGAAGCGGGGGGCGTCCGGGTGTAAGCTATGAAGCTCACGGTTTTTACAGCAGGACGGACCTTCAGGTAGAGACACCGCTGGGCATACAGGGTGGACGGGTCCCTCTGCGGAGCATAGAGAATGTGGACAGTCACGCTGGCACGCAGCACTTGGACGTGCTGCGTGCCAGTAACAGGGAGGCGGCCATGTTAGGCCGCTTTAAGACCTGTTTTGAAGTGGGATTTAATGAATTGACAAGGCCTTTTACTAGCAA
EcPV2_Equus_caballus_papillomavirus_2_ON989001	1196	1556	7800	NODE_67124_length_361_cov_1.253521	361	1	100	361	0	CCTCACTACACAGCCCTGTTCGTAGTGACAGTCCGCAGCTAACAGCGTTTAGCCTCGCCTCCGGGTCTCCTCAAGTGAAGAGGCGGCTCTTCGAGCCCCCGCAACCGGGAAGCGGGGGGCGTCCGGGTGTAAGCTATGAAGCTCACGGTTTTTACAGCAGGACGGACCTTCAGGTAGAGACACCGCTGGGCATACAGGGTGGACGGGTCCCTCTGCGGAGCATAGAGAATGTGGACAGTCACGCTGGCACGCAGCACTTGGACGTGCTGCGTGCCAGTAACAGGGAGGCGGCCATGTTAGGCCGCTTTAAGACCTGTTTTGAAGTGGGATTTAATGAATTGACAAGGCCTTTTACTAGCAA
EcPV2_Equus_caballus_papillomavirus_2_ON989002	1193	1553	7797	NODE_67124_length_361_cov_1.253521	361	1	100	361	0	CCTCACTACACAGCCCTGTTCGTAGTGACAGTCCGCAGCTAACAGCGTTTAGCCTCGCCTCCGGGTCTCCTCAAGTGAAGAGGCGGCTCTTCGAGCCCCCGCAACCGGGAAGCGGGGGGCGTCCGGGTGTAAGCTATGAAGCTCACGGTTTTTACAGCAGGACGGACCTTCAGGTAGAGACACCGCTGGGCATACAGGGTGGACGGGTCCCTCTGCGGAGCATAGAGAATGTGGACAGTCACGCTGGCACGCAGCACTTGGACGTGCTGCGTGCCAGTAACAGGGAGGCGGCCATGTTAGGCCGCTTTAAGACCTGTTTTGAAGTGGGATTTAATGAATTGACAAGGCCTTTTACTAGCAA
Equine_papillomavirus_type_6_complete_genome_NC_020500.1	2193	2546	7551	NODE_19477_length_644_cov_1.564374	10	357	65.546	357	6.58e-10	CTTATAGATGATGCCACAAGAGCAACG-TGGGATTATATAGACACAAATCTCAGAAATGCTCTTGATGGGAACCCTATATCCCTAGATGTGAAGCACAGGGCCCTGAAGCAAATTAAATGTCCCCCTCTAATGATAACTAGCAATCTACCAGT-CACCAAAAACGACCGGTGGCCATATTTACATAGCCGCATCAAAGAATTTGA-ATTCAAGGAGCCCTGCCCACTAGATGACGCTGGTAAACCGTTATATGAATTAACCAACCAAACCTGGAACTGTTTTTTTCAAAGGTTTTGGCAGCGATTAGAGCTAAGTGTGGAGGAGGACGAGGG------GGACGATGGAGACCCTCCA
EcPV2_Equus_caballus_papillomavirus_2_ON942232	5476	5830	7797	NODE_69865_length_355_cov_1.302158	1	355	100	355	0	CTTCTGTGGCTATGGTGGACATCCGTGTGCCTGGGACCGGAGGAGGCGGCGCAGGCTCCTCTGTGTTTGTAGACCCCCAGAACAGTGAGCACTCGGTGTTTGTGTTTACCTTCAGCATGAACGGCCTTTTCGATCTGCACCCCTCCCTGCACCCCCGCAAACGCAAACGGCGGTACAATTGCTGTTTTGCAGATGGCTTTCTGGACAATGAACAGACAACACCTGTACCTACCCCCCAATCCCGTCTCTAGGGTTTTGGGGACTGATGAGTATGTGAAGCGGCTGTCGGTGTTCTATCATGGTAACAGCGAGCGTATGCTCATGGTGGGCCACCCCTTCTTTGCCCTCAAAAATG
EcPV2_Equus_caballus_papillomavirus_2_ON942233	5476	5830	7797	NODE_69865_length_355_cov_1.302158	1	355	100	355	0	CTTCTGTGGCTATGGTGGACATCCGTGTGCCTGGGACCGGAGGAGGCGGCGCAGGCTCCTCTGTGTTTGTAGACCCCCAGAACAGTGAGCACTCGGTGTTTGTGTTTACCTTCAGCATGAACGGCCTTTTCGATCTGCACCCCTCCCTGCACCCCCGCAAACGCAAACGGCGGTACAATTGCTGTTTTGCAGATGGCTTTCTGGACAATGAACAGACAACACCTGTACCTACCCCCCAATCCCGTCTCTAGGGTTTTGGGGACTGATGAGTATGTGAAGCGGCTGTCGGTGTTCTATCATGGTAACAGCGAGCGTATGCTCATGGTGGGCCACCCCTTCTTTGCCCTCAAAAATG
EcPV2_Equus_caballus_papillomavirus_2_ON989002	5476	5830	7797	NODE_69865_length_355_cov_1.302158	1	355	100	355	0	CTTCTGTGGCTATGGTGGACATCCGTGTGCCTGGGACCGGAGGAGGCGGCGCAGGCTCCTCTGTGTTTGTAGACCCCCAGAACAGTGAGCACTCGGTGTTTGTGTTTACCTTCAGCATGAACGGCCTTTTCGATCTGCACCCCTCCCTGCACCCCCGCAAACGCAAACGGCGGTACAATTGCTGTTTTGCAGATGGCTTTCTGGACAATGAACAGACAACACCTGTACCTACCCCCCAATCCCGTCTCTAGGGTTTTGGGGACTGATGAGTATGTGAAGCGGCTGTCGGTGTTCTATCATGGTAACAGCGAGCGTATGCTCATGGTGGGCCACCCCTTCTTTGCCCTCAAAAATG
EcPV2_Equus_caballus_papillomavirus_2_ON942231	5482	5836	7803	NODE_69865_length_355_cov_1.302158	1	355	99.718	355	2.35e-180	CTTCTGTGGCTATGGTGGACATCCGTGTGCCTGGGACCGGAGGAGGCGGCGCAGGCTCCTCTGTGTTTGTAGACCCCCAGAACAGTGAGCACTCGGTGTTTGTGTTTACCTTCAGCATGAACGGCCTTTTCGATCTGCACCCCTCCCTGCACCCCCGCAAACGCAAACGGCGGTACAATTGCTGTTTTGCAGATGGCTTTCTGGACAATGAACAGACAACACCTGTACCTACCCCCCAATCCCGTCTCTAGGGTTTTGGGGACTGATGAGTATGTGAAGCGGCTGTCGGTGTTCTATCATGGTAACAGCGAGCGTATGCTCATGGTGGGCCACCCCTTCTTTGCCCTCAAAAATG
EcPV2_Equus_caballus_papillomavirus_2_ON989001	5479	5833	7800	NODE_69865_length_355_cov_1.302158	1	355	99.718	355	2.35e-180	CTTCTGTGGCTATGGTGGACATCCGTGTGCCTGGGACCGGAGGAGGCGGCGCAGGCTCCTCTGTGTTTGTAGACCCCCAGAACAGTGAGCACTCGGTGTTTGTGTTTACCTTCAGCATGAACGGCCTTTTCGATCTGCACCCCTCCCTGCACCCCCGCAAACGCAAACGGCGGTACAATTGCTGTTTTGCAGATGGCTTTCTGGACAATGAACAGACAACACCTGTACCTACCCCCCAATCCCGTCTCTAGGGTTTTGGGGACTGATGAGTATGTGAAGCGGCTGTCGGTGTTCTATCATGGTAACAGCGAGCGTATGCTCATGGTGGGCCACCCCTTCTTTGCCCTCAAAAATG
Equine_papillomavirus_2_complete_genome_EU503122.1	5481	5835	7802	NODE_69865_length_355_cov_1.302158	1	355	99.718	355	2.35e-180	CTTCTGTGGCTATGGTGGACATCCGTGTGCCTGGGACCGGAGGAGGCGGCGCAGGCTCCTCTGTGTTTGTAGACCCCCAGAACAGTGAGCACTCGGTGTTTGTGTTTACCTTCAGCATGAACGGCCTTTTCGATCTGCACCCCTCCCTGCACCCCCGCAAACGCAAACGGCGGTACAATTGCTGTTTTGCAGATGGCTTTCTGGACAATGAACAGACAACACCTGTACCTACCCCCCAATCCCGTCTCTAGGGTTTTGGGGACTGATGAGTATGTGAAGCGGCTGTCGGTGTTCTATCATGGTAACAGCGAGCGTATGCTCATGGTGGGCCACCCCTTCTTTGCCCTCAAAAATG
Equus_caballus_papillomavirus_2_isolate_XJ-ks1391_MW410986.1__complete_genome	5481	5835	7802	NODE_69865_length_355_cov_1.302158	1	355	99.718	355	2.35e-180	CTTCTGTGGCTATGGTGGACATCCGTGTGCCTGGGACCGGAGGAGGCGGCGCAGGCTCCTCTGTGTTTGTAGACCCCCAGAACAGTGAGCACTCGGTGTTTGTGTTTACCTTCAGCATGAACGGCCTTTTCGATCTGCACCCCTCCCTGCACCCCCGCAAACGCAAACGGCGGTACAATTGCTGTTTTGCAGATGGCTTTCTGGACAATGAACAGACAACACCTGTACCTACCCCCCAATCCCGTCTCTAGGGTTTTGGGGACTGATGAGTATGTGAAGCGGCTGTCGGTGTTCTATCATGGTAACAGCGAGCGTATGCTCATGGTGGGCCACCCCTTCTTTGCCCTCAAAAATG
Equine_papillomavirus_2_complete_genome_NC_012123.1	5481	5835	7802	NODE_69865_length_355_cov_1.302158	1	355	99.718	355	2.35e-180	CTTCTGTGGCTATGGTGGACATCCGTGTGCCTGGGACCGGAGGAGGCGGCGCAGGCTCCTCTGTGTTTGTAGACCCCCAGAACAGTGAGCACTCGGTGTTTGTGTTTACCTTCAGCATGAACGGCCTTTTCGATCTGCACCCCTCCCTGCACCCCCGCAAACGCAAACGGCGGTACAATTGCTGTTTTGCAGATGGCTTTCTGGACAATGAACAGACAACACCTGTACCTACCCCCCAATCCCGTCTCTAGGGTTTTGGGGACTGATGAGTATGTGAAGCGGCTGTCGGTGTTCTATCATGGTAACAGCGAGCGTATGCTCATGGTGGGCCACCCCTTCTTTGCCCTCAAAAATG
EcPV2_Equus_caballus_papillomavirus_2_ON989000	5482	5836	7803	NODE_69865_length_355_cov_1.302158	1	355	99.437	355	2.87e-179	CTTCTGTGGCTATGGTGGACATCCGTGTGCCTGGGACCGGAGGAGGCGGCGCAGGCTCCTCTGTGTTTGTAGACCCCCAGAACAGTGAGCACTCGGTGTTTGTGTTTACCTTCAGCATGAACGGCCTTTTCGATCTGCACCCCTCCCTGCACCCCCGCAAACGCAAACGGCGGTACAATTGCTGTTTTGCAGATGGCTTTCTGGACAATGAACAGACAACACCTGTACCTACCCCCCAATCCCGTCTCTAGGGTTTTGGGGACTGATGAGTATGTGAAGCGGCTGTCGGTGTTCTATCATGGTAACAGCGAGCGTATGCTCATGGTGGGCCACCCCTTCTTTGCCCTCAAAAATG
Equine_papillomavirus_2_isolate_Zurich_2009_HM461973.1_complete_genome	5482	5836	7803	NODE_69865_length_355_cov_1.302158	1	355	99.155	355	1.22e-177	CTTCTGTGGCTATGGTGGACATCCGTGTGCCTGGGACCGGAGGAGGCGGCGCAGGCTCCTCTGTGTTTGTAGACCCCCAGAACAGTGAGCACTCGGTGTTTGTGTTTACCTTCAGCATGAACGGCCTTTTCGATCTGCACCCCTCCCTGCACCCCCGCAAACGCAAACGGCGGTACAATTGCTGTTTTGCAGATGGCTTTCTGGACAATGAACAGACAACACCTGTACCTACCCCCCAATCCCGTCTCTAGGGTTTTGGGGACTGATGAGTATGTGAAGCGGCTGTCGGTGTTCTATCATGGTAACAGCGAGCGTATGCTCATGGTGGGCCACCCCTTCTTTGCCCTCAAAAATG
EcPV2_Equus_caballus_papillomavirus_2_ON942232	1327	1655	7797	NODE_52046_length_404_cov_1.134557	338	10	68.75	336	1.82e-23	TATGAAGCTGTTAGTGTTCACAGCGGGACG---CTGCAGGAGGAGACACCACAGGTGGGTGGAGGG--GACGGGCGCGCTGCTTTGCGGTCTGTGGAAAATGTGGGTAGCCCTG-TGTTATCCGC-GCACCTGGATGTGCTGCGCGCCAATAACCGTGAGGCGGCCATGTTGGCCCGTTTTAAAGACGCCTTTGAAGTGAGCTATAATGAGCTCACGCGTCCATTCGCTAGTAACAAAACCTGTGCTCAGGACTGGGTGGTGTTAGTTTTTTCTGTGAAAGAGGCTTTGTATGAAGCCGCCAAAGTGTTGCTACAGCAACATTGTGAGTACGCCCA
EcPV2_Equus_caballus_papillomavirus_2_ON942233	1327	1655	7797	NODE_52046_length_404_cov_1.134557	338	10	68.75	336	1.82e-23	TATGAAGCTGTTAGTGTTCACAGCGGGACG---CTGCAGGAGGAGACACCACAGGTGGGTGGAGGG--GACGGGCGCGCTGCTTTGCGGTCTGTGGAAAATGTGGGTAGCCCTG-TGTTATCCGC-GCACCTGGATGTGCTGCGCGCCAATAACCGTGAGGCGGCCATGTTGGCCCGTTTTAAAGACGCCTTTGAAGTGAGCTATAATGAGCTCACGCGTCCATTCGCTAGTAACAAAACCTGTGCTCAGGACTGGGTGGTGTTAGTTTTTTCTGTGAAAGAGGCTTTGTATGAAGCCGCCAAAGTGTTGCTACAGCAACATTGTGAGTACGCCCA
EcPV2_Equus_caballus_papillomavirus_2_ON989001	1330	1658	7800	NODE_52046_length_404_cov_1.134557	338	10	68.75	336	1.82e-23	TATGAAGCTGTTAGTGTTCACAGCGGGACG---CTGCAGGAGGAGACACCACAGGTGGGTGGAGGG--GACGGGCGCGCTGCTTTGCGGTCTGTGGAAAATGTGGGTAGCCCTG-TGTTATCCGC-GCACCTGGATGTGCTGCGCGCCAATAACCGTGAGGCGGCCATGTTGGCCCGTTTTAAAGACGCCTTTGAAGTGAGCTATAATGAGCTCACGCGTCCATTCGCTAGTAACAAAACCTGTGCTCAGGACTGGGTGGTGTTAGTTTTTTCTGTGAAAGAGGCTTTGTATGAAGCCGCCAAAGTGTTGCTACAGCAACATTGTGAGTACGCCCA
EcPV2_Equus_caballus_papillomavirus_2_ON989002	1327	1655	7797	NODE_52046_length_404_cov_1.134557	338	10	68.75	336	1.82e-23	TATGAAGCTGTTAGTGTTCACAGCGGGACG---CTGCAGGAGGAGACACCACAGGTGGGTGGAGGG--GACGGGCGCGCTGCTTTGCGGTCTGTGGAAAATGTGGGTAGCCCTG-TGTTATCCGC-GCACCTGGATGTGCTGCGCGCCAATAACCGTGAGGCGGCCATGTTGGCCCGTTTTAAAGACGCCTTTGAAGTGAGCTATAATGAGCTCACGCGTCCATTCGCTAGTAACAAAACCTGTGCTCAGGACTGGGTGGTGTTAGTTTTTTCTGTGAAAGAGGCTTTGTATGAAGCCGCCAAAGTGTTGCTACAGCAACATTGTGAGTACGCCCA
Equine_papillomavirus_3_isolate_Haflinger_complete_genome_GU384895.1	2161	2495	7582	NODE_19477_length_644_cov_1.564374	14	349	67.262	336	2.63e-21	TAGATGATGCCACAAGAGCAACGTGGGATTATATAGACACAAATCTCAGAAATGCTCTTGATGGGAACCCTATATCCCTAGATGTGAAGCACAGGGCCCTGAAGCAAATTAAATGTCCCCCTCTAATGATAACTAGCAATCTACCAGTCACCAAAAACGACCGGTGGCCATATTTACATAGCCGCATCAAAGAATTTGAATTCAAGGAGCCCTGCCCACTAGATGACGCTGGTAAACCGTTATATGAATTAACCAACCAAACCTGGAACTGTTTTTTTCAAAGGTTTTGGCAGCGATTAGAGCTAAGTGTGGAGGAGGACGAGGGGGACGATGGAG
Equine_papillomavirus_3_complete_genome_NC_017862.1	2161	2495	7582	NODE_19477_length_644_cov_1.564374	14	349	67.262	336	2.63e-21	TAGATGATGCCACAAGAGCAACGTGGGATTATATAGACACAAATCTCAGAAATGCTCTTGATGGGAACCCTATATCCCTAGATGTGAAGCACAGGGCCCTGAAGCAAATTAAATGTCCCCCTCTAATGATAACTAGCAATCTACCAGTCACCAAAAACGACCGGTGGCCATATTTACATAGCCGCATCAAAGAATTTGAATTCAAGGAGCCCTGCCCACTAGATGACGCTGGTAAACCGTTATATGAATTAACCAACCAAACCTGGAACTGTTTTTTTCAAAGGTTTTGGCAGCGATTAGAGCTAAGTGTGGAGGAGGACGAGGGGGACGATGGAG
Equus_caballus_papillomavirus_1_strain_150904_complete_genome_MF288893.1	2196	2498	7613	NODE_19477_length_644_cov_1.564374	61	360	66.118	304	1.56e-11	AGAAATGCTCTTGATGGGAACCCTATATCCCTAGATGTGAAGCACAGGGCCCTGAAGCAAATTAAATGTCCCCCTCTAATGATAACTAGCAATCTACCAGTCACCAAAAACGACCGGTGGCCATATTTACATAGCCGCATCAAAGAATTTGAATTCAAGGAGCCCTGCCCACTAGATGACGCTGGTAAACCGTTATATGAATTAACCAACCAAACCTGGAACTGTTTTTTTCAAAGGTTTTGGC-AGCGATTAGAGCTAAGTGTGGAGGAGGACGAGGGGGACGATGGAGACCCT---CCAGCG
Equus_caballus_papillomavirus_1_isolate_G2_complete_genome_MN164462.1	2196	2498	7611	NODE_19477_length_644_cov_1.564374	61	360	66.118	304	1.56e-11	AGAAATGCTCTTGATGGGAACCCTATATCCCTAGATGTGAAGCACAGGGCCCTGAAGCAAATTAAATGTCCCCCTCTAATGATAACTAGCAATCTACCAGTCACCAAAAACGACCGGTGGCCATATTTACATAGCCGCATCAAAGAATTTGAATTCAAGGAGCCCTGCCCACTAGATGACGCTGGTAAACCGTTATATGAATTAACCAACCAAACCTGGAACTGTTTTTTTCAAAGGTTTTGGC-AGCGATTAGAGCTAAGTGTGGAGGAGGACGAGGGGGACGATGGAGACCCT---CCAGCG
Equus_caballus_papillomavirus_type_1_complete_genome_AF498323.1	2196	2498	7610	NODE_19477_length_644_cov_1.564374	61	360	66.118	304	1.56e-11	AGAAATGCTCTTGATGGGAACCCTATATCCCTAGATGTGAAGCACAGGGCCCTGAAGCAAATTAAATGTCCCCCTCTAATGATAACTAGCAATCTACCAGTCACCAAAAACGACCGGTGGCCATATTTACATAGCCGCATCAAAGAATTTGAATTCAAGGAGCCCTGCCCACTAGATGACGCTGGTAAACCGTTATATGAATTAACCAACCAAACCTGGAACTGTTTTTTTCAAAGGTTTTGGC-AGCGATTAGAGCTAAGTGTGGAGGAGGACGAGGGGGACGATGGAGACCCT---CCAGCG
Equus_caballus_papillomavirus_type_1_complete_genome_NC_003748.1	2196	2498	7610	NODE_19477_length_644_cov_1.564374	61	360	66.118	304	1.56e-11	AGAAATGCTCTTGATGGGAACCCTATATCCCTAGATGTGAAGCACAGGGCCCTGAAGCAAATTAAATGTCCCCCTCTAATGATAACTAGCAATCTACCAGTCACCAAAAACGACCGGTGGCCATATTTACATAGCCGCATCAAAGAATTTGAATTCAAGGAGCCCTGCCCACTAGATGACGCTGGTAAACCGTTATATGAATTAACCAACCAAACCTGGAACTGTTTTTTTCAAAGGTTTTGGC-AGCGATTAGAGCTAAGTGTGGAGGAGGACGAGGGGGACGATGGAGACCCT---CCAGCG
Equine_papillomavirus_3_isolate_Haflinger_complete_genome_GU384895.1	1932	2200	7582	NODE_328_length_5539_cov_3.362871	382	650	65.568	273	0.000618	TTTCTGAAATATCAGAATGTGGAAATTGCTGCATTTTTGCAG-TGCCTCAAACAGTTCTTTAAAGGGGTC-CCCAAAAGAAATTGTCTAGTAATCCAGGGACCACCAAACACAGGCAAGTCCACCTTCTGTATGAGCCTCATCAATTTCCTTGCAGGGAAGGTGCTGTCCTTTGTTAATAGCAGGAGCCAGTTCTGGCTTATGCCCCTAGCTGAGA--CCAAGGTGGCGCTGTTGGACGATGCAACCATACCTGCCTGGGATTACCTAGACAC
Equine_papillomavirus_3_complete_genome_NC_017862.1	1932	2200	7582	NODE_328_length_5539_cov_3.362871	382	650	65.568	273	0.000618	TTTCTGAAATATCAGAATGTGGAAATTGCTGCATTTTTGCAG-TGCCTCAAACAGTTCTTTAAAGGGGTC-CCCAAAAGAAATTGTCTAGTAATCCAGGGACCACCAAACACAGGCAAGTCCACCTTCTGTATGAGCCTCATCAATTTCCTTGCAGGGAAGGTGCTGTCCTTTGTTAATAGCAGGAGCCAGTTCTGGCTTATGCCCCTAGCTGAGA--CCAAGGTGGCGCTGTTGGACGATGCAACCATACCTGCCTGGGATTACCTAGACAC
EcPV2_Equus_caballus_papillomavirus_2_ON942232	2474	2733	7797	NODE_152961_length_260_cov_2.710383	260	1	100	260	2.07e-130	ACATGCGCAATGCCATGGATGGCAACCCCATTTCTGTGGACCAGAAGCATAAGCAGCCTCTGCAGCTAAGATGCCCCCCTCTGTTGATGACCACAAACGTGGACATCAGCCAGGAGTCGAAGTATTGGTACCTGCACAGTCGCATGATTGTGCTTAGATTCCCCAACCCCTTCCCTCTTGATGAAAACCAGCAGCCCGTATTTGAATTAACTGTGAAAAATTGGAAATCTCTTTTTAAAAGGTTGTGGCAGCGCTTAGAA
EcPV2_Equus_caballus_papillomavirus_2_ON942233	2474	2733	7797	NODE_152961_length_260_cov_2.710383	260	1	100	260	2.07e-130	ACATGCGCAATGCCATGGATGGCAACCCCATTTCTGTGGACCAGAAGCATAAGCAGCCTCTGCAGCTAAGATGCCCCCCTCTGTTGATGACCACAAACGTGGACATCAGCCAGGAGTCGAAGTATTGGTACCTGCACAGTCGCATGATTGTGCTTAGATTCCCCAACCCCTTCCCTCTTGATGAAAACCAGCAGCCCGTATTTGAATTAACTGTGAAAAATTGGAAATCTCTTTTTAAAAGGTTGTGGCAGCGCTTAGAA
EcPV2_Equus_caballus_papillomavirus_2_ON989002	2474	2733	7797	NODE_152961_length_260_cov_2.710383	260	1	100	260	2.07e-130	ACATGCGCAATGCCATGGATGGCAACCCCATTTCTGTGGACCAGAAGCATAAGCAGCCTCTGCAGCTAAGATGCCCCCCTCTGTTGATGACCACAAACGTGGACATCAGCCAGGAGTCGAAGTATTGGTACCTGCACAGTCGCATGATTGTGCTTAGATTCCCCAACCCCTTCCCTCTTGATGAAAACCAGCAGCCCGTATTTGAATTAACTGTGAAAAATTGGAAATCTCTTTTTAAAAGGTTGTGGCAGCGCTTAGAA
EcPV2_Equus_caballus_papillomavirus_2_ON989001	2477	2736	7800	NODE_152961_length_260_cov_2.710383	260	1	99.615	260	8.79e-129	ACATGCGCAATGCCATGGATGGCAACCCCATTTCTGTGGACCAGAAGCATAAGCAGCCTCTGCAGCTAAGATGCCCCCCTCTGTTGATGACCACAAACGTGGACATCAGCCAGGAGTCGAAGTATTGGTACCTGCACAGTCGCATGATTGTGCTTAGATTCCCCAACCCCTTCCCTCTTGATGAAAACCAGCAGCCCGTATTTGAATTAACTGTGAAAAATTGGAAATCTCTTTTTAAAAGGTTGTGGCAGCGCTTAGAA
EcPV2_Equus_caballus_papillomavirus_2_ON942231	2480	2739	7803	NODE_152961_length_260_cov_2.710383	260	1	98.846	260	4.55e-126	ACATGCGCAATGCCATGGATGGCAACCCCATTTCTGTGGACCAGAAGCATAAGCAGCCTCTGCAGCTAAGATGCCCCCCTCTGTTGATGACCACAAACGTGGACATCAGCCAGGAGTCGAAGTATTGGTACCTGCACAGTCGCATGATTGTGCTTAGATTCCCCAACCCCTTCCCTCTTGATGAAAACCAGCAGCCCGTATTTGAATTAACTGTGAAAAATTGGAAATCTCTTTTTAAAAGGTTGTGGCAGCGCTTAGAA
EcPV2_Equus_caballus_papillomavirus_2_ON989000	2480	2739	7803	NODE_152961_length_260_cov_2.710383	260	1	98.846	260	4.55e-126	ACATGCGCAATGCCATGGATGGCAACCCCATTTCTGTGGACCAGAAGCATAAGCAGCCTCTGCAGCTAAGATGCCCCCCTCTGTTGATGACCACAAACGTGGACATCAGCCAGGAGTCGAAGTATTGGTACCTGCACAGTCGCATGATTGTGCTTAGATTCCCCAACCCCTTCCCTCTTGATGAAAACCAGCAGCCCGTATTTGAATTAACTGTGAAAAATTGGAAATCTCTTTTTAAAAGGTTGTGGCAGCGCTTAGAA
Equine_papillomavirus_2_isolate_Zurich_2009_HM461973.1_complete_genome	2480	2739	7803	NODE_152961_length_260_cov_2.710383	260	1	98.846	260	4.55e-126	ACATGCGCAATGCCATGGATGGCAACCCCATTTCTGTGGACCAGAAGCATAAGCAGCCTCTGCAGCTAAGATGCCCCCCTCTGTTGATGACCACAAACGTGGACATCAGCCAGGAGTCGAAGTATTGGTACCTGCACAGTCGCATGATTGTGCTTAGATTCCCCAACCCCTTCCCTCTTGATGAAAACCAGCAGCCCGTATTTGAATTAACTGTGAAAAATTGGAAATCTCTTTTTAAAAGGTTGTGGCAGCGCTTAGAA
Equine_papillomavirus_2_complete_genome_EU503122.1	2479	2738	7802	NODE_152961_length_260_cov_2.710383	260	1	98.846	260	4.55e-126	ACATGCGCAATGCCATGGATGGCAACCCCATTTCTGTGGACCAGAAGCATAAGCAGCCTCTGCAGCTAAGATGCCCCCCTCTGTTGATGACCACAAACGTGGACATCAGCCAGGAGTCGAAGTATTGGTACCTGCACAGTCGCATGATTGTGCTTAGATTCCCCAACCCCTTCCCTCTTGATGAAAACCAGCAGCCCGTATTTGAATTAACTGTGAAAAATTGGAAATCTCTTTTTAAAAGGTTGTGGCAGCGCTTAGAA
Equus_caballus_papillomavirus_2_isolate_XJ-ks1391_MW410986.1__complete_genome	2479	2738	7802	NODE_152961_length_260_cov_2.710383	260	1	98.846	260	4.55e-126	ACATGCGCAATGCCATGGATGGCAACCCCATTTCTGTGGACCAGAAGCATAAGCAGCCTCTGCAGCTAAGATGCCCCCCTCTGTTGATGACCACAAACGTGGACATCAGCCAGGAGTCGAAGTATTGGTACCTGCACAGTCGCATGATTGTGCTTAGATTCCCCAACCCCTTCCCTCTTGATGAAAACCAGCAGCCCGTATTTGAATTAACTGTGAAAAATTGGAAATCTCTTTTTAAAAGGTTGTGGCAGCGCTTAGAA
Equine_papillomavirus_2_complete_genome_NC_012123.1	2479	2738	7802	NODE_152961_length_260_cov_2.710383	260	1	98.846	260	4.55e-126	ACATGCGCAATGCCATGGATGGCAACCCCATTTCTGTGGACCAGAAGCATAAGCAGCCTCTGCAGCTAAGATGCCCCCCTCTGTTGATGACCACAAACGTGGACATCAGCCAGGAGTCGAAGTATTGGTACCTGCACAGTCGCATGATTGTGCTTAGATTCCCCAACCCCTTCCCTCTTGATGAAAACCAGCAGCCCGTATTTGAATTAACTGTGAAAAATTGGAAATCTCTTTTTAAAAGGTTGTGGCAGCGCTTAGAA
Equine_papillomavirus_type_6_complete_genome_NC_020500.1	6210	6467	7551	NODE_328_length_5539_cov_3.362871	4688	4939	67.829	258	5.76e-17	CCCCAGTGGGTCTCTCGTGTCCACAGACTCACAGATATTTAACAGGCCGTACTGGCTGGCACGCGCACAGGGCCAGAATAATGGCATCTGCTGGCACAACACTTTGTATGTGACCGTGTTTGACAACACACGTGGCACAAACTTGACCATTACAGTGAACCCCCAGAACACA------TATGATTCCACAGGCTTTAATGCATACGTGCGACATGTGGAGGAGTTTGAGCTCTCCTTTATCTTTCAGCTGTGCACGGT
Equus_ferus_caballus_papillomavirus_type_7_complete_genome_NC_020501.1	6234	6490	7619	NODE_328_length_5539_cov_3.362871	4689	4939	67.315	257	8.63e-15	CCCAGTGGGTCTCTCGTGTCCACAGACTCACAGATATTTAACAGGCCGTACTGGCTGGCACGCGCACAGGGCCAGAATAATGGCATCTGCTGGCACAACACTTTGTATGTGACCGTGTTTGACAACACACGTGGCACAAACTTGACCA------TTACAGTGAACCCCCAGAACACATATGATTCCACAGGCTTTAATGCATACGTGCGACATGTGGAGGAGTTTGAGCTCTCCTTTATCTTTCAGCTGTGCACGGT
Equus_ferus_caballus_papillomavirus_type_7_complete_genome_NC_020501.1	2014	2263	7619	NODE_328_length_5539_cov_3.362871	430	679	67.46	252	3.67e-13	AAACAGTTCTTTAAAGGGGTCCCCAAAAGAAATTGTCTAGTAATCCAGGGACCACCAAACACAGGCAAGTCCACCTTCTGTATGAGCCTCATCAATTTCCTTGCAGGGAAGGTGCTGTCCTTTGTTAATAGCAGGAGCCAGTTCTGGCTTATGCC--CCTAGCTGAGACCAAGGTGGCGCTGTTGGACGATGCAACCATACCTGCCTGGGATTACCTAGACACATTCATGAGGAATGCCATGGACGGGAACC
EcPV9_Equus_caballus_papillomavirus_9_ON989003	5269	5513	7758	NODE_2291_length_1856_cov_4.902192	846	605	65.476	252	0.094	GAGGATACCATGGCCGATGAACCAGGTAC---CCCCGGGGAAGGCACTAGCGGGGCCTGGTTTCTTGCCAGGGAAGCGGTATGTAGTGGGTCAGATAGCGACGAAGAGGAGGCGGCTGATGTGTATGAAGGCCCAGA--CCTA-GACTTTGTAGACAATGCCTCCTATCACCAGGGAAATTCCCTGTACCTCCTCCAACAGCA--AGAA-GCGGAGGAGGACCG-GCTGCATGTGCAGCTGCTAAAACGAAA
EcPV9_Equus_caballus_papillomavirus_9_ON989004	5270	5514	7760	NODE_2291_length_1856_cov_4.902192	846	605	65.476	252	0.094	GAGGATACCATGGCCGATGAACCAGGTAC---CCCCGGGGAAGGCACTAGCGGGGCCTGGTTTCTTGCCAGGGAAGCGGTATGTAGTGGGTCAGATAGCGACGAAGAGGAGGCGGCTGATGTGTATGAAGGCCCAGA--CCTA-GACTTTGTAGACAATGCCTCCTATCACCAGGGAAATTCCCTGTACCTCCTCCAACAGCA--AGAA-GCGGAGGAGGACCG-GCTGCATGTGCAGCTGCTAAAACGAAA
Equus_caballus_papillomavirus_9_strain_complete_genome_SW_MN117918.1	1322	1566	7656	NODE_2291_length_1856_cov_4.902192	846	605	65.476	252	0.093	GAGGATACCATGGCCGATGAACCAGGTAC---CCCCGGGGAAGGCACTAGCGGGGCCTGGTTTCTTGCCAGGGAAGCGGTATGTAGTGGGTCAGATAGCGACGAAGAGGAGGCGGCTGATGTGTATGAAGGCCCAGA--CCTA-GACTTTGTAGACAATGCCTCCTATCACCAGGGAAATTCCCTGTACCTCCTCCAACAGCA--AGAA-GCGGAGGAGGACCG-GCTGCATGTGCAGCTGCTAAAACGAAA
EcPV2_Equus_caballus_papillomavirus_2_ON942233	945	1184	7797	NODE_2291_length_1856_cov_4.902192	838	602	66.935	248	1.5e-05	CATGGCCGATGAACCAGGTAC---CCCCGGGGAAGGCACTAGCGGGGC---CTGGTTTCTTGCCAGGGAAGCGGTATGTAGTGGGTCAGATAGCGACGA---AGAGGAGGCGGCTGATGTGTATGAAGGCCCAGACCTAGACTTTGTAGACAATGCCTCCTATCA-CCAGGGAAATTCCCTGTACCTCCTCCAACAGCAAGAAGCGGAGGAGGACCG-GCTGCATGTGCAGCTGCTAAAACGAAAATA
EcPV2_Equus_caballus_papillomavirus_2_ON989002	945	1184	7797	NODE_2291_length_1856_cov_4.902192	838	602	66.935	248	1.5e-05	CATGGCCGATGAACCAGGTAC---CCCCGGGGAAGGCACTAGCGGGGC---CTGGTTTCTTGCCAGGGAAGCGGTATGTAGTGGGTCAGATAGCGACGA---AGAGGAGGCGGCTGATGTGTATGAAGGCCCAGACCTAGACTTTGTAGACAATGCCTCCTATCA-CCAGGGAAATTCCCTGTACCTCCTCCAACAGCAAGAAGCGGAGGAGGACCG-GCTGCATGTGCAGCTGCTAAAACGAAAATA
EcPV2_Equus_caballus_papillomavirus_2_ON942231	948	1187	7803	NODE_2291_length_1856_cov_4.902192	838	602	66.532	248	1.5e-05	CATGGCCGATGAACCAGGTAC---CCCCGGGGAAGGCACTAGCGGGGC---CTGGTTTCTTGCCAGGGAAGCGGTATGTAGTGGGTCAGATAGCGACGA---AGAGGAGGCGGCTGATGTGTATGAAGGCCCAGACCTAGACTTTGTAGACAATGCCTCCTATCA-CCAGGGAAATTCCCTGTACCTCCTCCAACAGCAAGAAGCGGAGGAGGACCG-GCTGCATGTGCAGCTGCTAAAACGAAAATA
EcPV2_Equus_caballus_papillomavirus_2_ON942232	945	1184	7797	NODE_2291_length_1856_cov_4.902192	838	602	66.532	248	1.5e-05	CATGGCCGATGAACCAGGTAC---CCCCGGGGAAGGCACTAGCGGGGC---CTGGTTTCTTGCCAGGGAAGCGGTATGTAGTGGGTCAGATAGCGACGA---AGAGGAGGCGGCTGATGTGTATGAAGGCCCAGACCTAGACTTTGTAGACAATGCCTCCTATCA-CCAGGGAAATTCCCTGTACCTCCTCCAACAGCAAGAAGCGGAGGAGGACCG-GCTGCATGTGCAGCTGCTAAAACGAAAATA
EcPV2_Equus_caballus_papillomavirus_2_ON989000	948	1187	7803	NODE_2291_length_1856_cov_4.902192	838	602	66.532	248	1.5e-05	CATGGCCGATGAACCAGGTAC---CCCCGGGGAAGGCACTAGCGGGGC---CTGGTTTCTTGCCAGGGAAGCGGTATGTAGTGGGTCAGATAGCGACGA---AGAGGAGGCGGCTGATGTGTATGAAGGCCCAGACCTAGACTTTGTAGACAATGCCTCCTATCA-CCAGGGAAATTCCCTGTACCTCCTCCAACAGCAAGAAGCGGAGGAGGACCG-GCTGCATGTGCAGCTGCTAAAACGAAAATA
EcPV2_Equus_caballus_papillomavirus_2_ON989001	948	1187	7800	NODE_2291_length_1856_cov_4.902192	838	602	66.532	248	1.5e-05	CATGGCCGATGAACCAGGTAC---CCCCGGGGAAGGCACTAGCGGGGC---CTGGTTTCTTGCCAGGGAAGCGGTATGTAGTGGGTCAGATAGCGACGA---AGAGGAGGCGGCTGATGTGTATGAAGGCCCAGACCTAGACTTTGTAGACAATGCCTCCTATCA-CCAGGGAAATTCCCTGTACCTCCTCCAACAGCAAGAAGCGGAGGAGGACCG-GCTGCATGTGCAGCTGCTAAAACGAAAATA
Equine_papillomavirus_2_isolate_Zurich_2009_HM461973.1_complete_genome	948	1187	7803	NODE_2291_length_1856_cov_4.902192	838	602	66.532	248	1.5e-05	CATGGCCGATGAACCAGGTAC---CCCCGGGGAAGGCACTAGCGGGGC---CTGGTTTCTTGCCAGGGAAGCGGTATGTAGTGGGTCAGATAGCGACGA---AGAGGAGGCGGCTGATGTGTATGAAGGCCCAGACCTAGACTTTGTAGACAATGCCTCCTATCA-CCAGGGAAATTCCCTGTACCTCCTCCAACAGCAAGAAGCGGAGGAGGACCG-GCTGCATGTGCAGCTGCTAAAACGAAAATA
EcPV9_Equus_caballus_papillomavirus_9_ON989003	5593	5819	7758	NODE_67124_length_361_cov_1.253521	293	52	65.587	247	0.000633	CCTCAAGTGAAGAGGCGGCTCTTCGAGCCCCC-GCAACCGGGAAGCGGGGGGCGTCCGGGTGTAAGCTATGAAGCTCACGGTTTTTACAGCAGGACGGACCTTCAGGTAGAGACACCGCTGGGCATACAGGGTGGACGGGTCC--CTCTGCGGAGCATAGAGAATGTGGACAGTCACGC--TGGCACGCAGCACTTGGACGTGCTGCGTGCCAGTAACAGGGAGGCGGCCATGTTAGGCCGCTTTAA
EcPV9_Equus_caballus_papillomavirus_9_ON989004	5594	5820	7760	NODE_67124_length_361_cov_1.253521	293	52	65.587	247	0.000633	CCTCAAGTGAAGAGGCGGCTCTTCGAGCCCCC-GCAACCGGGAAGCGGGGGGCGTCCGGGTGTAAGCTATGAAGCTCACGGTTTTTACAGCAGGACGGACCTTCAGGTAGAGACACCGCTGGGCATACAGGGTGGACGGGTCC--CTCTGCGGAGCATAGAGAATGTGGACAGTCACGC--TGGCACGCAGCACTTGGACGTGCTGCGTGCCAGTAACAGGGAGGCGGCCATGTTAGGCCGCTTTAA
Equus_caballus_papillomavirus_9_strain_complete_genome_SW_MN117918.1	1646	1872	7656	NODE_67124_length_361_cov_1.253521	293	52	65.587	247	0.000624	CCTCAAGTGAAGAGGCGGCTCTTCGAGCCCCC-GCAACCGGGAAGCGGGGGGCGTCCGGGTGTAAGCTATGAAGCTCACGGTTTTTACAGCAGGACGGACCTTCAGGTAGAGACACCGCTGGGCATACAGGGTGGACGGGTCC--CTCTGCGGAGCATAGAGAATGTGGACAGTCACGC--TGGCACGCAGCACTTGGACGTGCTGCGTGCCAGTAACAGGGAGGCGGCCATGTTAGGCCGCTTTAA
Equus_caballus_papillomavirus_1_strain_150904_complete_genome_MF288893.1	855	1080	7613	NODE_2291_length_1856_cov_4.902192	681	450	67.373	236	3.43e-07	CAGGGAAATTCCCTGTACCTCCTCCAACAGCAAGAAGCGGAGGAGGACCGGCTGCATGTGCAGCTGCTAAAACGAAAATA-TGTAGAGAGCCCTAAACAGCGATTATGCCTGGCGCTCAGCCCCAGGCTGCAGGCTATTCAAATTTCCCCCAATAAACAGCC---TGTGAAAAGGCGCCTGTTTCAGCATCAGGACCAGGACAGCGGTCTGGACCTGTCTCTGCAAAATGAAACTG
Equus_caballus_papillomavirus_type_1_complete_genome_AF498323.1	855	1080	7610	NODE_2291_length_1856_cov_4.902192	681	450	67.373	236	3.43e-07	CAGGGAAATTCCCTGTACCTCCTCCAACAGCAAGAAGCGGAGGAGGACCGGCTGCATGTGCAGCTGCTAAAACGAAAATA-TGTAGAGAGCCCTAAACAGCGATTATGCCTGGCGCTCAGCCCCAGGCTGCAGGCTATTCAAATTTCCCCCAATAAACAGCC---TGTGAAAAGGCGCCTGTTTCAGCATCAGGACCAGGACAGCGGTCTGGACCTGTCTCTGCAAAATGAAACTG
Equus_caballus_papillomavirus_type_1_complete_genome_NC_003748.1	855	1080	7610	NODE_2291_length_1856_cov_4.902192	681	450	67.373	236	3.43e-07	CAGGGAAATTCCCTGTACCTCCTCCAACAGCAAGAAGCGGAGGAGGACCGGCTGCATGTGCAGCTGCTAAAACGAAAATA-TGTAGAGAGCCCTAAACAGCGATTATGCCTGGCGCTCAGCCCCAGGCTGCAGGCTATTCAAATTTCCCCCAATAAACAGCC---TGTGAAAAGGCGCCTGTTTCAGCATCAGGACCAGGACAGCGGTCTGGACCTGTCTCTGCAAAATGAAACTG
Equus_caballus_papillomavirus_1_isolate_G2_complete_genome_MN164462.1	855	1080	7611	NODE_2291_length_1856_cov_4.902192	681	450	66.949	236	1.46e-05	CAGGGAAATTCCCTGTACCTCCTCCAACAGCAAGAAGCGGAGGAGGACCGGCTGCATGTGCAGCTGCTAAAACGAAAATA-TGTAGAGAGCCCTAAACAGCGATTATGCCTGGCGCTCAGCCCCAGGCTGCAGGCTATTCAAATTTCCCCCAATAAACAGCCT---GTGAAAAGGCGCCTGTTTCAGCATCAGGACCAGGACAGCGGTCTGGACCTGTCTCTGCAAAATGAAACTG
EcPV2_Equus_caballus_papillomavirus_2_ON942232	4396	4630	7797	NODE_231038_length_235_cov_0.683544	235	1	100	235	7.71e-117	GGCGCGGGGTTGCTCAGGGGGGCGGCAGTGTCCGCGTGGGCACCCCCGTGTCTGTGCTGGAGCCCGGTGTAGGAGTGGAGACGGTGGGACCAAAGGACCTGGTGCCAGTGGACGCCTTGGGGCCCACCACTCCGTCTGTGGTGCCCCTGGGTGAGGGTGATGCCCTGGCGCCAGGCGTGGAAATCTCTGCGGAGGTGCACCCCACGTTTGACCCCACAGCGGCTGGTGGTGCAGG
EcPV2_Equus_caballus_papillomavirus_2_ON942233	4396	4630	7797	NODE_231038_length_235_cov_0.683544	235	1	100	235	7.71e-117	GGCGCGGGGTTGCTCAGGGGGGCGGCAGTGTCCGCGTGGGCACCCCCGTGTCTGTGCTGGAGCCCGGTGTAGGAGTGGAGACGGTGGGACCAAAGGACCTGGTGCCAGTGGACGCCTTGGGGCCCACCACTCCGTCTGTGGTGCCCCTGGGTGAGGGTGATGCCCTGGCGCCAGGCGTGGAAATCTCTGCGGAGGTGCACCCCACGTTTGACCCCACAGCGGCTGGTGGTGCAGG
EcPV2_Equus_caballus_papillomavirus_2_ON989002	4396	4630	7797	NODE_231038_length_235_cov_0.683544	235	1	100	235	7.71e-117	GGCGCGGGGTTGCTCAGGGGGGCGGCAGTGTCCGCGTGGGCACCCCCGTGTCTGTGCTGGAGCCCGGTGTAGGAGTGGAGACGGTGGGACCAAAGGACCTGGTGCCAGTGGACGCCTTGGGGCCCACCACTCCGTCTGTGGTGCCCCTGGGTGAGGGTGATGCCCTGGCGCCAGGCGTGGAAATCTCTGCGGAGGTGCACCCCACGTTTGACCCCACAGCGGCTGGTGGTGCAGG
EcPV2_Equus_caballus_papillomavirus_2_ON989001	4399	4633	7800	NODE_231038_length_235_cov_0.683544	235	1	99.574	235	3.28e-115	GGCGCGGGGTTGCTCAGGGGGGCGGCAGTGTCCGCGTGGGCACCCCCGTGTCTGTGCTGGAGCCCGGTGTAGGAGTGGAGACGGTGGGACCAAAGGACCTGGTGCCAGTGGACGCCTTGGGGCCCACCACTCCGTCTGTGGTGCCCCTGGGTGAGGGTGATGCCCTGGCGCCAGGCGTGGAAATCTCTGCGGAGGTGCACCCCACGTTTGACCCCACAGCGGCTGGTGGTGCAGG
EcPV2_Equus_caballus_papillomavirus_2_ON942231	4402	4636	7803	NODE_231038_length_235_cov_0.683544	235	1	99.149	235	4e-114	GGCGCGGGGTTGCTCAGGGGGGCGGCAGTGTCCGCGTGGGCACCCCCGTGTCTGTGCTGGAGCCCGGTGTAGGAGTGGAGACGGTGGGACCAAAGGACCTGGTGCCAGTGGACGCCTTGGGGCCCACCACTCCGTCTGTGGTGCCCCTGGGTGAGGGTGATGCCCTGGCGCCAGGCGTGGAAATCTCTGCGGAGGTGCACCCCACGTTTGACCCCACAGCGGCTGGTGGTGCAGG
EcPV2_Equus_caballus_papillomavirus_2_ON989000	4402	4636	7803	NODE_231038_length_235_cov_0.683544	235	1	99.149	235	4e-114	GGCGCGGGGTTGCTCAGGGGGGCGGCAGTGTCCGCGTGGGCACCCCCGTGTCTGTGCTGGAGCCCGGTGTAGGAGTGGAGACGGTGGGACCAAAGGACCTGGTGCCAGTGGACGCCTTGGGGCCCACCACTCCGTCTGTGGTGCCCCTGGGTGAGGGTGATGCCCTGGCGCCAGGCGTGGAAATCTCTGCGGAGGTGCACCCCACGTTTGACCCCACAGCGGCTGGTGGTGCAGG
Equine_papillomavirus_2_complete_genome_EU503122.1	4401	4635	7802	NODE_231038_length_235_cov_0.683544	235	1	99.149	235	4e-114	GGCGCGGGGTTGCTCAGGGGGGCGGCAGTGTCCGCGTGGGCACCCCCGTGTCTGTGCTGGAGCCCGGTGTAGGAGTGGAGACGGTGGGACCAAAGGACCTGGTGCCAGTGGACGCCTTGGGGCCCACCACTCCGTCTGTGGTGCCCCTGGGTGAGGGTGATGCCCTGGCGCCAGGCGTGGAAATCTCTGCGGAGGTGCACCCCACGTTTGACCCCACAGCGGCTGGTGGTGCAGG
Equus_caballus_papillomavirus_2_isolate_XJ-ks1391_MW410986.1__complete_genome	4401	4635	7802	NODE_231038_length_235_cov_0.683544	235	1	99.149	235	4e-114	GGCGCGGGGTTGCTCAGGGGGGCGGCAGTGTCCGCGTGGGCACCCCCGTGTCTGTGCTGGAGCCCGGTGTAGGAGTGGAGACGGTGGGACCAAAGGACCTGGTGCCAGTGGACGCCTTGGGGCCCACCACTCCGTCTGTGGTGCCCCTGGGTGAGGGTGATGCCCTGGCGCCAGGCGTGGAAATCTCTGCGGAGGTGCACCCCACGTTTGACCCCACAGCGGCTGGTGGTGCAGG
Equine_papillomavirus_2_complete_genome_NC_012123.1	4401	4635	7802	NODE_231038_length_235_cov_0.683544	235	1	99.149	235	4e-114	GGCGCGGGGTTGCTCAGGGGGGCGGCAGTGTCCGCGTGGGCACCCCCGTGTCTGTGCTGGAGCCCGGTGTAGGAGTGGAGACGGTGGGACCAAAGGACCTGGTGCCAGTGGACGCCTTGGGGCCCACCACTCCGTCTGTGGTGCCCCTGGGTGAGGGTGATGCCCTGGCGCCAGGCGTGGAAATCTCTGCGGAGGTGCACCCCACGTTTGACCCCACAGCGGCTGGTGGTGCAGG
Equine_papillomavirus_2_isolate_Zurich_2009_HM461973.1_complete_genome	4402	4636	7803	NODE_231038_length_235_cov_0.683544	235	1	97.021	235	4.56e-107	GGCGCGGGGTTGCTCAGGGGGGCGGCAGTGTCCGCGTGGGCACCCCCGTGTCTGTGCTGGAGCCCGGTGTAGGAGTGGAGACGGTGGGACCAAAGGACCTGGTGCCAGTGGACGCCTTGGGGCCCACCACTCCGTCTGTGGTGCCCCTGGGTGAGGGTGATGCCCTGGCGCCAGGCGTGGAAATCTCTGCGGAGGTGCACCCCACGTTTGACCCCACAGCGGCTGGTGGTGCAGG
Equine_papillomavirus_type_6_complete_genome_NC_020500.1	6388	6608	7551	NODE_255657_length_228_cov_0.821192	223	3	65.919	223	0.008	TATGACACTAAGAACTTTAAGACATACACGCGGCACTGTG-AGGAGTATGAACTTGAGTTTATCGTGCAACTCTGCCGCGTGTCTCTCACCCCTGAGACTGTTGCCCACCTGAATAATATGGACTCCAGTATATTGGATGAGTGGGAACT-GGGCCTGGCACAAACAGCCCCGGCCCTGGAGAGCACATATAGGTATATATCATCTGAGGCAACCAAGTGTCC
EcPV9_Equus_caballus_papillomavirus_9_ON989003	2378	2599	7758	NODE_69865_length_355_cov_1.302158	129	350	69.369	222	1.7e-17	TTCGATCTGCACCCCTCCCTGCACCCCCGCAAACGCAAACGGCGGTACAATTGCTGTTTTGCAGATGGCTTTCTGGACAATGAACAGACAACACCTGTACCTACCCCCCAATCCCGTCTCTAGGGTTTTGGGGACTGATGAGTATGTGAAGCGGCTGTCGGTGTTCTATCATGGTAACAGCGAGCGTATGCTCATGGTGGGCCACCCCTTCTTTGCCCTCAA
EcPV9_Equus_caballus_papillomavirus_9_ON989004	2379	2600	7760	NODE_69865_length_355_cov_1.302158	129	350	69.369	222	1.7e-17	TTCGATCTGCACCCCTCCCTGCACCCCCGCAAACGCAAACGGCGGTACAATTGCTGTTTTGCAGATGGCTTTCTGGACAATGAACAGACAACACCTGTACCTACCCCCCAATCCCGTCTCTAGGGTTTTGGGGACTGATGAGTATGTGAAGCGGCTGTCGGTGTTCTATCATGGTAACAGCGAGCGTATGCTCATGGTGGGCCACCCCTTCTTTGCCCTCAA
Equus_caballus_papillomavirus_9_strain_complete_genome_SW_MN117918.1	6087	6308	7656	NODE_69865_length_355_cov_1.302158	129	350	69.369	222	1.67e-17	TTCGATCTGCACCCCTCCCTGCACCCCCGCAAACGCAAACGGCGGTACAATTGCTGTTTTGCAGATGGCTTTCTGGACAATGAACAGACAACACCTGTACCTACCCCCCAATCCCGTCTCTAGGGTTTTGGGGACTGATGAGTATGTGAAGCGGCTGTCGGTGTTCTATCATGGTAACAGCGAGCGTATGCTCATGGTGGGCCACCCCTTCTTTGCCCTCAA
EcPV9_Equus_caballus_papillomavirus_9_ON989004	1168	1384	7760	NODE_231038_length_235_cov_0.683544	220	7	67.727	220	4.55e-12	AGGGGGGCGGCAGTGTCCGCGTGGGCACCCCCGTGTCTGTGCTGGAGCCCGGTGTAGGAGTGGAGACGGTGGGACCAAAGGACCTGGTGCCAGTGGACGCCTTGGGGCCCACCACTCCGTCTGTGGTGCCCCTGGGTGAGGGTGATGCCCTGGCG------CCAGGCGTGGAAATCTCTGCGGAGGTGCACCCCACGTTTGACCCCACAGCGGCTGGTGG
EcPV9_Equus_caballus_papillomavirus_9_ON989003	1169	1383	7758	NODE_231038_length_235_cov_0.683544	218	7	67.431	218	5.55e-11	GGGGGCGGCAGTGTCCGCGTGGGCACCCCCGTGTCTGTGCTGGAGCCCGGTGTAGGAGTGGAGACGGTGGGACCAAAGGACCTGGTGCCAGTGGACGCCTTGGGGCCCACCACTCCGTCTGTGGTGCCCCTGGGTGAGGGTGATGCCCTGGCG------CCAGGCGTGGAAATCTCTGCGGAGGTGCACCCCACGTTTGACCCCACAGCGGCTGGTGG
Equus_caballus_papillomavirus_9_strain_complete_genome_SW_MN117918.1	4878	5092	7656	NODE_231038_length_235_cov_0.683544	218	7	67.431	218	5.47e-11	GGGGGCGGCAGTGTCCGCGTGGGCACCCCCGTGTCTGTGCTGGAGCCCGGTGTAGGAGTGGAGACGGTGGGACCAAAGGACCTGGTGCCAGTGGACGCCTTGGGGCCCACCACTCCGTCTGTGGTGCCCCTGGGTGAGGGTGATGCCCTGGCG------CCAGGCGTGGAAATCTCTGCGGAGGTGCACCCCACGTTTGACCCCACAGCGGCTGGTGG
Equine_papillomavirus_type_6_complete_genome_NC_020500.1	2022	2236	7551	NODE_328_length_5539_cov_3.362871	436	650	66.204	216	5.06e-05	TTCTTTAAAGGGGTCCCCAAAAGAAATTGTCTAGTAATCCAGGGACCACCAAACACAGGCAAGTCCACCTTCTGTATGAGCCT-CATCAATTTCCTTGCAGGGAAGGTGCTGTCCTTTGTTAATAGCAGGAGCCAGTTCTGGCTTATGCCCCTAGCTGAGACCAAGGTGGCGCTGTTGGACGATGCAACCATACCTGCCTGGGATTACCTAGACAC
Equus_ferus_caballus_papillomavirus_type_5_complete_genome_NC_020084.1	1201	1414	7519	NODE_2291_length_1856_cov_4.902192	281	68	65.421	214	5.03e-05	GTAATCGGAGGGCGGCCATGTTGGTGCGCTTTAAAGAAGGCTTCGGTGTCAGCTTTTCTGAGCTCACGCGCAGCTTTAAAAGCGACCGCTCCTGTGTGGGGGACTGGGTCGTGCTGGCGTTTGGCGTCCGAGAACAGTTTGCCGAAACCGCCAAAGAGCAGCTGAAGGGACACTGTGGATACGTGCAGTTCACGTATCGACCGGACGCTAGGGG
EcPV2_Equus_caballus_papillomavirus_2_ON942231	1452	1661	7803	NODE_52046_length_404_cov_1.134557	219	10	71.429	210	7.75e-22	GCACCTGGATGTGCTGCGCGCCAATAACCGTGAGGCGGCCATGTTGGCCCGTTTTAAAGACGCCTTTGAAGTGAGCTATAATGAGCTCACGCGTCCATTCGCTAGTAACAAAACCTGTGCTCAGGACTGGGTGGTGTTAGTTTTTTCTGTGAAAGAGGCTTTGTATGAAGCCGCCAAAGTGTTGCTACAGCAACATTGTGAGTACGCCCA
EcPV2_Equus_caballus_papillomavirus_2_ON989000	1452	1661	7803	NODE_52046_length_404_cov_1.134557	219	10	71.429	210	7.75e-22	GCACCTGGATGTGCTGCGCGCCAATAACCGTGAGGCGGCCATGTTGGCCCGTTTTAAAGACGCCTTTGAAGTGAGCTATAATGAGCTCACGCGTCCATTCGCTAGTAACAAAACCTGTGCTCAGGACTGGGTGGTGTTAGTTTTTTCTGTGAAAGAGGCTTTGTATGAAGCCGCCAAAGTGTTGCTACAGCAACATTGTGAGTACGCCCA
Equine_papillomavirus_2_isolate_Zurich_2009_HM461973.1_complete_genome	1452	1661	7803	NODE_52046_length_404_cov_1.134557	219	10	71.429	210	7.75e-22	GCACCTGGATGTGCTGCGCGCCAATAACCGTGAGGCGGCCATGTTGGCCCGTTTTAAAGACGCCTTTGAAGTGAGCTATAATGAGCTCACGCGTCCATTCGCTAGTAACAAAACCTGTGCTCAGGACTGGGTGGTGTTAGTTTTTTCTGTGAAAGAGGCTTTGTATGAAGCCGCCAAAGTGTTGCTACAGCAACATTGTGAGTACGCCCA
Equine_papillomavirus_2_complete_genome_EU503122.1	1451	1660	7802	NODE_52046_length_404_cov_1.134557	219	10	71.429	210	7.75e-22	GCACCTGGATGTGCTGCGCGCCAATAACCGTGAGGCGGCCATGTTGGCCCGTTTTAAAGACGCCTTTGAAGTGAGCTATAATGAGCTCACGCGTCCATTCGCTAGTAACAAAACCTGTGCTCAGGACTGGGTGGTGTTAGTTTTTTCTGTGAAAGAGGCTTTGTATGAAGCCGCCAAAGTGTTGCTACAGCAACATTGTGAGTACGCCCA
Equus_caballus_papillomavirus_2_isolate_XJ-ks1391_MW410986.1__complete_genome	1451	1660	7802	NODE_52046_length_404_cov_1.134557	219	10	71.429	210	7.75e-22	GCACCTGGATGTGCTGCGCGCCAATAACCGTGAGGCGGCCATGTTGGCCCGTTTTAAAGACGCCTTTGAAGTGAGCTATAATGAGCTCACGCGTCCATTCGCTAGTAACAAAACCTGTGCTCAGGACTGGGTGGTGTTAGTTTTTTCTGTGAAAGAGGCTTTGTATGAAGCCGCCAAAGTGTTGCTACAGCAACATTGTGAGTACGCCCA
Equine_papillomavirus_2_complete_genome_NC_012123.1	1451	1660	7802	NODE_52046_length_404_cov_1.134557	219	10	71.429	210	7.75e-22	GCACCTGGATGTGCTGCGCGCCAATAACCGTGAGGCGGCCATGTTGGCCCGTTTTAAAGACGCCTTTGAAGTGAGCTATAATGAGCTCACGCGTCCATTCGCTAGTAACAAAACCTGTGCTCAGGACTGGGTGGTGTTAGTTTTTTCTGTGAAAGAGGCTTTGTATGAAGCCGCCAAAGTGTTGCTACAGCAACATTGTGAGTACGCCCA
EcPV9_Equus_caballus_papillomavirus_9_ON989003	941	1107	7758	NODE_328_length_5539_cov_3.362871	2336	2502	67.262	168	0.002	AAGCGGCGGCGCCGCGCCGCGGAGGGTGACCTGTACCGAGGGTGCATTATGGGGCAGGACTGCCCGCCGGACATCA-AGGCAAAGTTTGAGAACGACACACTTGCAGACCGCTTTCTAAAGTGGGTCAGCTCCTTCCTCTACCTAGGCAACCTGGGTTTCAGCACGGG
EcPV9_Equus_caballus_papillomavirus_9_ON989004	941	1107	7760	NODE_328_length_5539_cov_3.362871	2336	2502	67.262	168	0.002	AAGCGGCGGCGCCGCGCCGCGGAGGGTGACCTGTACCGAGGGTGCATTATGGGGCAGGACTGCCCGCCGGACATCA-AGGCAAAGTTTGAGAACGACACACTTGCAGACCGCTTTCTAAAGTGGGTCAGCTCCTTCCTCTACCTAGGCAACCTGGGTTTCAGCACGGG
Equus_caballus_papillomavirus_9_strain_complete_genome_SW_MN117918.1	4650	4816	7656	NODE_328_length_5539_cov_3.362871	2336	2502	67.262	168	0.002	AAGCGGCGGCGCCGCGCCGCGGAGGGTGACCTGTACCGAGGGTGCATTATGGGGCAGGACTGCCCGCCGGACATCA-AGGCAAAGTTTGAGAACGACACACTTGCAGACCGCTTTCTAAAGTGGGTCAGCTCCTTCCTCTACCTAGGCAACCTGGGTTTCAGCACGGG
Equus_ferus_caballus_papillomavirus_type_5_complete_genome_NC_020084.1	5398	5561	7519	NODE_69865_length_355_cov_1.302158	179	342	67.073	164	5.03e-05	TTGCTGTTTTGCAGATGGCTTTCTGGACAATGAACAGACAACACCTGTACCTACCCCCCAATCCCGTCTCTAGGGTTTTGGGGACTGATGAGTATGTGAAGCGGCTGTCGGTGTTCTATCATGGTAACAGCGAGCGTATGCTCATGGTGGGCCACCCCTTCTTT
Equus_caballus_papillomavirus_8_strain_NCSU_complete_genome_NC_031756.1	1278	1434	8155	NODE_2291_length_1856_cov_4.902192	273	117	67.296	159	0.099	AGGGCGGCCATGTTGGTGCGCTTTAAAGAAGGCTTC--GGTGTCAGCTTTTCTGAGCTCACGCGCAGCTTTAAAAGCGACCGCTCCTGTGTGGGGGACTGGGTCGTGCTGGCGTTTGGCGTCCGAGAACAGTTTGCCGAAACCGCCAAAGAGCAGCTGA
Equus_ferus_caballus_papillomavirus_type_4_complete_genome_NC_020085.1	1233	1387	7554	NODE_2291_length_1856_cov_4.902192	222	68	68.354	158	0.091	GAGCTCACGCGCAGCTTTAAAAGCGACCGCTCCTGTGTG-GGGGACTGGGTCGTGCTGGCGTTTGGC--GTCCGAGAACAGTTTGCCGAAACCGCCAAAGAGCAGCTGAAGGGACACTGTGGATACGTGCAGTTCACGTATCGACCGGACGCTAGGGG
Equus_caballus_papillomavirus_1_strain_150904_complete_genome_MF288893.1	2396	2547	7613	NODE_23798_length_584_cov_1.213018	318	473	69.231	156	1.46e-05	ATTTAAGTGACGCCACATGGAAATCTTTTTTTACACGGCTCAGGTCACACTTAGATTTGCAGCTACCGGAAGACGAAGAGGGCGAGGATGGAGAGGCTGGGCGCCCGTTTCGGTGCACTGCAAGACAGGATACTTGAACTGGTTGAGGAGGGCAGC
Equus_caballus_papillomavirus_1_isolate_G2_complete_genome_MN164462.1	2396	2547	7611	NODE_23798_length_584_cov_1.213018	318	473	69.231	156	1.46e-05	ATTTAAGTGACGCCACATGGAAATCTTTTTTTACACGGCTCAGGTCACACTTAGATTTGCAGCTACCGGAAGACGAAGAGGGCGAGGATGGAGAGGCTGGGCGCCCGTTTCGGTGCACTGCAAGACAGGATACTTGAACTGGTTGAGGAGGGCAGC
Equus_caballus_papillomavirus_type_1_complete_genome_AF498323.1	2396	2547	7610	NODE_23798_length_584_cov_1.213018	318	473	69.231	156	1.46e-05	ATTTAAGTGACGCCACATGGAAATCTTTTTTTACACGGCTCAGGTCACACTTAGATTTGCAGCTACCGGAAGACGAAGAGGGCGAGGATGGAGAGGCTGGGCGCCCGTTTCGGTGCACTGCAAGACAGGATACTTGAACTGGTTGAGGAGGGCAGC
Equus_caballus_papillomavirus_type_1_complete_genome_NC_003748.1	2396	2547	7610	NODE_23798_length_584_cov_1.213018	318	473	69.231	156	1.46e-05	ATTTAAGTGACGCCACATGGAAATCTTTTTTTACACGGCTCAGGTCACACTTAGATTTGCAGCTACCGGAAGACGAAGAGGGCGAGGATGGAGAGGCTGGGCGCCCGTTTCGGTGCACTGCAAGACAGGATACTTGAACTGGTTGAGGAGGGCAGC
Equine_papillomavirus_3_isolate_Haflinger_complete_genome_GU384895.1	6181	6329	7582	NODE_328_length_5539_cov_3.362871	4689	4837	73.826	149	5.79e-17	CCCAGTGGGTCTCTCGTGTCCACAGACTCACAGATATTTAACAGGCCGTACTGGCTGGCACGCGCACAGGGCCAGAATAATGGCATCTGCTGGCACAACACTTTGTATGTGACCGTGTTTGACAACACACGTGGCACAAACTTGACCAT
Equine_papillomavirus_3_complete_genome_NC_017862.1	6181	6329	7582	NODE_328_length_5539_cov_3.362871	4689	4837	73.826	149	5.79e-17	CCCAGTGGGTCTCTCGTGTCCACAGACTCACAGATATTTAACAGGCCGTACTGGCTGGCACGCGCACAGGGCCAGAATAATGGCATCTGCTGGCACAACACTTTGTATGTGACCGTGTTTGACAACACACGTGGCACAAACTTGACCAT
Equus_ferus_caballus_papillomavirus_type_7_complete_genome_NC_020501.1	5999	6136	7619	NODE_328_length_5539_cov_3.362871	4451	4588	68.085	141	0.002	CAGTAAGGCCGATGTGCCTCTGGACCTCGTGGGCACTGCCTCGAAGTACCCCGACTACATTAAGATGGGGCAGGAGCCTGCAGGGGACAGCATGTGGTT---TTTCGCCAGGAGGGAGCAGTACTATGCCAGGCACTTTTT
Equine_papillomavirus_type_6_complete_genome_NC_020500.1	1683	1818	7551	NODE_328_length_5539_cov_3.362871	97	232	70.073	137	1.45e-05	GAGGAGGCGGTCAAATTTGACCTGTCAGACATGATACAGTGGGCGCTGGACAATGACATAACTGAG-GAGAGCAAATTGGCATATGGGTACGCCCTCCTGGCCGAGAGCGACCCCAATGCAGCCGCCTTCCTGTCCT
Equine_papillomavirus_type_6_complete_genome_NC_020500.1	1003	1123	7551	NODE_2291_length_1856_cov_4.902192	569	449	68.548	124	0.32	CGCTCAGCCCCAGGCTGCAGGCTATTCAAATTTCCCCCAATAAACAGCCTGTGAAAAGGCGCCTGTT-TCAGCATCAGGA--CCAGGACAGCGGTCTGGACCTGTCTCTGCAAAATGAAACTGC
Equus_ferus_caballus_papillomavirus_type_7_complete_genome_NC_020501.1	992	1110	7619	NODE_2291_length_1856_cov_4.902192	569	451	70.492	122	0.000621	CGCTCAGCCCCAGGCTGCAGGCTATTCAAATTTCCCCCAATAAACAGCCTGTGAAAAGGCGCCTGTTTC-AGCATCAGG--ACCAGGACAGCGGTCTGGACCTGTCTCTGCAAAATGAAACT
Equus_caballus_papillomavirus_8_strain_NCSU_complete_genome_NC_031756.1	7193	7313	8155	NODE_255657_length_228_cov_0.821192	192	72	71.901	121	8.65e-09	GGCACTGTGAGGAGTATGAACTTGAGTTTATCGTGCAACTCTGCCGCGTGTCTCTCACCCCTGAGACTGTTGCCCACCTGAATAATATGGACTCCAGTATATTGGATGAGTGGGAACTGGG
EcPV2_Equus_caballus_papillomavirus_2_ON942231	2388	2504	7803	NODE_23798_length_584_cov_1.213018	22	138	72.269	119	0.000182	CAAAAGCCAGTTTTGGCTTTCGCCA-TTGCTGGACGCGAAAATTGGCCTTGTGGACGATGCCAC-GTACCCGTGCTGGCAGTTCTTTGACACATACATGCGCACAGCCTTGGACGGAAA
EcPV2_Equus_caballus_papillomavirus_2_ON942232	2382	2498	7797	NODE_23798_length_584_cov_1.213018	22	138	72.269	119	0.000182	CAAAAGCCAGTTTTGGCTTTCGCCA-TTGCTGGACGCGAAAATTGGCCTTGTGGACGATGCCAC-GTACCCGTGCTGGCAGTTCTTTGACACATACATGCGCACAGCCTTGGACGGAAA
EcPV2_Equus_caballus_papillomavirus_2_ON942233	2382	2498	7797	NODE_23798_length_584_cov_1.213018	22	138	72.269	119	0.000182	CAAAAGCCAGTTTTGGCTTTCGCCA-TTGCTGGACGCGAAAATTGGCCTTGTGGACGATGCCAC-GTACCCGTGCTGGCAGTTCTTTGACACATACATGCGCACAGCCTTGGACGGAAA
EcPV2_Equus_caballus_papillomavirus_2_ON989000	2388	2504	7803	NODE_23798_length_584_cov_1.213018	22	138	72.269	119	0.000182	CAAAAGCCAGTTTTGGCTTTCGCCA-TTGCTGGACGCGAAAATTGGCCTTGTGGACGATGCCAC-GTACCCGTGCTGGCAGTTCTTTGACACATACATGCGCACAGCCTTGGACGGAAA
EcPV2_Equus_caballus_papillomavirus_2_ON989001	2385	2501	7800	NODE_23798_length_584_cov_1.213018	22	138	72.269	119	0.000182	CAAAAGCCAGTTTTGGCTTTCGCCA-TTGCTGGACGCGAAAATTGGCCTTGTGGACGATGCCAC-GTACCCGTGCTGGCAGTTCTTTGACACATACATGCGCACAGCCTTGGACGGAAA
EcPV2_Equus_caballus_papillomavirus_2_ON989002	2382	2498	7797	NODE_23798_length_584_cov_1.213018	22	138	72.269	119	0.000182	CAAAAGCCAGTTTTGGCTTTCGCCA-TTGCTGGACGCGAAAATTGGCCTTGTGGACGATGCCAC-GTACCCGTGCTGGCAGTTCTTTGACACATACATGCGCACAGCCTTGGACGGAAA
Equine_papillomavirus_2_isolate_Zurich_2009_HM461973.1_complete_genome	2388	2504	7803	NODE_23798_length_584_cov_1.213018	22	138	72.269	119	0.000182	CAAAAGCCAGTTTTGGCTTTCGCCA-TTGCTGGACGCGAAAATTGGCCTTGTGGACGATGCCAC-GTACCCGTGCTGGCAGTTCTTTGACACATACATGCGCACAGCCTTGGACGGAAA
Equine_papillomavirus_2_complete_genome_EU503122.1	2387	2503	7802	NODE_23798_length_584_cov_1.213018	22	138	72.269	119	0.000182	CAAAAGCCAGTTTTGGCTTTCGCCA-TTGCTGGACGCGAAAATTGGCCTTGTGGACGATGCCAC-GTACCCGTGCTGGCAGTTCTTTGACACATACATGCGCACAGCCTTGGACGGAAA
Equus_caballus_papillomavirus_2_isolate_XJ-ks1391_MW410986.1__complete_genome	2387	2503	7802	NODE_23798_length_584_cov_1.213018	22	138	72.269	119	0.000182	CAAAAGCCAGTTTTGGCTTTCGCCA-TTGCTGGACGCGAAAATTGGCCTTGTGGACGATGCCAC-GTACCCGTGCTGGCAGTTCTTTGACACATACATGCGCACAGCCTTGGACGGAAA
Equine_papillomavirus_2_complete_genome_NC_012123.1	2387	2503	7802	NODE_23798_length_584_cov_1.213018	22	138	72.269	119	0.000182	CAAAAGCCAGTTTTGGCTTTCGCCA-TTGCTGGACGCGAAAATTGGCCTTGTGGACGATGCCAC-GTACCCGTGCTGGCAGTTCTTTGACACATACATGCGCACAGCCTTGGACGGAAA
Equine_papillomavirus_type_6_complete_genome_NC_020500.1	2460	2571	7551	NODE_23798_length_584_cov_1.213018	335	443	68.696	115	0.32	TGGAAATCTTTTTTTACACGGCTCAGGTCACACTTAGATTTGCAGCTACCGGAAGACGAAGAGGG------CGAGGATGGAGAGGCTGGGCGCCCGTTTCGGTGCACTGCAAGAC
EcPV9_Equus_caballus_papillomavirus_9_ON989003	6264	6373	7758	NODE_20029_length_635_cov_1.833333	359	468	72.072	111	5.19e-05	AATGGTGCAGTGGGCATATGACAACAATAAAAATGACG-AGGCAGCCATTGCTTATTATTACGCGCTCTTAGCAGAGGAGGATAGCAACGCGGCCGCGTGGCTGCGCTGTA
EcPV9_Equus_caballus_papillomavirus_9_ON989004	6265	6374	7760	NODE_20029_length_635_cov_1.833333	359	468	72.072	111	5.2e-05	AATGGTGCAGTGGGCATATGACAACAATAAAAATGACG-AGGCAGCCATTGCTTATTATTACGCGCTCTTAGCAGAGGAGGATAGCAACGCGGCCGCGTGGCTGCGCTGTA
Equus_caballus_papillomavirus_9_strain_complete_genome_SW_MN117918.1	2317	2426	7656	NODE_20029_length_635_cov_1.833333	359	468	72.072	111	5.13e-05	AATGGTGCAGTGGGCATATGACAACAATAAAAATGACG-AGGCAGCCATTGCTTATTATTACGCGCTCTTAGCAGAGGAGGATAGCAACGCGGCCGCGTGGCTGCGCTGTA
Equus_ferus_caballus_papillomavirus_type_5_complete_genome_NC_020084.1	6498	6604	7519	NODE_255657_length_228_cov_0.821192	184	78	68.224	107	0.32	GAGGAGTATGAACTTGAGTTTATCGTGCAACTCTGCCGCGTGTCTCTCACCCCTGAGACTGTTGCCCACCTGAATAATATGGACTCCAGTATATTGGATGAGTGGGA
EcPV2_Equus_caballus_papillomavirus_2_ON942232	2672	2775	7797	NODE_19477_length_644_cov_1.564374	254	357	77.885	104	3.08e-14	TATATGAATTAACCAACCAAACCTGGAACTGTTTTTTTCAAAGGTTTTGGCAGCGATTAGAGCTAAGTGTGGAGGAGGACGAGGGGGACGATGGAGACCCTCCA
EcPV2_Equus_caballus_papillomavirus_2_ON942233	2672	2775	7797	NODE_19477_length_644_cov_1.564374	254	357	77.885	104	3.08e-14	TATATGAATTAACCAACCAAACCTGGAACTGTTTTTTTCAAAGGTTTTGGCAGCGATTAGAGCTAAGTGTGGAGGAGGACGAGGGGGACGATGGAGACCCTCCA
EcPV2_Equus_caballus_papillomavirus_2_ON989002	2672	2775	7797	NODE_19477_length_644_cov_1.564374	254	357	77.885	104	3.08e-14	TATATGAATTAACCAACCAAACCTGGAACTGTTTTTTTCAAAGGTTTTGGCAGCGATTAGAGCTAAGTGTGGAGGAGGACGAGGGGGACGATGGAGACCCTCCA
EcPV2_Equus_caballus_papillomavirus_2_ON942231	2678	2781	7803	NODE_19477_length_644_cov_1.564374	254	357	76.923	104	3.76e-13	TATATGAATTAACCAACCAAACCTGGAACTGTTTTTTTCAAAGGTTTTGGCAGCGATTAGAGCTAAGTGTGGAGGAGGACGAGGGGGACGATGGAGACCCTCCA
EcPV2_Equus_caballus_papillomavirus_2_ON989000	2678	2781	7803	NODE_19477_length_644_cov_1.564374	254	357	76.923	104	3.76e-13	TATATGAATTAACCAACCAAACCTGGAACTGTTTTTTTCAAAGGTTTTGGCAGCGATTAGAGCTAAGTGTGGAGGAGGACGAGGGGGACGATGGAGACCCTCCA
EcPV2_Equus_caballus_papillomavirus_2_ON989001	2675	2778	7800	NODE_19477_length_644_cov_1.564374	254	357	76.923	104	3.76e-13	TATATGAATTAACCAACCAAACCTGGAACTGTTTTTTTCAAAGGTTTTGGCAGCGATTAGAGCTAAGTGTGGAGGAGGACGAGGGGGACGATGGAGACCCTCCA
Equine_papillomavirus_2_isolate_Zurich_2009_HM461973.1_complete_genome	2678	2781	7803	NODE_19477_length_644_cov_1.564374	254	357	76.923	104	3.76e-13	TATATGAATTAACCAACCAAACCTGGAACTGTTTTTTTCAAAGGTTTTGGCAGCGATTAGAGCTAAGTGTGGAGGAGGACGAGGGGGACGATGGAGACCCTCCA
Equine_papillomavirus_2_complete_genome_EU503122.1	2677	2780	7802	NODE_19477_length_644_cov_1.564374	254	357	76.923	104	3.76e-13	TATATGAATTAACCAACCAAACCTGGAACTGTTTTTTTCAAAGGTTTTGGCAGCGATTAGAGCTAAGTGTGGAGGAGGACGAGGGGGACGATGGAGACCCTCCA
Equus_caballus_papillomavirus_2_isolate_XJ-ks1391_MW410986.1__complete_genome	2677	2780	7802	NODE_19477_length_644_cov_1.564374	254	357	76.923	104	3.76e-13	TATATGAATTAACCAACCAAACCTGGAACTGTTTTTTTCAAAGGTTTTGGCAGCGATTAGAGCTAAGTGTGGAGGAGGACGAGGGGGACGATGGAGACCCTCCA
Equine_papillomavirus_2_complete_genome_NC_012123.1	2677	2780	7802	NODE_19477_length_644_cov_1.564374	254	357	76.923	104	3.76e-13	TATATGAATTAACCAACCAAACCTGGAACTGTTTTTTTCAAAGGTTTTGGCAGCGATTAGAGCTAAGTGTGGAGGAGGACGAGGGGGACGATGGAGACCCTCCA
EcPV9_Equus_caballus_papillomavirus_9_ON989003	6742	6845	7758	NODE_19477_length_644_cov_1.564374	7	110	70.192	104	0.002	GCCCTTATAGATGATGCCACAAGAGCAACGTGGGATTATATAGACACAAATCTCAGAAATGCTCTTGATGGGAACCCTATATCCCTAGATGTGAAGCACAGGGC
EcPV9_Equus_caballus_papillomavirus_9_ON989004	6743	6846	7760	NODE_19477_length_644_cov_1.564374	7	110	70.192	104	0.002	GCCCTTATAGATGATGCCACAAGAGCAACGTGGGATTATATAGACACAAATCTCAGAAATGCTCTTGATGGGAACCCTATATCCCTAGATGTGAAGCACAGGGC
Equus_caballus_papillomavirus_9_strain_complete_genome_SW_MN117918.1	2795	2898	7656	NODE_19477_length_644_cov_1.564374	7	110	70.192	104	0.002	GCCCTTATAGATGATGCCACAAGAGCAACGTGGGATTATATAGACACAAATCTCAGAAATGCTCTTGATGGGAACCCTATATCCCTAGATGTGAAGCACAGGGC
Equus_caballus_papillomavirus_1_strain_150904_complete_genome_MF288893.1	1671	1768	7613	NODE_20029_length_635_cov_1.833333	363	460	73.267	101	5.1e-05	GTGCAGTGGGCATATGACAACAATAAAAATGACGAG--GCA-GCCATTGCTTATTATTACGCGCTCTTAGCAGAGGAGGATAGCAACGCGGCCGCGTGGCT
Equus_caballus_papillomavirus_1_isolate_G2_complete_genome_MN164462.1	1671	1768	7611	NODE_20029_length_635_cov_1.833333	363	460	73.267	101	5.1e-05	GTGCAGTGGGCATATGACAACAATAAAAATGACGAG--GCA-GCCATTGCTTATTATTACGCGCTCTTAGCAGAGGAGGATAGCAACGCGGCCGCGTGGCT
Equus_caballus_papillomavirus_type_1_complete_genome_AF498323.1	1671	1768	7610	NODE_20029_length_635_cov_1.833333	363	460	73.267	101	5.1e-05	GTGCAGTGGGCATATGACAACAATAAAAATGACGAG--GCA-GCCATTGCTTATTATTACGCGCTCTTAGCAGAGGAGGATAGCAACGCGGCCGCGTGGCT
Equus_caballus_papillomavirus_type_1_complete_genome_NC_003748.1	1671	1768	7610	NODE_20029_length_635_cov_1.833333	363	460	73.267	101	5.1e-05	GTGCAGTGGGCATATGACAACAATAAAAATGACGAG--GCA-GCCATTGCTTATTATTACGCGCTCTTAGCAGAGGAGGATAGCAACGCGGCCGCGTGGCT
Equus_ferus_caballus_papillomavirus_type_7_complete_genome_NC_020501.1	868	965	7619	NODE_93776_length_316_cov_1.242678	305	208	71.717	99	0.008	GATAATGAGCCTGTTAGCCCGGGAAATCCCCTGGCGTTGTACCATGCGCAGAGCGCAGAGGCGGACAGAGAGCAGCT-GGCAGTATTAAAAAGAAAGTA
Equus_caballus_papillomavirus_1_strain_150904_complete_genome_MF288893.1	2191	2287	7613	NODE_152961_length_260_cov_2.710383	260	164	72.449	98	0.002	ACATGCGCAATGCCATG-GATGGCAACCCCATTTCTGTGGACCAGAAGCATAAGCAGCCTCTGCAGCTAAGATGCCCCCCTCTGTTGATGACCACAAA
Equus_caballus_papillomavirus_1_isolate_G2_complete_genome_MN164462.1	2191	2287	7611	NODE_152961_length_260_cov_2.710383	260	164	72.449	98	0.002	ACATGCGCAATGCCATG-GATGGCAACCCCATTTCTGTGGACCAGAAGCATAAGCAGCCTCTGCAGCTAAGATGCCCCCCTCTGTTGATGACCACAAA
Equus_caballus_papillomavirus_type_1_complete_genome_AF498323.1	2191	2287	7610	NODE_152961_length_260_cov_2.710383	260	164	72.449	98	0.002	ACATGCGCAATGCCATG-GATGGCAACCCCATTTCTGTGGACCAGAAGCATAAGCAGCCTCTGCAGCTAAGATGCCCCCCTCTGTTGATGACCACAAA
Equus_caballus_papillomavirus_type_1_complete_genome_NC_003748.1	2191	2287	7610	NODE_152961_length_260_cov_2.710383	260	164	72.449	98	0.002	ACATGCGCAATGCCATG-GATGGCAACCCCATTTCTGTGGACCAGAAGCATAAGCAGCCTCTGCAGCTAAGATGCCCCCCTCTGTTGATGACCACAAA
Equine_papillomavirus_type_6_complete_genome_NC_020500.1	879	976	7551	NODE_93776_length_316_cov_1.242678	305	208	69.388	98	0.091	GATAATGAGCCTGTTAGCCCGGGAAATCCCCTGGCGTTGTACCATGCGCAGAGCGCAGAGGCGGACAGAGAGCAGCTGGCAGTATTAAAAAGAAAGTA
EcPV2_Equus_caballus_papillomavirus_2_ON942232	1876	1971	7797	NODE_20029_length_635_cov_1.833333	291	383	71.875	96	0.008	CCCGACTGGCTGGTGCGGCTGACCACCGT-CA--ACCGCTTCGAGGAAGAGAATAGATTTGACTTTGGTGCAATGGTGCAGTGGGCATATGACAAC
EcPV2_Equus_caballus_papillomavirus_2_ON942233	1876	1971	7797	NODE_20029_length_635_cov_1.833333	291	383	71.875	96	0.008	CCCGACTGGCTGGTGCGGCTGACCACCGT-CA--ACCGCTTCGAGGAAGAGAATAGATTTGACTTTGGTGCAATGGTGCAGTGGGCATATGACAAC
EcPV2_Equus_caballus_papillomavirus_2_ON989001	1879	1974	7800	NODE_20029_length_635_cov_1.833333	291	383	71.875	96	0.008	CCCGACTGGCTGGTGCGGCTGACCACCGT-CA--ACCGCTTCGAGGAAGAGAATAGATTTGACTTTGGTGCAATGGTGCAGTGGGCATATGACAAC
EcPV2_Equus_caballus_papillomavirus_2_ON989002	1876	1971	7797	NODE_20029_length_635_cov_1.833333	291	383	71.875	96	0.008	CCCGACTGGCTGGTGCGGCTGACCACCGT-CA--ACCGCTTCGAGGAAGAGAATAGATTTGACTTTGGTGCAATGGTGCAGTGGGCATATGACAAC
Equus_caballus_papillomavirus_2_isolate_XJ-ks1391_MW410986.1__complete_genome	1881	1976	7802	NODE_20029_length_635_cov_1.833333	291	383	70.833	96	0.008	CCCGACTGGCTGGTGCGGCTGACCACCGTCAACCGC---TTCGAGGAAGAGAATAGATTTGACTTTGGTGCAATGGTGCAGTGGGCATATGACAAC
Equine_papillomavirus_3_isolate_Haflinger_complete_genome_GU384895.1	4623	4711	7582	NODE_49815_length_412_cov_1.107463	383	295	73.118	93	0.026	GAGCTTGTGCTATTCGGGGCAGCCAGGGGAGGG-GCAACTGACAGTAG---CATTGACTTTCCTGTCGTTGCCTCGCCCAAGGCAGCTCCAGA
Equine_papillomavirus_3_complete_genome_NC_017862.1	4623	4711	7582	NODE_49815_length_412_cov_1.107463	383	295	73.118	93	0.026	GAGCTTGTGCTATTCGGGGCAGCCAGGGGAGGG-GCAACTGACAGTAG---CATTGACTTTCCTGTCGTTGCCTCGCCCAAGGCAGCTCCAGA
Equine_papillomavirus_3_isolate_Haflinger_complete_genome_GU384895.1	6181	6273	7582	NODE_10214_length_882_cov_2.204969	785	877	72.043	93	0.000177	CCCAGTGGCTCGCTTGTTACATCCGAGGCCGGCATTTTTGGCAGGCCGTACTGGCTACAGCAGGCCCAGGGCCCCAACAATGGCATCTGCTGG
Equine_papillomavirus_3_complete_genome_NC_017862.1	6181	6273	7582	NODE_10214_length_882_cov_2.204969	785	877	72.043	93	0.000177	CCCAGTGGCTCGCTTGTTACATCCGAGGCCGGCATTTTTGGCAGGCCGTACTGGCTACAGCAGGCCCAGGGCCCCAACAATGGCATCTGCTGG
Equine_papillomavirus_type_6_complete_genome_NC_020500.1	6211	6303	7551	NODE_10214_length_882_cov_2.204969	785	877	69.892	93	0.091	CCCAGTGGCTCGCTTGTTACATCCGAGGCCGGCATTTTTGGCAGGCCGTACTGGCTACAGCAGGCCCAGGGCCCCAACAATGGCATCTGCTGG
EcPV2_Equus_caballus_papillomavirus_2_ON989000	5080	5168	7803	NODE_49815_length_412_cov_1.107463	307	216	71.739	92	0.094	AGGCAGCTCCAGAGGCAGACTTCGCCGATGTGGTGCACCTTGGACGCAACATCTTTACAGAAACCGCTGATGGAGGGGTGCGGGTCAACAGG
Equine_papillomavirus_2_complete_genome_EU503122.1	5079	5167	7802	NODE_49815_length_412_cov_1.107463	307	216	71.739	92	0.094	AGGCAGCTCCAGAGGCAGACTTCGCCGATGTGGTGCACCTTGGACGCAACATCTTTACAGAAACCGCTGATGGAGGGGTGCGGGTCAACAGG
Equus_caballus_papillomavirus_2_isolate_XJ-ks1391_MW410986.1__complete_genome	5079	5167	7802	NODE_49815_length_412_cov_1.107463	307	216	71.739	92	0.094	AGGCAGCTCCAGAGGCAGACTTCGCCGATGTGGTGCACCTTGGACGCAACATCTTTACAGAAACCGCTGATGGAGGGGTGCGGGTCAACAGG
Equine_papillomavirus_2_complete_genome_NC_012123.1	5079	5167	7802	NODE_49815_length_412_cov_1.107463	307	216	71.739	92	0.094	AGGCAGCTCCAGAGGCAGACTTCGCCGATGTGGTGCACCTTGGACGCAACATCTTTACAGAAACCGCTGATGGAGGGGTGCGGGTCAACAGG
EcPV9_Equus_caballus_papillomavirus_9_ON989003	5768	5852	7758	NODE_2291_length_1856_cov_4.902192	299	215	76.471	85	2.87e-08	TGGACGTACTCAGAGCCAGTAATCGGAGGGCGGCCATGTTGGTGCGCTTTAAAGAAGGCTTCGGTGTCAGCTTTTCTGAGCTCAC
EcPV9_Equus_caballus_papillomavirus_9_ON989004	5769	5853	7760	NODE_2291_length_1856_cov_4.902192	299	215	76.471	85	2.87e-08	TGGACGTACTCAGAGCCAGTAATCGGAGGGCGGCCATGTTGGTGCGCTTTAAAGAAGGCTTCGGTGTCAGCTTTTCTGAGCTCAC
Equus_caballus_papillomavirus_9_strain_complete_genome_SW_MN117918.1	1821	1905	7656	NODE_2291_length_1856_cov_4.902192	299	215	76.471	85	2.84e-08	TGGACGTACTCAGAGCCAGTAATCGGAGGGCGGCCATGTTGGTGCGCTTTAAAGAAGGCTTCGGTGTCAGCTTTTCTGAGCTCAC
Equus_ferus_caballus_papillomavirus_type_5_complete_genome_NC_020084.1	2367	2449	7519	NODE_152961_length_260_cov_2.710383	99	17	78.313	83	6.55e-10	CCCAACCCCTTCCCTCTTGATGAAAACCAGCAGCCCGTATTTGAATTAACTGTGAAAAATTGGAAATCTCTTTTTAAAAGGTT
Equus_ferus_caballus_papillomavirus_type_4_complete_genome_NC_020085.1	2130	2207	7554	NODE_19477_length_644_cov_1.564374	7	84	75.641	78	1.45e-05	GCCCTTATAGATGATGCCACAAGAGCAACGTGGGATTATATAGACACAAATCTCAGAAATGCTCTTGATGGGAACCCT
Equus_ferus_caballus_papillomavirus_type_4_complete_genome_NC_020085.1	2356	2426	7554	NODE_152961_length_260_cov_2.710383	83	13	80.282	71	8.01e-09	TTGATGAAAACCAGCAGCCCGTATTTGAATTAACTGTGAAAAATTGGAAATCTCTTTTTAAAAGGTTGTGG
Equus_caballus_papillomavirus_8_strain_NCSU_complete_genome_NC_031756.1	2500	2567	8155	NODE_19477_length_644_cov_1.564374	287	354	85.294	68	1.37e-12	TTTTTCAAAGGTTTTGGCAGCGATTAGAGCTAAGTGTGGAGGAGGACGAGGGGGACGATGGAGACCCT
Equus_ferus_caballus_papillomavirus_type_7_complete_genome_NC_020501.1	2466	2529	7619	NODE_328_length_5539_cov_3.362871	882	946	80.303	66	0.000621	TTTTTTCAAAAGGTTGTGG-AGCAGATTAGAGTTCAGTGAACAGGAAGACGAGGGCGAAGATGGAG
EcPV2_Equus_caballus_papillomavirus_2_ON942231	1444	1508	7803	NODE_2291_length_1856_cov_4.902192	313	248	77.273	66	0.002	GGCACAGCCGCATCTGGACGTACTCAGAGCCAGTAATCGGAGGGCGGCCATGTTGGTGCGCTTTAA
EcPV2_Equus_caballus_papillomavirus_2_ON942232	1438	1502	7797	NODE_2291_length_1856_cov_4.902192	313	248	77.273	66	0.002	GGCACAGCCGCATCTGGACGTACTCAGAGCCAGTAATCGGAGGGCGGCCATGTTGGTGCGCTTTAA
EcPV2_Equus_caballus_papillomavirus_2_ON942233	1438	1502	7797	NODE_2291_length_1856_cov_4.902192	313	248	77.273	66	0.002	GGCACAGCCGCATCTGGACGTACTCAGAGCCAGTAATCGGAGGGCGGCCATGTTGGTGCGCTTTAA
EcPV2_Equus_caballus_papillomavirus_2_ON989000	1444	1508	7803	NODE_2291_length_1856_cov_4.902192	313	248	77.273	66	0.002	GGCACAGCCGCATCTGGACGTACTCAGAGCCAGTAATCGGAGGGCGGCCATGTTGGTGCGCTTTAA
EcPV2_Equus_caballus_papillomavirus_2_ON989001	1441	1505	7800	NODE_2291_length_1856_cov_4.902192	313	248	77.273	66	0.002	GGCACAGCCGCATCTGGACGTACTCAGAGCCAGTAATCGGAGGGCGGCCATGTTGGTGCGCTTTAA
EcPV2_Equus_caballus_papillomavirus_2_ON989002	1438	1502	7797	NODE_2291_length_1856_cov_4.902192	313	248	77.273	66	0.002	GGCACAGCCGCATCTGGACGTACTCAGAGCCAGTAATCGGAGGGCGGCCATGTTGGTGCGCTTTAA
Equine_papillomavirus_2_isolate_Zurich_2009_HM461973.1_complete_genome	1444	1508	7803	NODE_2291_length_1856_cov_4.902192	313	248	77.273	66	0.002	GGCACAGCCGCATCTGGACGTACTCAGAGCCAGTAATCGGAGGGCGGCCATGTTGGTGCGCTTTAA
Equine_papillomavirus_2_complete_genome_EU503122.1	1443	1507	7802	NODE_2291_length_1856_cov_4.902192	313	248	77.273	66	0.002	GGCACAGCCGCATCTGGACGTACTCAGAGCCAGTAATCGGAGGGCGGCCATGTTGGTGCGCTTTAA
Equus_caballus_papillomavirus_2_isolate_XJ-ks1391_MW410986.1__complete_genome	1443	1507	7802	NODE_2291_length_1856_cov_4.902192	313	248	77.273	66	0.002	GGCACAGCCGCATCTGGACGTACTCAGAGCCAGTAATCGGAGGGCGGCCATGTTGGTGCGCTTTAA
Equine_papillomavirus_2_complete_genome_NC_012123.1	1443	1507	7802	NODE_2291_length_1856_cov_4.902192	313	248	77.273	66	0.002	GGCACAGCCGCATCTGGACGTACTCAGAGCCAGTAATCGGAGGGCGGCCATGTTGGTGCGCTTTAA
Equine_papillomavirus_3_isolate_Haflinger_complete_genome_GU384895.1	2432	2495	7582	NODE_328_length_5539_cov_3.362871	882	946	75.385	65	0.092	TTTTTTCAAAAGGTTGTGGAGCAGATTAGAGTTCAGTGAACAGGAAGACGAGGGCGAAGATGGAG
Equine_papillomavirus_3_complete_genome_NC_017862.1	2432	2495	7582	NODE_328_length_5539_cov_3.362871	882	946	75.385	65	0.092	TTTTTTCAAAAGGTTGTGGAGCAGATTAGAGTTCAGTGAACAGGAAGACGAGGGCGAAGATGGAG
Equus_caballus_papillomavirus_1_strain_150904_complete_genome_MF288893.1	6147	6207	7613	NODE_10214_length_882_cov_2.204969	818	878	78.689	61	0.000178	ATTTTTGGCAGGCCGTACTGGCTACAGCAGGCCCAGGGCCCCAACAATGGCATCTGCTGGA
Equus_caballus_papillomavirus_type_1_complete_genome_AF498323.1	6144	6204	7610	NODE_10214_length_882_cov_2.204969	818	878	78.689	61	0.000178	ATTTTTGGCAGGCCGTACTGGCTACAGCAGGCCCAGGGCCCCAACAATGGCATCTGCTGGA
Equus_caballus_papillomavirus_type_1_complete_genome_NC_003748.1	6144	6204	7610	NODE_10214_length_882_cov_2.204969	818	878	78.689	61	0.000178	ATTTTTGGCAGGCCGTACTGGCTACAGCAGGCCCAGGGCCCCAACAATGGCATCTGCTGGA
Equus_caballus_papillomavirus_1_isolate_G2_complete_genome_MN164462.1	6144	6204	7611	NODE_10214_length_882_cov_2.204969	818	878	77.049	61	0.002	ATTTTTGGCAGGCCGTACTGGCTACAGCAGGCCCAGGGCCCCAACAATGGCATCTGCTGGA
Equus_ferus_caballus_papillomavirus_type_5_complete_genome_NC_020084.1	4757	4816	7519	NODE_328_length_5539_cov_3.362871	3119	3178	78.333	60	0.000613	TTCCTCTCCGACCCTGGGTCTCTTGTGCAGTTTGGGTTCGAGAACCCTGCATATGACCCC
Equus_caballus_papillomavirus_8_strain_NCSU_complete_genome_NC_031756.1	3820	3877	8155	NODE_2252_length_1875_cov_4.466630	462	406	84.746	59	3.68e-07	CCCCTGCCCCATCCC--GCCCGCACCCCCAGCCCCGGCCCCAGCCCCAGCCCCCGCCCC
Equine_papillomavirus_type_6_complete_genome_NC_020500.1	6632	6686	7551	NODE_210851_length_240_cov_1.730061	55	1	76.364	55	0.32	CTGAAATGACGTCTCGCAAGGGGTTTGCGGTCGTTGACGGACAGCAGCGCCTGAC
EcPV2_Equus_caballus_papillomavirus_2_ON942231	1924	1977	7803	NODE_20029_length_635_cov_1.833333	330	383	77.778	54	0.027	GAGGAAGAGAATAGATTTGACTTTGGTGCAATGGTGCAGTGGGCATATGACAAC
EcPV2_Equus_caballus_papillomavirus_2_ON989000	1924	1977	7803	NODE_20029_length_635_cov_1.833333	330	383	77.778	54	0.027	GAGGAAGAGAATAGATTTGACTTTGGTGCAATGGTGCAGTGGGCATATGACAAC
Equine_papillomavirus_2_isolate_Zurich_2009_HM461973.1_complete_genome	1924	1977	7803	NODE_20029_length_635_cov_1.833333	330	383	77.778	54	0.027	GAGGAAGAGAATAGATTTGACTTTGGTGCAATGGTGCAGTGGGCATATGACAAC
Equine_papillomavirus_2_complete_genome_EU503122.1	1923	1976	7802	NODE_20029_length_635_cov_1.833333	330	383	77.778	54	0.027	GAGGAAGAGAATAGATTTGACTTTGGTGCAATGGTGCAGTGGGCATATGACAAC
Equine_papillomavirus_2_complete_genome_NC_012123.1	1923	1976	7802	NODE_20029_length_635_cov_1.833333	330	383	77.778	54	0.027	GAGGAAGAGAATAGATTTGACTTTGGTGCAATGGTGCAGTGGGCATATGACAAC
Equus_ferus_caballus_papillomavirus_type_7_complete_genome_NC_020501.1	5814	5865	7619	NODE_10214_length_882_cov_2.204969	326	376	81.132	53	0.32	CAGT-GCAGATGATGATAGTGGGCTGCCGGCCTGC-CTCTGCTGAGTACTGGG
Equus_caballus_papillomavirus_8_strain_NCSU_complete_genome_NC_031756.1	3820	3868	8155	NODE_2252_length_1875_cov_4.466630	439	390	86	50	1.56e-05	CCCCAGCCCCGGCCCCAGCCCCAGCCCCCGCCCCCACCGGCGGCCCCAGC
Equine_papillomavirus_type_6_complete_genome_NC_020500.1	1263	1312	7551	NODE_52046_length_404_cov_1.134557	170	121	82	50	0.000616	CGTTTTAAAGACGCCTTTGAAGTGAGCTATAATGAGCTCACGCGTCCATT
Equus_caballus_papillomavirus_8_strain_NCSU_complete_genome_NC_031756.1	3832	3879	8155	NODE_2252_length_1875_cov_4.466630	462	416	83.673	49	0.008	CCCCTGCCCCATCCC--GCCCGCACCCCCAGCCCCGGCCCCAGCCCCAG
Equus_caballus_papillomavirus_8_strain_NCSU_complete_genome_NC_031756.1	3672	3720	8155	NODE_79495_length_337_cov_1.142308	270	222	81.633	49	0.002	CGAGCCGCAGCCCGAGCCCGAACCCGAACCCGAACCACAGCCGGAGCCG
Equine_papillomavirus_type_6_complete_genome_NC_020500.1	6844	6889	7551	NODE_38329_length_466_cov_1.023136	365	319	81.25	48	0.32	TAATAAATTTTAATTTTATTAATCAATACCTGCTAACT-TTGCTTGTT
Equus_caballus_papillomavirus_8_strain_NCSU_complete_genome_NC_031756.1	3674	3720	8155	NODE_79495_length_337_cov_1.142308	262	216	85.106	47	5.46e-05	AGCCCGAGCCCGAACCCGAACCCGAACCACAGCCGGAGCCGGAGCCG
EcPV2_Equus_caballus_papillomavirus_2_ON942231	5080	5126	7803	NODE_49815_length_412_cov_1.107463	307	261	80.851	47	0.027	AGGCAGCTCCAGAGGCAGACTTCGCCGATGTGGTGCACCTTGGACGC
Equus_caballus_papillomavirus_1_strain_150904_complete_genome_MF288893.1	5318	5364	7613	NODE_69865_length_355_cov_1.302158	294	340	80.851	47	0.026	CTATCATGGTAACAGCGAGCGTATGCTCATGGTGGGCCACCCCTTCT
Equus_caballus_papillomavirus_1_isolate_G2_complete_genome_MN164462.1	5315	5361	7611	NODE_69865_length_355_cov_1.302158	294	340	80.851	47	0.026	CTATCATGGTAACAGCGAGCGTATGCTCATGGTGGGCCACCCCTTCT
Equus_caballus_papillomavirus_type_1_complete_genome_AF498323.1	5315	5361	7610	NODE_69865_length_355_cov_1.302158	294	340	80.851	47	0.026	CTATCATGGTAACAGCGAGCGTATGCTCATGGTGGGCCACCCCTTCT
Equus_caballus_papillomavirus_type_1_complete_genome_NC_003748.1	5315	5361	7610	NODE_69865_length_355_cov_1.302158	294	340	80.851	47	0.026	CTATCATGGTAACAGCGAGCGTATGCTCATGGTGGGCCACCCCTTCT
Equine_papillomavirus_2_isolate_Zurich_2009_HM461973.1_complete_genome	5080	5126	7803	NODE_49815_length_412_cov_1.107463	307	261	78.723	47	0.33	AGGCAGCTCCAGAGGCAGACTTCGCCGATGTGGTGCACCTTGGACGC
Equus_caballus_papillomavirus_8_strain_NCSU_complete_genome_NC_031756.1	481	525	8155	NODE_25543_length_565_cov_0.973361	344	300	84.783	46	0.028	GCACTG-GACGAACAGACTGCCCGTCGAGGCGGAAGAGGAAGAGGT
Equine_papillomavirus_3_isolate_Haflinger_complete_genome_GU384895.1	5870	5909	7582	NODE_100272_length_308_cov_0.722944	160	199	85.366	41	0.32	TGAAAAGTCAG-ATAAAATGGATTGGTACTATGATAGACAC
Equine_papillomavirus_3_complete_genome_NC_017862.1	5870	5909	7582	NODE_100272_length_308_cov_0.722944	160	199	85.366	41	0.32	TGAAAAGTCAG-ATAAAATGGATTGGTACTATGATAGACAC
Equus_ferus_caballus_papillomavirus_type_5_complete_genome_NC_020084.1	4501	4539	7519	NODE_328_length_5539_cov_3.362871	2854	2892	90	40	0.002	CCGCA-CACAGTTTCATAATCCTGCATTCCATGTGGAGCT
EcPV2_Equus_caballus_papillomavirus_2_ON942232	4038	4074	7797	NODE_178117_length_250_cov_2.676301	116	154	84.615	39	0.33	TCTGTTGTTTGTTTCTCTGTTTCTGTTTTTTGTTTTGTA
EcPV2_Equus_caballus_papillomavirus_2_ON942233	4038	4074	7797	NODE_178117_length_250_cov_2.676301	116	154	84.615	39	0.33	TCTGTTGTTTGTTTCTCTGTTTCTGTTTTTTGTTTTGTA
EcPV2_Equus_caballus_papillomavirus_2_ON989002	4038	4074	7797	NODE_178117_length_250_cov_2.676301	116	154	84.615	39	0.33	TCTGTTGTTTGTTTCTCTGTTTCTGTTTTTTGTTTTGTA
Equus_ferus_caballus_papillomavirus_type_4_complete_genome_NC_020085.1	2346	2382	7554	NODE_76369_length_342_cov_1.954717	268	233	86.486	37	0.32	GAGTACGCCTTTGACGAAGACGGGCGCCCCG-GCACG
Equus_caballus_papillomavirus_1_strain_150904_complete_genome_MF288893.1	1058	1093	7613	NODE_97194_length_312_cov_0.676596	139	172	86.111	36	0.32	CCTCTCG--GCAGAAAGAAGCTGTCGAAGCTGTTGA
Equus_caballus_papillomavirus_1_isolate_G2_complete_genome_MN164462.1	1058	1093	7611	NODE_97194_length_312_cov_0.676596	139	172	86.111	36	0.32	CCTCTCG--GCAGAAAGAAGCTGTCGAAGCTGTTGA
Equus_caballus_papillomavirus_type_1_complete_genome_AF498323.1	1058	1093	7610	NODE_97194_length_312_cov_0.676596	139	172	86.111	36	0.32	CCTCTCG--GCAGAAAGAAGCTGTCGAAGCTGTTGA
Equus_caballus_papillomavirus_type_1_complete_genome_NC_003748.1	1058	1093	7610	NODE_97194_length_312_cov_0.676596	139	172	86.111	36	0.32	CCTCTCG--GCAGAAAGAAGCTGTCGAAGCTGTTGA
Equus_caballus_papillomavirus_8_strain_NCSU_complete_genome_NC_031756.1	4685	4719	8155	NODE_51699_length_405_cov_1.664634	136	105	88.571	35	0.028	GACGCGCGCACCGCACCGC---CGCGCATCGCCCG
Equus_ferus_caballus_papillomavirus_type_5_complete_genome_NC_020084.1	370	403	7519	NODE_2291_length_1856_cov_4.902192	1121	1088	94.118	34	5.03e-05	CGCGGCCGCTGGCGCACCAGGTGCTACCACTGCA
EcPV2_Equus_caballus_papillomavirus_2_ON942232	4945	4978	7797	NODE_30131_length_523_cov_0.735426	149	117	88.235	34	0.33	TTGCGCAACTTCCGGTGGACGCCCCT-CTTTCCT
EcPV2_Equus_caballus_papillomavirus_2_ON942233	4945	4978	7797	NODE_30131_length_523_cov_0.735426	149	117	88.235	34	0.33	TTGCGCAACTTCCGGTGGACGCCCCT-CTTTCCT
EcPV2_Equus_caballus_papillomavirus_2_ON989002	4945	4978	7797	NODE_30131_length_523_cov_0.735426	149	117	88.235	34	0.33	TTGCGCAACTTCCGGTGGACGCCCCT-CTTTCCT
EcPV2_Equus_caballus_papillomavirus_2_ON942231	1442	1475	7803	NODE_67124_length_361_cov_1.253521	85	118	88.235	34	0.027	CTGGCACGCAGCACGTCCAAGTGCTGCGTGCCAG
EcPV2_Equus_caballus_papillomavirus_2_ON942232	1436	1469	7797	NODE_67124_length_361_cov_1.253521	85	118	88.235	34	0.027	CTGGCACGCAGCACGTCCAAGTGCTGCGTGCCAG
EcPV2_Equus_caballus_papillomavirus_2_ON942233	1436	1469	7797	NODE_67124_length_361_cov_1.253521	85	118	88.235	34	0.027	CTGGCACGCAGCACGTCCAAGTGCTGCGTGCCAG
EcPV2_Equus_caballus_papillomavirus_2_ON989000	1442	1475	7803	NODE_67124_length_361_cov_1.253521	85	118	88.235	34	0.027	CTGGCACGCAGCACGTCCAAGTGCTGCGTGCCAG
EcPV2_Equus_caballus_papillomavirus_2_ON989001	1439	1472	7800	NODE_67124_length_361_cov_1.253521	85	118	88.235	34	0.027	CTGGCACGCAGCACGTCCAAGTGCTGCGTGCCAG
EcPV2_Equus_caballus_papillomavirus_2_ON989002	1436	1469	7797	NODE_67124_length_361_cov_1.253521	85	118	88.235	34	0.027	CTGGCACGCAGCACGTCCAAGTGCTGCGTGCCAG
Equine_papillomavirus_2_isolate_Zurich_2009_HM461973.1_complete_genome	1442	1475	7803	NODE_67124_length_361_cov_1.253521	85	118	88.235	34	0.027	CTGGCACGCAGCACGTCCAAGTGCTGCGTGCCAG
Equine_papillomavirus_2_complete_genome_EU503122.1	1441	1474	7802	NODE_67124_length_361_cov_1.253521	85	118	88.235	34	0.027	CTGGCACGCAGCACGTCCAAGTGCTGCGTGCCAG
Equus_caballus_papillomavirus_2_isolate_XJ-ks1391_MW410986.1__complete_genome	1441	1474	7802	NODE_67124_length_361_cov_1.253521	85	118	88.235	34	0.027	CTGGCACGCAGCACGTCCAAGTGCTGCGTGCCAG
Equine_papillomavirus_2_complete_genome_NC_012123.1	1441	1474	7802	NODE_67124_length_361_cov_1.253521	85	118	88.235	34	0.027	CTGGCACGCAGCACGTCCAAGTGCTGCGTGCCAG
Equus_ferus_caballus_papillomavirus_type_4_complete_genome_NC_020085.1	5819	5850	7554	NODE_216552_length_239_cov_0.765432	76	108	90.909	33	0.091	GAAGGAGGAGAAGGAGGGGGAGCAGGAAGACAC
Equus_ferus_caballus_papillomavirus_type_7_complete_genome_NC_020501.1	3788	3819	7619	NODE_1921_length_2025_cov_1.838809	70	100	93.75	32	0.008	TATCTTTAA-TAATCTTTGCATTGTCTTTTTT
Equine_papillomavirus_type_6_complete_genome_NC_020500.1	4692	4723	7551	NODE_49815_length_412_cov_1.107463	326	295	90.625	32	0.026	CCTGTCGTTGCCTCGCCCAAGGCAGCTCCAGA
Equus_caballus_papillomavirus_8_strain_NCSU_complete_genome_NC_031756.1	3818	3847	8155	NODE_2252_length_1875_cov_4.466630	435	406	93.333	30	0.008	AGCCCCGGCCCCAGCCCCAGCCCCCGCCCC
Equus_ferus_caballus_papillomavirus_type_7_complete_genome_NC_020501.1	5586	5615	7619	NODE_210087_length_241_cov_0.658537	93	64	90	30	0.32	CCCGATCGCGATCGCTTTGCAGATCCTGAC
EcPV2_Equus_caballus_papillomavirus_2_ON942231	6968	6995	7803	NODE_174447_length_252_cov_0.708571	97	124	92.857	28	0.094	GCCCTGTCGTCCCAGACCCCCAGCTCGC
EcPV2_Equus_caballus_papillomavirus_2_ON942232	6962	6989	7797	NODE_174447_length_252_cov_0.708571	97	124	92.857	28	0.094	GCCCTGTCGTCCCAGACCCCCAGCTCGC
EcPV2_Equus_caballus_papillomavirus_2_ON942233	6962	6989	7797	NODE_174447_length_252_cov_0.708571	97	124	92.857	28	0.094	GCCCTGTCGTCCCAGACCCCCAGCTCGC
EcPV2_Equus_caballus_papillomavirus_2_ON989000	6968	6995	7803	NODE_174447_length_252_cov_0.708571	97	124	92.857	28	0.094	GCCCTGTCGTCCCAGACCCCCAGCTCGC
EcPV2_Equus_caballus_papillomavirus_2_ON989001	6965	6992	7800	NODE_174447_length_252_cov_0.708571	97	124	92.857	28	0.094	GCCCTGTCGTCCCAGACCCCCAGCTCGC
EcPV2_Equus_caballus_papillomavirus_2_ON989002	6962	6989	7797	NODE_174447_length_252_cov_0.708571	97	124	92.857	28	0.094	GCCCTGTCGTCCCAGACCCCCAGCTCGC
Equine_papillomavirus_2_isolate_Zurich_2009_HM461973.1_complete_genome	6968	6995	7803	NODE_174447_length_252_cov_0.708571	97	124	92.857	28	0.094	GCCCTGTCGTCCCAGACCCCCAGCTCGC
Equine_papillomavirus_2_complete_genome_EU503122.1	6967	6994	7802	NODE_174447_length_252_cov_0.708571	97	124	92.857	28	0.094	GCCCTGTCGTCCCAGACCCCCAGCTCGC
Equus_caballus_papillomavirus_2_isolate_XJ-ks1391_MW410986.1__complete_genome	6967	6994	7802	NODE_174447_length_252_cov_0.708571	97	124	92.857	28	0.094	GCCCTGTCGTCCCAGACCCCCAGCTCGC
Equine_papillomavirus_2_complete_genome_NC_012123.1	6967	6994	7802	NODE_174447_length_252_cov_0.708571	97	124	92.857	28	0.094	GCCCTGTCGTCCCAGACCCCCAGCTCGC
Equine_papillomavirus_type_6_complete_genome_NC_020500.1	5983	6008	7551	NODE_10214_length_882_cov_2.204969	526	551	96.154	26	0.091	AAGTCAGATGTGCCCTTAGACATTGT
